# Supplementary material for: Investigation of temperature conditions in Swiss urban and suburban microhabitats for the overwintering suitability of diapausing Aedes albopictus eggs
Source: Parasit Vectors. 2018 Mar 27;11:212. doi: 10.1186/s13071-018-2803-y (PMC5870348; doi:10.1186/s13071-018-2803-y)
Supplement: Supplementary file 1 — Table S1. Recorded temperature series for January 2017. Details and names of study sites are reported in Table 1 and Fig. 2. (XLSX 616 kb) [file 13071_2018_2803_MOESM1_ESM.xlsx]

## Sheet: Temperature data January 2017
Date	Time	BEL-I-1	BEL-I-2	BEL-I-3	BEL-E	CAD-I-1	CAD-I-2	CAD-I-3	CAD-E	CHI-I-1	CHI-I-2	CHI-E	MON-I-1	MON-I-2	MON-I-3	MON-E	POR-I-1	POR-I-2	POR-E	SAN-I-1	SAN-I-2	SAN-I-3	SAN-E	SEM-I-1	SEM-I-2	SEM-I-3	SEM-E	STA1-I-1	STA1-I-2	STA1-I-3	STA1-E	STA2-I-1	STA2-I-2	STA2-I-3	STA2-E	STA3-I-1	STA3-I-2	STA3-I-3	STA3-E	BAS-I-1	BAS-I-3	BAS-I-4	BAS-I-5	BAS-I-6	BAS-I-8	BAS-I-9	BAS-I-10	BAS-I-12	BAS-I-13
2017-01-01	00:00:00	1.439	-0.549	1.548	1.221	0.01	0.121	-0.549	-0.549	-1.684	0.01	-2.844	-1.114	-1.341	-1.914	-4.88	-0.887	2.088	-0.213	-1.341	0.453	0.674	-1.914	3.049	4.102	0.893	-0.325	-1.341	0.01	1.112	-1.456	-1.228	-1.114	-0.662	-1.456	-0.549	-0.437	2.195	-0.325	4.207	3.049	1.872	2.088	2.195	2.195	3.893	4.415	-0.102	1.764
2017-01-01	00:30:00	1.33	-0.662	1.548	0.563	0.01	0.121	-0.549	-0.662	-1.684	-0.102	-3.079	-1.228	-0.887	-2.03	-5.003	-0.887	1.98	-0.325	-1.456	0.343	0.563	-2.03	3.049	3.998	0.893	-0.102	-1.456	0.01	0.893	-1.456	-1.341	-1.114	-0.774	-1.341	-0.662	-0.549	2.088	-0.437	4.102	3.049	1.872	2.195	2.088	2.195	3.683	4.311	-0.213	1.764
2017-01-01	01:00:00	1.112	-0.774	1.439	0.453	0.01	0.01	-0.662	-0.437	-1.799	-0.102	-3.316	-1.341	-1.114	-2.03	-5.125	-0.887	1.872	-0.549	-1.456	0.343	0.343	-2.261	3.155	4.102	0.784	-0.213	-1.684	-0.102	0.784	-1.684	-1.341	-1.228	-0.774	-1.114	-0.662	-0.662	1.98	-0.662	4.102	2.943	1.764	2.088	2.088	2.303	3.788	4.207	-0.213	1.656
2017-01-01	01:30:00	1.112	-0.887	1.33	1.003	-0.102	0.121	-0.662	-0.662	-1.799	-0.102	-3.316	-1.228	-1.57	-2.03	-5.372	-1.001	1.656	-0.549	-1.456	0.343	0.674	-2.494	3.049	3.893	0.674	-0.549	-1.684	-0.437	0.563	-1.799	-1.341	-1.341	-0.887	-1.341	-0.774	-0.662	1.872	-0.662	4.102	2.943	1.764	2.088	2.088	2.195	3.683	4.207	-0.437	1.548
2017-01-01	02:00:00	1.003	-1.001	1.33	0.893	-0.102	0.121	-0.774	-0.774	-1.914	-0.213	-3.672	-1.341	-1.799	-2.145	-5.372	-1.001	1.548	-0.549	-1.57	0.232	0.343	-2.494	3.049	3.893	0.453	-0.774	-1.799	-0.437	0.563	-1.914	-1.456	-1.456	-0.774	-1.456	-0.774	-0.662	1.98	-0.774	3.998	2.837	1.764	1.98	2.088	2.088	3.578	4.102	-0.325	1.439
2017-01-01	02:30:00	0.893	-1.001	1.221	0.563	-0.213	0.121	-0.774	-1.341	-1.914	-0.213	-3.792	-1.456	-1.914	-2.145	-5.496	-1.001	1.439	-0.774	-1.57	0.121	0.232	-2.727	3.049	3.788	0.453	-0.774	-1.914	-0.662	0.453	-1.799	-1.456	-1.57	-1.001	-1.341	-0.774	-0.662	1.656	-0.774	3.998	2.624	1.656	1.872	2.088	2.088	3.578	4.102	-0.437	1.439
2017-01-01	03:00:00	0.893	-1.001	1.112	0.232	-0.213	0.121	-0.774	-1.001	-2.03	-0.213	-3.911	-1.456	-2.145	-2.145	-5.496	-1.114	1.439	-0.662	-1.57	0.121	0.121	-2.727	2.943	3.788	0.563	-1.114	-1.914	-0.662	0.343	-2.03	-1.341	-1.57	-1.001	-1.57	-0.887	-0.774	1.764	-1.001	3.893	2.73	1.764	1.872	1.98	1.98	3.578	3.998	-0.549	1.439
2017-01-01	03:30:00	0.784	-0.887	1.003	-0.213	-0.213	0.121	-0.774	-1.001	-2.03	-0.325	-4.031	-1.456	-2.261	-2.261	-5.496	-1.114	1.221	-0.774	-1.684	0.121	-0.102	-3.197	2.837	3.683	0.453	-1.341	-2.03	-0.887	0.343	-2.145	-1.456	-1.799	-1.114	-1.799	-1.001	-0.774	1.548	-1.001	3.893	2.624	1.548	1.872	1.872	1.872	3.472	4.102	-0.549	1.33
2017-01-01	04:00:00	0.674	-1.114	1.003	-0.325	-0.325	0.01	-0.887	-1.228	-2.145	-0.325	-4.152	-1.57	-2.377	-2.261	-5.745	-1.114	1.33	-0.887	-1.799	0.01	0.232	-3.434	3.049	3.683	0.343	-1.684	-2.145	-0.887	0.232	-2.261	-1.456	-1.799	-1.001	-1.799	-1.114	-0.887	1.656	-1.114	3.893	2.624	1.548	1.764	1.764	1.764	3.367	4.102	-0.549	1.33
2017-01-01	04:30:00	0.563	-1.228	0.893	-0.437	-0.437	0.121	-1.001	-1.684	-2.145	-0.437	-4.393	-1.684	-2.494	-2.261	-5.745	-1.114	1.112	-1.001	-1.799	0.01	0.121	-3.672	3.049	3.683	0.121	-1.684	-2.261	-1.114	0.232	-2.377	-1.456	-1.914	-1.228	-1.799	-1.341	-1.001	1.439	-1.228	3.788	2.517	1.439	1.764	1.872	1.656	3.367	4.102	-0.549	1.33
2017-01-01	05:00:00	0.453	-1.341	0.784	-0.437	-0.549	0.01	-1.001	-1.684	-2.261	-0.437	-4.393	-1.684	-2.61	-2.377	-5.87	-1.228	0.893	-1.001	-1.799	-0.102	0.563	-3.911	3.049	3.472	0.01	-1.799	-2.377	-1.114	0.121	-2.61	-1.456	-2.03	-1.228	-2.03	-1.341	-1.001	1.33	-1.341	3.788	2.624	1.439	1.656	1.872	1.548	3.367	4.207	-0.662	1.221
2017-01-01	05:30:00	0.453	-1.341	0.674	-0.437	-0.549	0.121	-1.001	-1.456	-2.261	-0.437	-4.514	-1.684	-2.727	-2.377	-5.995	-1.228	0.893	-1.001	-1.914	-0.102	0.121	-3.792	2.837	3.578	0.01	-1.914	-2.494	-1.456	0.121	-2.727	-1.57	-2.145	-1.228	-2.03	-1.57	-1.001	1.439	-1.341	3.683	2.517	1.439	1.656	1.872	1.548	3.367	4.102	-0.662	1.221
2017-01-01	06:00:00	0.232	-1.456	0.784	-0.887	-0.549	0.01	-1.001	-1.57	-2.261	-0.437	-4.514	-1.799	-2.844	-2.494	-6.12	-1.228	0.674	-1.114	-1.914	-0.213	0.232	-3.672	2.943	3.472	-0.102	-1.914	-2.727	-1.456	0.01	-2.844	-1.57	-2.261	-1.341	-2.377	-1.57	-1.114	1.221	-1.456	3.683	2.517	1.439	1.656	1.764	1.548	3.367	4.102	-0.549	1.221
2017-01-01	06:30:00	0.121	-1.684	0.674	-0.662	-0.549	0.01	-1.001	-1.57	-2.261	-0.549	-4.758	-1.799	-2.727	-2.494	-6.246	-1.228	0.784	-1.228	-1.914	-0.213	0.343	-3.316	3.049	3.472	-0.102	-1.799	-2.61	-1.456	0.01	-2.727	-1.57	-2.377	-1.341	-2.377	-1.684	-1.114	1.221	-1.456	3.683	2.41	1.33	1.656	1.764	1.439	3.367	4.102	-0.662	1.221
2017-01-01	07:00:00	0.01	-1.799	0.563	-0.437	-0.662	0.01	-1.114	-1.57	-2.377	-0.549	-4.88	-1.914	-2.962	-2.494	-6.373	-1.341	0.563	-1.114	-1.914	-0.213	0.121	-3.672	3.049	3.367	-0.213	-1.914	-2.844	-1.57	-0.102	-2.962	-1.684	-2.377	-1.341	-2.145	-1.684	-1.228	1.003	-1.57	3.683	2.41	1.33	1.548	1.764	1.548	3.367	3.998	-0.662	1.221
2017-01-01	07:30:00	0.01	-1.684	0.453	-0.774	-0.774	0.01	-1.114	-1.914	-2.377	-0.549	-5.003	-1.914	-3.079	-2.61	-6.373	-1.341	0.563	-1.228	-2.03	-0.213	-0.437	-3.553	2.943	3.155	-0.213	-2.03	-2.727	-1.57	-0.102	-3.197	-1.684	-2.494	-1.456	-2.61	-1.799	-1.228	1.112	-1.456	3.683	2.41	1.221	1.548	1.764	1.548	3.261	3.893	-0.662	1.112
2017-01-01	08:00:00	-0.102	-1.57	0.453	-1.114	-0.662	0.01	-1.114	-1.684	-2.377	-0.662	-5.003	-1.914	-3.197	-2.61	-6.373	-1.341	0.563	-1.114	-2.03	-0.325	-0.549	-3.792	2.943	3.155	-0.102	-2.03	-2.844	-1.684	-0.213	-3.316	-1.57	-2.61	-1.57	-2.494	-1.799	-1.228	0.893	-1.57	3.683	2.303	1.33	1.548	1.764	1.548	3.261	3.893	-0.774	1.112
2017-01-01	08:30:00	-0.102	-1.914	0.343	-0.887	-0.662	0.01	-1.114	-1.456	-2.377	-0.549	-5.125	-2.03	-3.197	-2.61	-6.373	-1.341	0.453	-1.456	-2.145	-0.437	-0.437	-3.553	2.943	3.261	-0.325	-1.914	-2.844	-1.684	-0.437	-3.197	-1.57	-2.494	-1.57	-2.494	-1.799	-1.341	1.003	-1.57	3.578	2.303	1.439	1.548	1.656	1.548	3.155	3.893	-0.774	1.003
2017-01-01	09:00:00	-0.102	-1.799	0.232	-0.774	-0.662	0.01	-1.114	-1.228	-2.494	-0.549	-4.88	-2.03	-3.079	-2.494	-6.246	-1.341	0.453	-0.549	-2.03	-0.213	-0.325	-3.316	2.943	3.155	-0.102	-2.03	-2.727	-1.684	-0.213	-3.079	-1.57	-2.261	-1.456	-2.61	-1.799	-1.341	0.893	-1.57	3.578	2.303	1.33	1.548	1.656	1.548	3.261	3.893	-0.774	1.112
2017-01-01	09:30:00	-0.213	-1.684	0.343	-0.774	-0.549	0.01	-1.114	-1.228	-2.377	-0.549	-4.514	-1.914	-2.61	-2.377	-5.87	-1.114	0.893	1.764	-2.03	-0.213	0.121	-3.316	2.943	3.155	-0.213	-1.914	-2.377	-1.228	0.121	-2.727	-1.57	-1.914	-1.341	-2.377	-1.799	-1.341	1.003	-1.114	3.578	2.303	1.33	1.548	1.656	1.548	3.367	3.893	-0.774	1.112
2017-01-01	10:00:00	-0.213	-1.799	0.343	-0.437	-0.662	0.01	-1.114	-1.114	-2.261	-0.549	-3.672	-2.03	-2.145	-2.261	-5.496	-0.887	1.112	3.049	-2.03	-0.213	0.232	-3.197	3.049	3.155	-0.102	-1.799	-1.456	-0.437	0.563	-2.03	-1.456	-1.684	-1.114	-2.03	-1.684	-1.228	1.33	-0.662	3.578	2.517	1.439	1.548	1.764	1.548	3.367	3.998	-0.774	1.221
2017-01-01	10:30:00	0.121	-1.228	0.453	1.872	-0.549	0.01	-1.001	-1.114	-1.914	-0.437	-1.914	-1.799	-1.456	-2.145	-5.249	-0.662	1.439	4.519	-2.03	-0.102	0.232	-2.962	2.73	2.943	0.01	-1.456	-0.437	0.453	1.112	-1.341	-1.341	-1.341	-0.887	-1.456	-1.456	-1.114	1.548	-0.102	3.683	2.624	1.548	1.656	1.872	1.656	3.578	4.102	-0.662	1.33
2017-01-01	11:00:00	0.343	-0.213	0.674	2.517	-0.549	0.121	-1.001	-0.662	-1.57	-0.325	0.232	-1.799	-0.213	-2.03	-4.758	-0.437	1.656	4.934	-1.914	-0.102	0.232	-2.727	2.73	2.195	1.003	0.563	0.563	1.33	1.656	-0.213	-1.228	-1.001	-0.662	-0.887	-1.341	-1.114	1.656	0.232	3.788	2.837	1.548	1.764	1.98	1.98	3.683	4.311	-0.325	1.548
2017-01-01	11:30:00	0.784	1.003	0.893	2.837	-0.549	0.121	-1.001	-0.213	-1.228	-0.102	2.73	-1.114	0.893	-1.914	-2.962	-0.213	1.872	5.244	-1.914	0.01	-0.213	-1.799	3.049	2.73	1.656	2.73	1.656	1.98	2.088	1.221	-1.228	-0.662	-0.437	0.232	-1.228	-1.001	1.764	0.563	3.788	3.049	1.656	1.872	2.088	2.303	3.893	4.519	-0.102	1.764
2017-01-01	12:00:00	1.221	1.872	1.003	3.367	-0.437	0.01	-0.887	0.343	-0.774	0.01	4.519	-0.774	1.98	-1.799	-1.57	0.01	2.41	6.064	-1.799	0.121	0.01	-1.341	3.367	3.261	1.872	4.519	2.624	2.837	2.624	2.303	-1.114	-0.102	-0.102	1.548	-1.114	-0.887	1.872	1.003	3.893	3.155	1.764	1.98	2.195	2.517	4.207	4.623	0.121	1.872
2017-01-01	12:30:00	1.656	2.303	1.221	4.102	-0.213	0.01	-0.774	0.674	-0.437	0.232	5.757	-0.213	2.837	-1.684	-0.213	0.121	3.367	6.37	-1.684	0.343	0.01	-0.774	3.578	4.102	1.98	6.37	3.683	3.472	2.837	3.578	-1.001	0.453	0.232	3.261	-1.001	-0.774	1.98	1.439	3.893	3.367	1.872	2.088	2.303	2.73	4.415	4.831	0.343	2.088
2017-01-01	13:00:00	1.872	2.517	1.33	4.727	-0.213	0.01	-0.774	0.893	-0.102	0.453	6.674	0.893	3.578	-1.57	1.872	0.232	4.727	6.268	-1.57	0.343	0.121	0.01	3.788	4.727	1.98	8.779	3.788	3.893	2.943	4.311	-0.887	0.674	1.003	4.623	-0.887	-0.662	2.195	1.98	3.893	3.578	1.98	2.195	2.41	2.837	4.519	5.037	0.453	2.195
2017-01-01	13:30:00	2.088	2.303	1.33	5.86	-0.213	0.01	-0.662	1.112	-0.102	0.563	5.655	1.112	3.788	-1.456	6.37	0.232	5.86	5.244	-1.57	0.453	0.232	0.232	4.311	5.141	2.088	12.207	3.683	4.831	3.578	4.727	-0.774	3.578	1.112	5.757	-0.887	-0.549	2.303	2.41	3.893	3.788	2.088	2.41	2.517	2.837	4.623	5.141	0.674	2.41
2017-01-01	14:00:00	2.41	2.517	1.439	6.775	-0.213	0.01	-0.662	1.439	-0.102	0.563	5.45	0.893	3.367	-1.456	8.182	0.232	6.166	4.519	-1.456	0.563	0.343	0.674	3.893	5.655	2.088	11.528	4.519	5.552	4.519	5.347	-0.662	3.049	1.003	6.471	-0.662	-0.213	2.517	2.73	3.998	3.893	2.195	2.517	2.624	2.943	4.934	5.141	0.784	2.41
2017-01-01	14:30:00	2.624	2.303	1.656	6.978	-0.213	0.01	-0.549	1.548	0.01	0.453	6.978	0.563	3.683	-1.341	9.176	0.232	6.37	3.893	-1.456	0.674	0.453	1.439	4.311	5.962	2.195	12.013	4.415	5.962	4.831	5.347	-0.662	3.472	0.893	6.471	-0.549	0.343	2.624	2.943	3.998	3.998	2.303	2.624	2.73	3.049	5.037	5.244	0.893	2.517
2017-01-01	15:00:00	2.73	2.195	1.764	6.978	-0.213	0.01	-0.549	1.764	0.121	0.563	4.102	0.343	3.893	-1.228	3.788	0.232	6.37	3.261	-1.341	0.674	0.453	1.439	4.102	6.064	2.303	12.013	3.788	5.552	5.037	5.347	-0.774	3.998	0.784	6.064	-0.325	0.453	2.73	3.261	4.102	4.102	2.303	2.624	2.73	3.155	5.141	5.244	1.003	2.624
2017-01-01	15:30:00	2.837	2.303	1.872	6.573	0.01	0.121	-0.437	1.656	-0.102	0.784	2.624	0.121	2.517	-1.228	0.674	0.121	6.674	3.155	-1.341	0.784	0.563	1.656	3.893	5.757	2.303	11.236	3.155	4.934	4.727	5.244	-0.662	3.998	0.784	5.45	-0.102	0.453	2.837	3.261	4.207	4.311	2.41	2.73	2.73	3.049	5.141	5.244	0.784	3.049
2017-01-01	16:00:00	2.943	1.98	1.872	5.86	0.01	0.121	-0.437	1.656	-0.213	0.784	1.764	0.01	1.439	-1.228	-0.549	0.121	6.166	3.049	-1.341	0.784	0.563	1.656	3.788	5.037	2.195	8.481	2.73	4.311	4.311	4.415	-0.774	3.367	0.784	3.683	0.01	0.343	2.837	3.049	4.207	4.727	2.41	2.73	2.73	3.049	5.037	5.347	0.784	3.261
2017-01-01	16:30:00	2.73	1.764	1.872	4.831	0.01	0.121	-0.549	1.33	-0.437	0.674	1.112	0.01	0.784	-1.228	-1.456	0.01	5.347	2.41	-1.341	0.784	0.453	1.439	3.578	4.415	1.872	4.934	2.195	3.683	3.893	3.261	-0.774	2.73	0.674	2.41	0.01	0.232	2.837	2.41	4.311	4.415	2.41	2.73	2.73	2.943	4.934	5.552	0.674	3.155
2017-01-01	17:00:00	2.624	1.221	1.872	4.207	0.01	0.121	-0.549	1.112	-0.549	0.453	0.563	-0.102	0.121	-1.341	-2.145	-0.213	4.727	2.41	-1.341	0.674	0.563	1.003	3.472	4.207	1.656	3.578	1.656	3.049	3.472	1.98	-1.001	1.98	0.453	1.221	-0.102	0.121	2.73	1.764	4.311	4.102	2.303	2.73	2.624	2.943	4.831	5.347	0.674	3.155
2017-01-01	17:30:00	2.41	0.784	1.764	3.367	0.01	0.01	-0.549	0.893	-0.774	0.343	-0.213	-0.213	-0.102	-1.456	-2.61	-0.325	4.102	1.872	-1.341	0.674	0.453	0.784	3.261	4.102	1.656	3.578	1.112	2.517	2.943	1.33	-1.114	1.439	0.232	0.232	-0.102	0.01	2.73	1.33	4.415	3.998	2.303	2.517	2.624	2.943	4.623	5.037	0.563	2.624
2017-01-01	18:00:00	2.195	0.674	1.764	3.472	-0.102	-0.102	-0.662	0.784	-1.001	0.232	-0.774	-0.437	-0.437	-1.57	-2.962	-0.437	3.683	1.656	-1.456	0.563	0.232	0.563	3.261	4.102	1.656	3.049	0.674	1.98	2.624	0.674	-1.114	0.893	0.01	0.453	-0.437	-0.102	2.624	1.003	4.415	3.893	2.195	2.624	2.517	2.837	4.519	4.831	0.563	2.624
2017-01-01	18:30:00	2.088	0.232	1.656	3.049	-0.102	0.01	-0.662	0.893	-1.114	0.121	-1.001	-0.549	-0.662	-1.57	-3.316	-0.549	3.472	1.33	-1.456	0.563	0.343	-0.437	3.155	3.998	1.439	2.517	0.343	1.548	2.195	0.232	-1.228	0.453	-0.213	-0.662	-0.662	-0.213	2.517	0.674	4.415	3.893	2.195	2.517	2.41	2.837	4.311	4.831	0.453	2.943
2017-01-01	19:00:00	1.872	0.01	1.548	2.517	-0.102	-0.102	-0.774	0.563	-1.228	0.01	-1.456	-0.662	-0.774	-1.684	-3.672	-0.662	3.155	1.112	-1.57	0.453	0.232	-0.325	2.943	3.893	1.221	1.98	-0.213	1.112	1.98	-0.549	-1.456	0.121	-0.325	-1.001	-1.001	-0.437	2.303	0.453	4.311	3.683	2.088	2.517	2.41	2.837	4.207	4.623	0.453	2.517
2017-01-01	19:30:00	1.764	-0.102	1.439	2.195	-0.102	-0.102	-0.774	0.343	-1.456	0.01	-1.57	-0.774	-1.001	-1.799	-4.031	-0.774	3.155	1.112	-1.57	0.453	0.121	-0.549	3.049	3.893	1.112	1.656	-0.662	0.674	1.548	-0.662	-1.456	-0.325	-0.437	-1.799	-1.228	-0.549	2.303	0.232	4.311	3.578	2.088	2.517	2.41	2.73	4.207	4.623	0.343	2.195
2017-01-01	20:00:00	1.548	-0.325	1.439	2.088	-0.213	-0.213	-0.887	0.01	-1.57	-0.102	-2.03	-1.001	-1.228	-1.914	-4.152	-0.774	2.73	0.563	-1.57	0.343	0.121	-0.662	2.943	3.893	1.003	1.221	-0.887	0.563	1.439	-0.662	-1.57	-0.437	-0.549	-1.57	-1.341	-0.662	2.195	0.121	4.207	3.472	1.98	2.41	2.41	2.624	4.102	4.519	0.232	2.088
2017-01-01	20:30:00	1.439	-0.437	1.33	2.088	-0.213	-0.102	-0.887	-0.213	-1.684	-0.102	-2.261	-1.114	-1.228	-1.914	-4.514	-0.887	2.517	0.453	-1.684	0.232	0.121	-1.341	2.943	3.788	0.784	0.784	-0.887	0.563	1.221	-0.662	-1.57	-0.774	-0.662	-1.341	-1.456	-0.662	1.98	0.01	4.207	3.472	1.98	2.41	2.195	2.624	3.998	4.415	0.121	2.088
2017-01-01	21:00:00	1.221	-0.549	1.221	1.656	-0.213	-0.102	-0.887	-0.102	-1.799	-0.213	-2.377	-1.228	-1.456	-2.03	-4.636	-0.887	2.41	0.343	-1.684	0.232	0.121	-1.914	2.837	3.893	0.674	0.674	-1.114	0.453	1.003	-0.887	-1.57	-0.887	-0.774	-1.341	-1.57	-0.774	1.872	-0.213	4.207	3.367	1.98	2.303	2.303	2.624	3.893	4.415	0.01	2.088
2017-01-01	21:30:00	1.221	-0.662	1.112	1.112	-0.437	-0.213	-1.001	-0.325	-1.914	-0.213	-2.61	-1.228	-1.57	-2.03	-4.393	-1.001	2.303	0.121	-1.799	0.121	0.121	-1.914	2.73	3.788	0.674	0.563	-1.228	0.01	0.893	-1.228	-1.684	-1.001	-0.887	-1.684	-1.684	-0.887	1.764	-0.437	4.102	3.261	1.872	2.195	2.303	2.517	3.893	4.207	0.01	1.98
2017-01-01	22:00:00	1.003	-0.774	1.003	0.893	-0.549	-0.213	-1.114	-0.437	-2.03	-0.213	-2.962	-1.341	-1.799	-2.145	-4.88	-1.001	1.98	-0.102	-1.799	0.121	-0.102	-1.914	2.837	3.683	0.674	0.01	-1.456	0.01	0.784	-1.456	-1.799	-1.228	-1.001	-1.57	-1.684	-0.887	1.764	-0.549	4.102	3.261	1.872	2.088	2.195	2.517	3.788	4.102	-0.213	1.872
2017-01-01	22:30:00	0.893	-0.774	1.003	0.674	-0.549	-0.325	-1.114	-0.437	-2.03	-0.325	-3.197	-1.456	-2.03	-2.261	-4.758	-1.114	1.98	-0.437	-1.914	0.01	-0.213	-2.494	2.837	3.578	0.453	-0.437	-1.57	-0.213	0.674	-1.684	-1.684	-1.341	-1.114	-2.145	-1.799	-1.001	1.764	-0.662	3.998	3.049	1.764	2.088	2.088	2.41	3.683	4.102	-0.325	1.764
2017-01-01	23:00:00	0.674	-1.001	0.893	0.343	-0.662	-0.325	-1.228	-0.887	-2.03	-0.325	-3.079	-1.57	-2.145	-2.261	-5.125	-1.228	1.872	-0.774	-1.914	0.01	-0.213	-2.261	2.837	3.578	0.343	-0.213	-1.57	-0.437	0.453	-1.914	-1.799	-1.341	-1.001	-2.03	-1.799	-1.001	1.656	-0.662	3.998	2.943	1.764	1.98	2.088	2.303	3.683	3.998	-0.437	1.548
2017-01-01	23:30:00	0.674	-1.001	0.674	0.453	-0.549	-0.437	-1.114	-0.662	-2.03	-0.213	-2.962	-1.684	-2.261	-2.377	-5.372	-1.228	1.656	-0.662	-2.03	0.01	-0.437	-2.261	2.73	3.472	0.232	-0.437	-1.684	-0.549	0.563	-1.799	-1.799	-1.456	-1.001	-1.914	-1.799	-1.114	1.548	-0.662	3.893	2.837	1.656	1.872	2.088	2.303	3.472	3.998	-0.662	1.439
2017-02-01	00:00:00	0.563	-1.228	0.784	0.453	-0.662	-0.325	-1.228	-1.114	-1.799	-0.213	-2.61	-1.684	-2.03	-2.377	-5.372	-1.228	1.656	-0.437	-2.03	-0.102	-0.213	-2.377	2.73	3.578	0.121	-0.887	-1.684	-0.437	0.453	-2.145	-1.799	-1.456	-1.001	-2.03	-1.799	-1.114	1.548	-0.549	3.893	2.837	1.764	1.872	2.088	2.195	3.472	4.207	-0.774	1.439
2017-02-01	00:30:00	0.453	-1.228	0.674	0.453	-0.774	-0.325	-1.228	-1.114	-1.799	-0.213	-2.727	-1.799	-2.145	-2.377	-5.496	-1.341	1.439	-0.549	-2.03	-0.102	-0.437	-2.727	2.837	3.472	0.121	-0.887	-1.684	-0.549	0.563	-1.914	-1.799	-1.456	-1.001	-2.145	-1.799	-1.114	1.548	-0.662	3.788	2.73	1.764	1.872	1.98	2.195	3.472	4.207	-0.774	1.439
2017-02-01	01:00:00	0.453	-1.228	0.563	0.01	-0.774	-0.437	-1.228	-0.774	-1.914	-0.213	-2.844	-1.914	-2.145	-2.494	-5.87	-1.341	1.33	-0.887	-2.145	-0.213	-0.325	-2.61	2.73	3.367	0.121	-0.549	-1.684	-0.662	0.343	-1.684	-1.799	-1.57	-1.001	-2.261	-1.914	-1.114	1.548	-0.549	3.788	2.73	1.656	1.872	1.872	2.303	3.367	4.102	-0.774	1.33
2017-02-01	01:30:00	0.232	-1.228	0.563	-0.102	-0.774	-0.437	-1.341	-1.114	-1.914	-0.325	-3.079	-1.914	-2.261	-2.494	-5.87	-1.341	1.221	-1.001	-2.145	-0.325	-0.437	-3.079	2.73	3.155	0.01	-0.662	-1.799	-0.662	0.343	-1.799	-1.799	-1.684	-1.114	-1.914	-1.914	-1.114	1.548	-0.774	3.683	2.837	1.656	1.764	1.872	2.195	3.261	4.102	-0.662	1.439
2017-02-01	02:00:00	0.232	-1.341	0.453	-0.549	-0.774	-0.437	-1.341	-1.114	-2.03	-0.325	-3.197	-2.03	-2.494	-2.61	-5.995	-1.456	1.112	-1.001	-2.261	-0.213	-0.437	-2.962	2.624	3.261	0.01	-0.662	-1.914	-0.662	0.232	-1.914	-1.799	-1.799	-1.114	-1.914	-1.914	-1.228	1.439	-0.887	3.683	2.73	1.548	1.764	1.872	2.195	3.261	3.998	-0.774	1.33
2017-02-01	02:30:00	0.232	-1.456	0.453	-0.437	-0.887	-0.325	-1.456	-1.57	-2.145	-0.437	-3.434	-2.145	-2.61	-2.61	-5.995	-1.456	1.112	-1.114	-2.261	-0.325	-0.774	-3.316	2.73	3.155	-0.102	-1.114	-2.03	-1.001	0.232	-1.914	-1.799	-1.799	-1.001	-2.03	-1.914	-1.228	1.439	-1.001	3.683	2.624	1.548	1.656	1.872	2.088	3.155	3.893	-0.774	1.221
2017-02-01	03:00:00	0.232	-1.57	0.232	-0.662	-1.001	-0.325	-1.456	-1.456	-2.145	-0.437	-3.553	-2.145	-2.727	-2.61	-5.995	-1.57	1.003	-1.456	-2.261	-0.325	-0.549	-3.316	2.41	3.155	-0.102	-1.114	-2.145	-0.887	0.121	-2.03	-1.799	-1.799	-1.114	-2.145	-2.03	-1.228	1.33	-0.887	3.683	2.624	1.548	1.656	1.872	2.088	3.155	3.893	-0.774	1.221
2017-02-01	03:30:00	0.121	-1.57	0.343	-0.549	-0.887	-0.437	-1.456	-1.57	-2.145	-0.437	-3.553	-2.261	-2.844	-2.727	-6.246	-1.57	0.893	-1.456	-2.261	-0.437	-0.662	-3.434	2.624	3.155	-0.102	-1.456	-2.145	-0.887	0.343	-1.914	-1.799	-1.799	-1.114	-2.03	-1.914	-1.228	1.439	-1.001	3.683	2.517	1.548	1.548	1.764	1.98	3.367	3.893	-0.774	1.221
2017-02-01	04:00:00	0.121	-1.57	0.232	-0.549	-1.001	-0.437	-1.57	-1.914	-2.145	-0.437	-3.316	-2.261	-2.962	-2.727	-6.246	-1.57	0.784	-1.341	-2.377	-0.437	-0.549	-3.792	2.624	3.049	-0.213	-1.341	-2.145	-0.887	0.121	-2.03	-1.799	-2.03	-1.114	-2.261	-2.03	-1.341	1.33	-0.887	3.578	2.624	1.548	1.548	1.872	1.872	3.367	3.788	-0.774	1.221
2017-02-01	04:30:00	-0.102	-1.799	0.121	-0.662	-1.001	-0.437	-1.57	-1.799	-2.145	-0.549	-3.434	-2.261	-3.197	-2.727	-6.373	-1.684	0.784	-1.341	-2.494	-0.549	-0.662	-3.792	2.73	2.943	-0.325	-1.684	-2.145	-1.001	0.01	-2.145	-1.914	-2.03	-1.114	-2.261	-2.03	-1.341	1.33	-0.887	3.578	2.624	1.548	1.548	1.872	1.98	3.367	3.788	-0.774	1.221
2017-02-01	05:00:00	-0.213	-1.684	0.01	-0.662	-1.114	-0.437	-1.57	-1.914	-2.261	-0.549	-3.553	-2.377	-3.079	-2.844	-6.499	-1.57	0.674	-1.114	-2.494	-0.662	-0.887	-3.792	2.624	2.837	-0.325	-1.914	-2.261	-1.114	0.01	-2.377	-1.914	-2.03	-1.228	-2.145	-2.03	-1.341	1.221	-1.001	3.578	2.73	1.656	1.548	1.764	1.872	3.367	3.893	-0.887	1.33
2017-02-01	05:30:00	-0.549	-2.03	0.121	-0.887	-1.114	-0.325	-1.684	-2.03	-2.261	-0.549	-3.672	-2.377	-3.316	-2.844	-6.499	-1.57	0.784	-1.001	-2.494	-0.549	-0.774	-4.031	2.41	2.943	-0.437	-2.145	-2.261	-1.001	0.01	-2.145	-1.914	-2.145	-1.228	-2.145	-2.03	-1.341	1.112	-1.001	3.578	2.624	1.656	1.764	1.872	1.98	3.261	3.893	-1.001	1.33
2017-02-01	06:00:00	-0.437	-1.799	0.01	-1.114	-1.228	-0.325	-1.684	-2.261	-2.261	-0.549	-3.553	-2.494	-3.197	-2.844	-6.499	-1.57	0.674	-0.887	-2.61	-0.662	-0.662	-4.031	2.517	2.943	-0.549	-1.914	-2.261	-1.228	-0.102	-2.377	-1.914	-2.145	-1.228	-2.494	-2.03	-1.341	1.003	-1.001	3.578	2.517	1.656	1.656	1.872	1.98	3.155	3.893	-1.001	1.221
2017-02-01	06:30:00	-0.549	-1.914	0.01	-1.114	-1.114	-0.437	-1.684	-1.914	-2.261	-0.549	-3.672	-2.494	-3.316	-2.844	-6.499	-1.57	0.674	-0.774	-2.61	-0.662	-0.662	-3.911	2.624	2.837	-0.549	-1.914	-2.261	-1.341	-0.102	-2.377	-1.914	-2.261	-1.228	-2.494	-2.03	-1.456	1.112	-1.114	3.578	2.41	1.548	1.548	1.98	1.98	3.155	3.893	-1.001	1.221
2017-02-01	07:00:00	-0.437	-1.914	0.121	-0.887	-1.228	-0.437	-1.799	-2.03	-2.261	-0.549	-3.553	-2.494	-3.434	-2.844	-6.626	-1.57	0.784	-0.887	-2.61	-0.662	-0.437	-3.553	2.303	2.837	-0.662	-2.03	-2.261	-1.341	-0.213	-2.377	-1.914	-2.261	-1.228	-2.494	-2.145	-1.341	1.112	-1.114	3.683	2.517	1.656	1.656	1.98	1.98	3.155	4.102	-0.887	1.33
2017-02-01	07:30:00	-0.549	-1.799	-0.102	-0.662	-1.228	-0.437	-1.799	-2.03	-2.261	-0.549	-3.792	-2.494	-3.553	-2.844	-6.626	-1.684	0.674	-1.001	-2.61	-0.662	-0.662	-3.079	2.303	2.837	-0.774	-1.914	-2.377	-1.456	-0.102	-2.261	-1.914	-2.261	-1.228	-2.377	-2.03	-1.341	1.003	-1.114	3.683	2.73	1.764	1.872	1.98	1.98	3.367	4.207	-0.662	1.439
2017-02-01	08:00:00	-0.437	-1.914	-0.102	-0.325	-1.228	-0.549	-1.799	-2.03	-2.377	-0.549	-3.911	-2.494	-3.553	-2.844	-6.499	-1.57	0.674	-0.102	-2.61	-0.662	-0.662	-3.434	2.303	2.73	-0.662	-1.456	-2.494	-1.456	-0.213	-2.377	-1.914	-2.261	-1.341	-2.494	-2.03	-1.456	0.893	-1.114	3.683	2.837	1.764	1.764	2.088	2.088	3.367	4.207	-0.549	1.439
2017-02-01	08:30:00	-0.549	-1.799	0.01	-0.662	-1.114	-0.549	-1.799	-1.914	-2.261	-0.549	-3.792	-2.494	-3.553	-2.844	-6.246	-1.57	0.674	-0.213	-2.727	-0.774	-0.662	-3.672	2.195	2.624	-0.549	-1.341	-2.494	-1.456	-0.325	-2.261	-1.914	-2.261	-1.341	-2.261	-2.03	-1.456	0.893	-1.114	3.788	2.943	1.764	1.872	2.195	2.088	3.472	4.311	-0.437	1.656
2017-02-01	09:00:00	-0.437	-1.799	0.01	-0.887	-1.114	-0.437	-1.799	-1.799	-2.261	-0.549	-3.553	-2.377	-3.434	-2.844	-5.87	-1.456	0.784	0.784	-2.727	-0.774	-0.774	-3.911	2.088	2.517	-0.549	-1.456	-2.377	-1.341	-0.102	-2.261	-1.799	-2.145	-1.228	-2.261	-2.03	-1.456	0.893	-1.001	3.788	2.943	1.872	1.98	2.195	2.088	3.472	4.311	-0.325	1.656
2017-02-01	09:30:00	-0.437	-1.684	0.121	-0.662	-1.001	-0.437	-1.684	-1.341	-2.145	-0.549	-3.197	-2.377	-2.962	-2.61	-5.745	-1.228	1.003	2.41	-2.61	-0.662	-0.662	-3.316	2.195	2.303	-0.325	-1.456	-1.799	-0.887	0.121	-2.03	-1.684	-1.799	-1.114	-1.914	-1.914	-1.341	1.112	-0.662	3.893	2.943	1.872	1.98	2.303	2.195	3.578	4.415	-0.213	1.764
2017-02-01	10:00:00	-0.437	-1.57	0.121	-0.213	-1.001	-0.437	-1.684	-1.341	-1.914	-0.437	-2.261	-2.261	-2.145	-2.494	-5.125	-1.001	1.112	3.472	-2.494	-0.549	-0.662	-3.197	2.088	2.41	-0.213	-1.456	-1.001	0.01	0.563	-1.341	-1.341	-1.456	-0.887	-1.456	-1.799	-1.228	1.221	-0.213	3.893	3.049	1.98	2.088	2.517	2.303	3.683	4.519	-0.102	1.872
2017-02-01	10:30:00	-0.102	-1.228	0.121	1.872	-1.001	-0.437	-1.684	-1.228	-1.57	-0.325	-0.549	-2.145	-1.001	-2.377	-4.758	-0.887	1.439	4.207	-2.61	-0.549	-0.437	-3.079	2.195	1.98	-0.213	-1.684	-0.213	0.563	1.003	-0.437	-1.341	-1.114	-0.662	-1.341	-1.57	-1.114	1.548	0.343	3.998	3.155	2.088	2.195	2.517	2.303	3.893	4.623	0.121	1.98
2017-02-01	11:00:00	0.232	-0.662	0.232	2.41	-1.001	-0.437	-1.57	-0.102	-1.114	-0.213	2.41	-2.03	0.01	-2.261	-3.911	-0.662	1.656	5.244	-2.377	-0.437	-0.549	-2.494	2.195	1.98	0.563	0.121	0.674	1.439	1.439	0.674	-1.114	-0.774	-0.437	-0.549	-1.341	-1.001	1.656	0.784	3.998	3.367	2.195	2.303	2.73	2.41	3.998	4.727	0.343	2.088
2017-02-01	11:30:00	0.784	0.784	0.674	3.049	-0.662	-0.213	-1.114	3.049	-0.662	-0.102	4.934	-1.114	1.548	-2.03	-1.114	0.01	2.517	7.381	-1.914	0.232	0.343	-0.437	2.73	2.624	1.548	2.837	1.872	2.41	2.088	2.303	-1.001	0.01	0.01	1.656	-1.114	-0.887	1.98	1.439	4.102	3.578	2.195	2.41	2.73	2.517	4.102	4.831	0.453	2.195
2017-02-01	12:00:00	1.439	1.764	1.003	3.367	-0.102	0.121	-0.662	4.623	-0.102	0.121	6.775	-0.437	2.73	-1.684	0.784	0.893	3.155	8.082	-1.341	0.784	0.893	1.548	3.049	3.261	2.088	4.311	2.943	3.472	2.837	3.683	-0.549	0.893	0.674	3.472	-0.437	-0.549	2.517	2.41	4.102	3.578	2.195	2.41	2.73	2.624	4.207	4.934	0.563	2.195
2017-02-01	12:30:00	1.764	1.98	1.221	3.683	0.232	0.343	-0.437	4.831	0.232	0.453	7.682	-0.102	3.261	-1.341	1.764	1.33	3.683	7.481	-0.887	1.221	1.439	2.837	3.155	3.472	2.195	4.934	4.207	4.207	3.261	4.623	-0.102	1.764	1.33	5.037	0.01	-0.102	2.943	2.943	4.102	3.683	2.195	2.517	2.837	2.73	4.311	5.037	0.674	2.41
2017-02-01	13:00:00	2.303	2.517	1.548	4.207	0.674	0.563	-0.213	4.934	1.003	1.112	8.68	0.232	3.578	-1.001	2.303	1.656	4.207	7.28	-0.437	1.439	1.872	3.683	3.367	3.683	2.517	5.757	4.934	5.141	3.578	5.347	0.343	2.517	1.98	5.86	0.563	0.343	3.472	3.578	4.102	3.683	2.303	2.624	2.943	2.73	4.415	5.037	0.784	2.517
2017-02-01	13:30:00	2.624	2.837	1.764	4.519	1.003	0.784	0.01	5.244	1.33	1.33	7.682	0.453	3.472	-0.887	2.624	1.764	4.311	6.877	-0.102	1.656	2.195	4.415	3.472	3.893	2.624	6.978	4.623	5.244	3.893	5.86	0.674	2.837	2.195	5.757	1.221	0.563	3.683	3.893	4.207	3.683	2.303	2.73	3.049	2.837	4.519	5.141	0.893	2.624
2017-02-01	14:00:00	3.049	3.049	1.98	5.141	1.112	1.003	0.121	4.727	1.548	1.33	7.28	0.343	3.049	-0.774	3.049	1.764	4.415	5.86	0.232	1.872	2.41	4.623	3.578	4.415	2.943	9.373	4.727	5.347	3.893	5.86	1.003	2.73	2.195	5.757	1.548	0.784	3.788	3.893	4.207	3.788	2.41	2.837	3.155	2.837	4.623	5.141	1.003	2.624
2017-02-01	14:30:00	3.261	3.049	2.088	5.552	1.003	0.784	0.01	3.578	1.33	1.112	7.983	0.343	3.261	-0.662	3.893	1.548	4.831	4.831	0.01	1.656	2.195	3.893	3.578	4.311	2.837	8.879	4.415	5.244	3.893	5.655	1.003	2.943	1.872	5.86	1.439	0.784	3.788	3.683	4.207	3.788	2.41	2.943	3.155	2.943	4.727	5.244	1.112	2.73
2017-02-01	15:00:00	2.943	2.837	2.088	5.655	0.674	0.674	-0.102	3.049	1.221	1.112	6.775	0.232	3.049	-0.549	2.303	1.33	4.934	4.311	-0.213	1.656	1.872	3.367	3.472	3.998	2.624	9.866	4.102	5.141	3.998	5.552	1.003	3.367	1.764	5.962	1.548	0.893	3.893	3.788	4.311	3.998	2.517	3.049	3.261	3.049	4.831	5.347	1.221	2.837
2017-02-01	15:30:00	2.943	2.303	1.98	5.244	0.563	0.674	-0.213	3.049	1.112	1.221	5.45	0.121	2.41	-0.662	1.764	1.112	4.831	3.788	-0.437	1.548	1.548	2.837	3.367	3.998	2.624	8.382	3.788	4.727	3.998	5.244	0.784	3.472	1.656	5.757	1.439	0.893	3.998	3.998	4.311	4.102	2.517	3.049	3.261	3.155	4.831	5.45	1.221	2.837
2017-02-01	16:00:00	3.049	2.195	1.98	4.934	0.563	0.674	-0.102	3.367	1.003	1.112	4.623	0.121	1.98	-0.549	1.548	1.003	4.727	3.683	-0.437	1.439	1.439	2.837	3.261	3.788	2.303	6.064	3.367	4.207	3.788	4.727	0.563	3.155	1.764	4.831	1.33	0.784	3.893	3.788	4.311	4.102	2.517	3.049	3.155	3.155	4.934	5.45	1.33	2.943
2017-02-01	16:30:00	2.73	1.439	1.98	4.207	0.453	0.674	-0.213	2.73	0.784	1.003	3.788	0.01	1.33	-0.662	0.674	0.784	4.311	3.261	-0.549	1.439	1.33	2.41	3.155	3.683	2.088	4.519	2.837	3.683	3.472	3.788	0.343	2.837	1.548	3.683	1.003	0.674	3.893	3.367	4.415	4.207	2.624	3.049	3.155	3.155	4.934	5.552	1.33	2.943
2017-02-01	17:00:00	2.41	0.893	1.872	3.472	0.343	0.563	-0.213	2.088	0.563	0.893	2.837	0.01	0.563	-0.662	-0.325	0.563	4.102	2.837	-0.662	1.33	1.112	1.872	3.049	3.578	1.764	3.472	2.303	3.155	3.155	2.624	-0.102	2.303	1.221	2.195	0.563	0.453	3.683	2.624	4.415	4.102	2.517	3.049	3.049	3.155	4.934	5.655	1.221	2.837
2017-02-01	17:30:00	2.195	0.563	1.764	3.261	0.232	0.453	-0.325	1.656	0.232	0.784	2.088	0.01	0.232	-0.774	-0.887	0.453	3.893	2.41	-0.774	1.221	1.003	1.33	2.943	3.472	1.656	2.943	1.98	2.943	2.837	2.303	-0.213	1.872	0.893	1.439	0.232	0.343	3.578	2.195	4.207	3.578	2.41	2.73	2.517	3.155	4.623	5.347	0.893	2.41
2017-02-01	18:00:00	2.195	0.453	1.656	3.155	0.232	0.453	-0.325	1.656	0.121	0.563	1.656	-0.102	-0.102	-0.887	-1.001	0.232	3.367	2.195	-0.774	1.112	0.893	1.003	2.837	3.367	1.548	2.41	1.656	2.73	2.624	1.764	-0.213	1.439	0.674	0.893	0.01	0.232	3.472	1.98	3.893	2.943	2.088	1.656	2.088	3.155	4.102	4.623	0.563	2.195
2017-02-01	18:30:00	1.98	0.343	1.656	2.943	0.232	0.343	-0.437	1.548	0.01	0.453	1.221	-0.213	-0.213	-0.887	-1.57	0.121	3.261	1.98	-0.887	1.003	0.784	0.784	2.73	3.261	1.33	2.195	1.221	2.41	2.41	1.003	-0.325	1.112	0.453	0.343	0.01	0.121	3.367	1.656	3.683	2.943	2.195	1.439	2.088	3.049	3.998	4.519	0.563	2.195
2017-02-01	19:00:00	1.872	0.232	1.656	2.943	0.121	0.232	-0.437	1.439	0.01	0.343	0.784	-0.325	-0.549	-1.001	-1.914	0.121	2.943	1.656	-0.887	1.003	0.674	0.453	2.73	3.261	1.33	1.98	1.003	2.088	2.195	0.563	-0.437	0.784	0.343	0.121	-0.102	0.121	3.155	1.548	3.578	3.683	2.195	1.98	2.088	3.049	4.102	4.519	0.563	2.303
2017-02-01	19:30:00	1.872	0.232	1.548	2.943	0.01	0.232	-0.437	1.221	0.01	0.343	0.563	-0.549	-0.549	-1.114	-2.03	0.01	2.73	1.439	-1.001	0.893	0.563	0.893	2.624	3.155	1.221	1.872	0.674	1.98	2.088	0.674	-0.437	0.453	0.121	0.121	-0.213	0.121	3.155	1.33	3.683	4.311	2.195	2.41	2.303	3.155	4.207	4.727	0.563	2.303
2017-02-01	20:00:00	1.764	0.232	1.548	2.837	0.01	0.232	-0.549	0.893	-0.102	0.232	0.453	-0.549	-0.662	-1.228	-2.03	-0.102	2.624	1.439	-1.001	0.893	0.453	0.232	2.303	3.049	1.003	1.33	0.563	1.656	1.98	0.784	-0.549	0.343	0.232	0.232	-0.213	0.121	3.049	1.33	3.788	4.102	2.195	2.517	2.195	3.049	4.102	4.623	0.674	2.195
2017-02-01	20:30:00	1.656	0.121	1.439	2.303	0.121	0.121	-0.662	0.674	-0.102	0.232	0.453	-0.662	-0.774	-1.228	-2.261	-0.102	2.624	1.548	-1.001	0.784	0.453	-0.213	2.303	2.943	0.784	0.893	0.563	1.548	1.872	0.453	-0.549	0.232	0.121	0.121	-0.213	0.01	3.049	1.221	3.683	4.311	2.195	2.517	2.303	3.049	4.102	4.623	0.674	2.195
2017-02-01	21:00:00	1.764	0.121	1.439	2.088	0.01	0.01	-0.662	0.563	-0.102	0.232	0.563	-0.887	-1.001	-1.341	-2.844	-0.213	2.624	1.548	-1.114	0.674	0.453	-0.437	2.195	2.837	0.784	1.003	0.343	1.439	1.764	0.563	-0.662	0.121	0.121	0.232	-0.102	0.01	2.943	1.112	3.788	4.415	2.195	2.624	2.41	3.049	4.207	4.727	0.674	2.195
2017-02-01	21:30:00	1.764	0.343	1.33	2.088	-0.102	0.01	-0.774	-0.102	-0.213	0.121	0.232	-0.887	-1.228	-1.456	-2.844	-0.213	2.41	1.33	-1.228	0.563	0.232	-0.662	2.303	2.73	0.674	0.674	0.01	1.221	1.548	0.01	-0.774	-0.213	0.01	-0.325	-0.102	-0.102	2.837	0.784	3.788	4.311	2.303	2.624	2.517	3.049	4.207	4.727	0.674	2.195
2017-02-01	22:00:00	1.548	0.121	1.33	1.98	-0.102	-0.102	-0.774	0.232	-0.437	0.121	-0.437	-1.001	-1.341	-1.456	-3.079	-0.213	2.624	1.548	-1.228	0.563	0.121	-0.662	2.195	2.517	0.674	0.343	-0.102	1.003	1.33	0.01	-0.774	-0.437	-0.102	-0.437	-0.102	-0.102	2.73	0.674	3.788	4.102	2.303	2.73	2.517	3.155	4.311	4.727	0.563	2.195
2017-02-01	22:30:00	1.764	0.343	1.656	2.517	-0.102	-0.102	-0.887	-0.102	-0.549	0.01	-0.662	-1.114	-1.456	-1.57	-2.962	-0.213	2.624	1.112	-1.341	0.563	0.232	-0.662	1.872	2.517	0.563	0.343	-0.437	0.674	1.221	-0.325	-0.887	-0.549	-0.213	-0.549	-0.102	-0.213	2.624	0.563	3.788	3.788	2.088	2.624	2.517	3.049	4.207	4.727	0.563	2.195
2017-02-01	23:00:00	1.764	0.343	1.656	2.73	-0.102	-0.102	-0.887	0.121	-0.662	0.01	-0.887	-1.114	-1.456	-1.57	-2.727	-0.213	2.517	1.112	-1.341	0.453	0.232	-0.662	1.872	2.303	0.563	0.232	-0.549	0.674	1.112	-0.325	-1.001	-0.662	-0.213	-0.549	-0.325	-0.213	2.624	0.453	3.788	3.578	1.98	2.517	2.41	3.049	4.207	4.727	0.563	2.088
2017-02-01	23:30:00	1.764	0.563	1.764	2.41	0.01	-0.102	-0.887	0.674	-0.774	0.01	-1.114	-1.228	-1.456	-1.57	-3.079	-0.213	2.41	1.98	-1.341	0.563	0.232	-0.549	1.98	2.195	0.453	-0.102	-0.549	0.453	1.112	-0.437	-1.001	-0.662	-0.213	-0.549	-0.549	-0.325	2.517	0.343	3.788	3.472	1.872	2.41	2.303	3.049	4.207	4.727	0.453	1.98
2017-03-01	00:00:00	2.195	1.112	1.98	2.943	0.01	-0.102	-0.887	0.232	-0.887	0.01	-1.114	-1.228	-1.684	-1.684	-2.844	0.01	2.624	3.578	-1.341	0.453	0.232	-0.662	1.98	2.303	0.453	0.453	-0.549	0.343	1.003	-0.549	-1.228	-0.774	-0.437	-0.774	-0.662	-0.437	2.41	0.343	3.788	3.367	1.764	2.195	2.303	2.943	4.102	4.727	0.453	1.764
2017-03-01	00:30:00	3.049	1.656	2.41	3.893	0.01	-0.102	-0.887	0.343	-1.001	-0.102	-1.228	-1.341	-1.57	-1.684	-2.844	0.01	2.73	3.683	-1.341	0.563	0.232	-0.887	1.872	2.088	0.563	0.343	-0.662	0.343	0.893	-0.437	-1.114	-0.774	-0.213	-0.662	-0.662	-0.437	2.41	0.453	3.788	3.367	1.764	2.195	2.303	2.943	3.998	4.727	0.453	1.764
2017-03-01	01:00:00	3.261	1.548	2.517	3.998	0.121	-0.102	-0.887	0.563	-1.001	-0.102	-1.228	-1.341	-1.684	-1.684	-2.962	0.121	3.049	3.683	-1.341	0.563	0.232	-0.774	1.764	2.088	0.563	1.003	-0.662	0.121	0.893	-0.662	-1.228	-0.774	-0.213	-0.662	-0.774	-0.437	2.303	0.121	3.788	3.261	1.656	2.088	2.303	2.943	3.893	4.623	0.453	1.656
2017-03-01	01:30:00	3.367	1.872	2.624	3.998	0.232	0.01	-0.887	1.439	-1.114	-0.102	-1.341	-1.456	-1.684	-1.799	-3.434	0.893	3.893	5.45	-1.228	0.563	0.343	0.01	1.872	2.088	0.784	1.872	-0.774	0.121	0.784	-0.662	-1.228	-1.001	-0.437	-0.774	-0.887	-0.437	2.195	0.01	3.683	3.367	1.656	2.088	2.303	2.943	3.893	4.727	0.343	1.656
2017-03-01	02:00:00	3.788	2.73	2.943	4.831	0.343	0.232	-0.774	2.943	-1.228	-0.102	-1.57	-1.456	-1.914	-1.799	-3.434	1.221	4.311	5.757	-0.437	1.439	1.33	6.37	2.624	2.303	2.41	6.37	-0.774	0.01	0.674	-0.774	-1.456	-1.114	-0.549	-1.001	-1.114	-0.549	2.088	-0.102	3.683	3.261	1.656	2.088	2.195	2.943	3.788	4.623	0.343	1.656
2017-03-01	02:30:00	4.727	3.578	3.472	5.45	1.548	1.003	0.01	6.877	-1.341	-0.213	-1.914	-1.57	-2.145	-1.914	-3.553	1.764	4.727	6.268	0.453	2.088	2.41	7.882	3.788	2.624	2.943	7.481	-1.001	-0.213	0.563	-1.001	-1.57	-1.228	-0.549	-1.001	-1.228	-0.662	1.98	-0.325	3.683	3.155	1.656	1.98	2.195	2.837	3.788	4.623	0.343	1.656
2017-03-01	03:00:00	4.934	3.788	3.683	5.45	1.98	1.439	0.343	7.28	-1.456	-0.213	-2.03	-1.684	-2.145	-1.914	-4.031	1.872	4.831	6.166	0.563	2.303	2.41	7.682	4.102	2.943	3.261	7.682	-1.001	-0.213	0.453	-1.114	-1.684	-1.341	-0.662	-1.114	-1.341	-0.662	1.872	-0.437	3.578	3.261	1.656	1.98	2.195	2.837	3.788	4.623	0.232	1.656
2017-03-01	03:30:00	4.934	3.788	3.788	5.655	1.98	1.548	0.453	7.179	-1.57	-0.213	-2.145	-1.799	-2.494	-2.03	-4.031	1.98	5.037	5.962	0.784	2.517	2.73	7.983	3.472	2.943	3.367	7.882	-1.001	-0.437	0.563	-0.774	-1.456	-1.228	-0.549	-1.114	-1.341	-0.774	1.764	-0.325	3.578	3.155	1.656	1.98	2.088	2.837	3.788	4.623	0.121	1.548
2017-03-01	04:00:00	4.831	3.367	3.998	5.655	2.303	1.656	0.674	7.179	-1.57	-0.325	-1.684	-1.914	-2.494	-2.145	-3.911	1.872	4.934	5.552	0.563	2.41	2.73	7.481	3.893	2.837	3.049	7.582	-0.102	0.674	1.112	1.003	-1.114	-0.774	-0.213	-0.549	-1.228	-0.437	2.088	1.439	3.578	3.155	1.656	1.872	2.088	2.837	3.683	4.623	0.01	1.548
2017-03-01	04:30:00	4.727	3.472	3.893	5.45	2.624	1.764	0.893	7.481	-1.684	-0.325	-1.684	-1.914	-2.377	-2.145	-4.031	1.33	4.727	5.141	0.784	2.624	3.261	8.082	4.102	2.624	3.367	7.782	1.872	3.472	2.624	5.552	0.563	0.563	1.548	3.683	-0.102	1.33	3.367	5.244	3.578	3.155	1.656	2.088	2.088	2.837	3.683	4.519	0.01	1.548
2017-03-01	05:00:00	4.727	3.472	3.893	5.552	2.624	1.764	0.893	7.381	-1.799	-0.325	-2.03	-1.914	-1.799	-2.145	-3.792	1.221	4.727	4.727	0.893	2.73	3.261	7.882	4.102	2.624	3.683	7.882	2.41	4.207	2.943	6.166	1.221	1.221	2.195	5.45	0.232	1.656	3.893	5.655	3.683	3.155	1.764	2.088	2.088	2.73	3.683	4.519	0.01	1.656
2017-03-01	05:30:00	4.727	3.578	3.998	5.86	2.624	1.872	1.003	7.079	-1.684	0.343	-1.114	-1.914	-1.456	-2.03	-4.031	1.112	4.727	4.519	1.112	2.837	3.155	7.582	4.207	2.837	3.998	7.983	2.41	4.102	2.943	6.268	1.439	1.33	2.517	5.86	0.343	1.439	3.998	5.45	3.683	3.155	1.764	1.872	2.088	2.73	3.683	4.519	0.121	1.656
2017-03-01	06:00:00	4.831	3.683	4.102	5.86	2.41	1.656	1.112	6.775	-1.001	0.563	3.472	-1.914	-1.341	-2.03	-3.079	1.112	4.831	4.311	1.221	2.837	3.049	7.28	4.415	2.943	4.207	7.682	2.73	4.519	3.155	6.268	1.98	1.764	2.73	6.064	0.563	1.98	4.207	5.757	3.683	3.155	1.872	1.872	2.088	2.73	3.683	4.415	0.01	1.548
2017-03-01	06:30:00	5.037	3.893	4.207	5.86	2.303	1.656	1.003	6.37	-0.437	0.453	5.962	-1.456	-0.549	-2.03	-0.102	1.221	4.934	4.311	1.221	2.837	2.943	6.877	4.311	3.049	4.207	7.582	2.624	4.311	3.049	6.166	1.872	1.656	2.624	5.757	0.563	1.764	4.207	5.45	3.683	3.155	1.872	1.872	2.088	2.73	3.683	4.415	0.01	1.548
2017-03-01	07:00:00	5.037	3.788	4.311	5.655	2.303	1.656	1.003	6.268	-0.437	0.343	5.037	-1.57	-1.114	-2.03	-0.887	1.221	4.934	4.102	1.003	2.73	2.837	6.471	4.519	3.049	4.207	7.28	2.624	4.207	3.155	5.962	1.872	1.548	2.517	5.757	0.563	1.656	4.207	5.244	3.683	3.155	1.872	1.872	2.088	2.73	3.683	4.415	0.01	1.656
2017-03-01	07:30:00	5.141	3.998	4.311	5.655	2.41	1.764	1.112	6.37	-0.774	0.01	2.517	-1.341	-0.774	-1.914	-0.102	1.003	4.727	3.788	1.112	2.837	2.943	6.674	4.519	3.049	4.102	7.28	2.195	3.893	2.943	5.347	1.439	1.221	2.195	5.244	0.453	1.112	3.893	4.623	3.683	3.155	1.872	1.872	2.088	2.73	3.683	4.415	0.01	1.548
2017-03-01	08:00:00	4.831	3.578	4.311	5.552	2.195	1.548	1.112	6.166	-1.114	-0.102	1.98	-1.57	-1.228	-2.03	-1.456	1.112	4.519	3.893	0.893	2.624	2.837	6.268	4.519	2.943	4.102	7.179	2.41	4.102	2.943	5.655	1.548	1.33	2.195	5.141	0.453	1.33	3.998	4.934	3.683	3.155	1.872	1.872	2.088	2.624	3.578	4.415	0.01	1.439
2017-03-01	08:30:00	4.831	3.578	4.311	5.45	2.195	1.764	1.003	6.166	-1.114	-0.102	1.33	-1.684	-1.456	-2.03	-2.727	1.003	4.415	3.683	0.784	2.73	2.943	6.674	4.519	2.943	4.102	6.978	2.517	4.207	3.049	5.552	1.439	1.33	2.195	5.347	0.563	1.548	4.102	5.141	3.683	3.155	1.872	1.764	2.088	2.73	3.578	4.415	0.01	1.439
2017-03-01	09:00:00	4.623	3.261	4.207	5.347	2.088	1.764	0.893	6.064	-0.887	-0.213	2.73	-1.799	-1.456	-2.03	-3.197	1.112	4.311	4.415	0.784	2.73	2.943	6.471	4.102	2.943	3.788	6.471	2.624	4.311	3.049	5.655	1.764	1.656	2.517	5.45	0.563	1.548	4.207	5.244	3.683	3.155	2.088	1.764	2.088	2.624	3.472	4.519	0.01	1.221
2017-03-01	09:30:00	4.623	3.261	4.207	5.347	1.872	1.656	0.784	6.268	-0.662	-0.213	4.102	-1.799	-0.887	-1.914	-2.494	1.439	4.415	5.552	0.893	2.73	3.049	6.775	4.207	2.943	3.893	6.674	2.837	4.623	3.155	5.86	1.548	1.764	2.41	5.757	0.674	1.33	4.311	5.141	3.683	3.155	1.98	1.764	2.088	2.624	3.472	4.519	0.01	1.33
2017-03-01	10:00:00	4.415	3.155	3.998	5.45	1.98	1.872	0.893	6.37	-0.437	-0.102	4.934	-1.799	-0.102	-1.914	-2.962	1.764	4.727	6.471	0.893	2.73	3.472	7.079	4.207	2.837	3.788	6.471	2.943	4.831	3.261	5.757	0.893	1.439	1.98	5.655	0.453	0.784	4.207	3.998	3.683	3.155	1.98	1.872	2.195	2.624	3.578	4.415	0.01	1.439
2017-03-01	10:30:00	4.519	3.578	3.998	7.179	2.088	1.872	1.003	6.775	0.01	0.01	6.37	-1.684	0.784	-1.914	-2.727	1.98	4.831	7.381	1.112	2.837	3.261	6.978	4.415	2.943	3.893	6.573	3.683	5.141	3.893	6.064	1.112	1.548	1.98	6.674	0.343	0.674	4.311	3.998	3.683	3.155	2.088	1.872	2.195	2.73	3.578	4.519	0.01	1.439
2017-03-01	11:00:00	4.727	4.102	4.102	7.481	2.088	1.872	1.112	6.978	0.01	0.121	6.775	-1.684	1.98	-1.799	-2.494	2.195	4.831	8.182	1.221	3.049	3.472	7.381	4.831	3.683	4.727	7.882	4.311	5.141	4.415	6.166	0.893	1.764	1.872	7.582	0.121	0.453	4.207	3.788	3.788	3.261	2.195	1.872	2.195	2.837	3.578	4.519	0.121	1.33
2017-03-01	11:30:00	5.037	5.037	4.311	7.28	2.088	1.872	1.003	6.775	0.343	0.232	7.983	-1.114	3.367	-1.799	-0.213	1.98	4.831	8.779	1.439	3.261	3.472	7.682	5.655	4.311	5.347	8.978	5.141	5.45	5.141	6.775	1.221	2.088	2.088	8.481	0.232	0.453	4.311	3.998	3.788	3.367	2.195	1.98	2.303	2.73	3.683	4.623	0.121	1.33
2017-03-01	12:00:00	5.45	5.86	4.311	7.481	1.98	1.764	0.893	6.674	1.003	0.453	9.275	-0.774	4.311	-1.684	1.33	1.98	5.037	9.176	1.548	3.261	3.683	8.282	5.655	4.831	5.757	9.965	5.655	5.347	5.347	7.079	1.439	2.624	2.303	8.481	0.563	0.563	4.415	4.311	3.788	3.367	2.088	2.088	2.517	2.837	3.683	4.519	0.232	1.439
2017-03-01	12:30:00	5.86	6.268	4.415	8.082	1.98	1.872	1.003	7.079	1.548	1.003	9.768	-0.213	5.552	-1.57	2.943	2.088	6.064	9.373	1.439	3.155	3.788	8.182	6.37	5.037	5.962	11.139	6.166	5.347	5.552	7.381	1.548	3.049	2.517	8.879	0.563	0.674	4.519	4.519	3.788	3.367	2.088	2.624	2.517	2.943	3.683	4.519	0.232	1.548
2017-03-01	13:00:00	6.268	6.775	4.727	8.581	2.303	1.872	0.893	6.978	1.764	1.439	9.571	1.003	6.064	-1.456	5.757	2.517	6.775	9.176	1.33	3.049	3.788	7.882	7.381	5.962	6.268	12.497	6.166	5.45	5.45	7.381	1.656	3.367	3.261	9.373	0.674	0.784	4.623	4.623	3.788	3.367	1.764	2.303	2.624	3.049	3.788	4.831	0.232	1.764
2017-03-01	13:30:00	6.471	6.775	4.934	9.275	2.088	1.764	0.893	6.268	1.872	1.439	8.879	1.221	6.166	-1.341	8.282	2.624	7.079	8.082	1.112	3.049	4.102	7.682	7.481	6.37	6.268	13.558	6.064	5.757	6.064	7.179	1.872	5.86	3.367	9.275	0.784	1.221	4.727	4.934	3.893	3.472	1.548	2.088	2.517	3.155	3.893	4.831	0.232	1.764
2017-03-01	14:00:00	6.674	6.674	5.141	9.768	2.088	1.764	0.784	5.655	1.98	1.656	8.68	0.893	5.655	-1.228	8.779	2.624	6.978	7.179	0.893	2.837	3.998	7.28	7.481	6.775	6.064	14.613	5.962	5.962	6.573	7.079	1.872	5.45	3.155	8.978	1.003	1.98	4.831	4.934	3.893	3.578	1.548	2.088	2.517	3.155	3.998	4.623	0.232	1.872
2017-03-01	14:30:00	6.166	5.244	5.244	9.669	2.088	1.764	0.563	5.45	1.98	1.548	9.472	0.893	5.347	-1.114	9.866	2.73	7.079	6.471	0.563	2.517	3.472	6.37	5.962	7.179	5.45	15.569	5.962	6.166	6.471	6.775	1.872	5.757	2.943	8.481	1.656	1.98	4.831	4.727	3.893	3.578	1.548	2.088	2.517	3.155	3.893	4.727	0.453	1.764
2017-03-01	15:00:00	5.347	5.141	4.831	9.768	1.872	1.656	0.453	5.347	1.872	1.439	7.582	1.221	5.45	-0.662	7.481	2.517	7.079	6.166	0.674	2.517	3.367	6.268	5.037	7.682	4.727	14.9	5.45	5.962	6.37	6.471	1.656	5.962	2.73	7.682	1.98	1.764	4.831	4.623	3.893	3.472	1.548	2.088	2.517	3.155	3.893	4.831	0.453	1.764
2017-03-01	15:30:00	5.655	5.141	4.727	9.275	2.088	1.98	0.453	5.552	1.548	1.221	6.674	0.784	4.311	-0.662	5.141	2.41	6.877	5.552	0.784	2.624	3.472	6.268	5.141	7.582	5.037	13.75	5.141	5.552	6.064	6.166	1.548	5.757	2.517	7.179	1.872	1.764	4.831	4.519	3.893	3.472	1.439	2.088	2.517	3.155	3.893	4.727	0.343	1.656
2017-03-01	16:00:00	5.347	4.623	4.727	8.779	2.73	2.41	1.003	7.079	1.112	1.112	5.141	0.343	3.155	-0.774	3.261	1.98	6.471	4.831	2.088	3.788	5.244	8.581	4.519	6.978	4.519	11.041	4.831	5.244	5.757	5.86	1.003	5.141	2.303	5.86	1.656	1.656	4.831	4.207	3.788	3.472	1.548	1.98	2.41	3.049	3.893	4.831	0.232	1.548
2017-03-01	16:30:00	4.831	3.998	4.519	7.882	2.943	2.624	1.221	6.877	1.003	1.003	4.727	0.232	2.303	-0.887	2.517	1.548	6.268	3.998	2.41	3.998	5.45	8.282	4.311	5.552	4.207	8.382	4.102	4.934	5.244	5.037	0.343	4.415	1.98	4.623	1.112	1.112	4.623	3.683	3.788	3.367	1.548	1.98	2.303	3.049	3.788	4.831	0.232	1.548
2017-03-01	17:00:00	5.141	3.683	4.311	6.877	3.049	2.624	1.33	6.877	0.563	0.784	3.367	0.01	1.548	-0.887	1.33	1.003	5.757	2.517	2.41	3.893	5.244	7.782	4.207	5.347	3.893	6.877	3.367	4.207	4.727	3.472	0.01	3.578	1.548	3.893	0.563	0.784	4.415	3.049	3.788	3.367	1.548	1.98	2.195	2.837	3.683	4.727	0.121	1.439
2017-03-01	17:30:00	4.831	3.155	4.102	5.962	3.049	2.624	1.33	6.471	0.121	0.563	2.195	0.121	0.893	-1.001	0.674	0.563	5.141	1.764	2.303	3.893	5.244	7.582	3.998	4.934	3.683	6.37	2.837	3.788	4.207	2.195	-0.437	2.837	1.221	3.049	0.453	0.453	4.102	2.41	3.683	3.367	1.548	1.872	1.98	2.73	3.683	4.623	-0.102	1.33
2017-03-01	18:00:00	4.727	2.837	3.893	5.347	2.517	2.195	1.003	5.552	0.01	0.453	1.439	0.01	0.453	-1.114	-0.213	0.343	4.727	1.33	1.98	3.367	4.207	5.86	3.788	4.519	3.261	5.45	2.195	3.155	3.788	1.439	-0.549	2.303	0.893	1.872	0.232	0.232	3.893	2.195	3.683	3.261	1.548	1.764	1.98	2.624	3.683	4.519	-0.213	1.33
2017-03-01	18:30:00	4.311	2.41	3.788	4.831	1.98	1.764	0.674	4.207	-0.102	0.343	1.003	-0.102	0.01	-1.228	-1.228	0.121	4.311	1.003	1.112	2.837	3.472	4.623	3.683	4.311	3.049	5.037	1.764	2.943	3.472	1.112	-0.774	1.764	0.674	1.439	-0.102	0.121	3.788	1.872	3.683	3.261	1.548	1.656	1.98	2.624	3.578	4.519	-0.102	1.112
2017-03-01	19:00:00	3.998	2.195	3.683	4.831	1.764	1.548	0.343	3.367	-0.213	0.232	0.343	-0.213	-0.213	-1.228	-1.684	0.01	4.102	1.003	0.674	2.624	3.155	3.893	3.578	4.102	2.837	3.893	1.33	2.624	3.049	0.784	-0.774	1.439	0.453	0.893	-0.325	0.121	3.578	1.548	3.683	3.261	1.656	1.764	2.088	2.624	3.578	4.519	-0.102	1.221
2017-03-01	19:30:00	3.788	1.98	3.578	4.623	1.548	1.33	0.232	2.73	-0.325	0.121	-0.102	-0.437	-0.437	-1.341	-2.145	-0.102	3.788	0.674	0.453	2.41	2.73	2.624	3.367	3.998	2.837	3.893	1.112	2.624	2.943	0.674	-0.887	1.003	0.232	0.343	-0.437	0.01	3.472	1.439	3.683	3.261	1.656	1.872	2.195	2.624	3.578	4.415	-0.102	1.33
2017-03-01	20:00:00	3.472	1.548	3.367	4.102	1.221	1.112	0.121	2.195	-0.437	0.01	-0.662	-0.437	-0.662	-1.456	-2.727	-0.213	3.788	0.453	0.121	2.195	2.517	2.088	3.367	3.893	2.624	3.472	0.784	2.195	2.624	0.343	-0.887	0.674	0.121	0.674	-0.549	0.01	3.261	1.112	3.683	3.261	1.656	1.98	2.195	2.837	3.683	4.519	0.01	1.548
2017-03-01	20:30:00	3.261	1.33	3.261	3.578	1.112	0.893	0.01	1.872	-0.549	0.01	-1.001	-0.662	-0.774	-1.57	-2.727	-0.437	3.683	0.343	0.01	1.872	2.303	1.221	3.261	3.788	2.41	3.049	0.343	1.872	2.303	-0.102	-1.001	0.453	0.01	0.563	-0.662	-0.102	3.155	1.003	3.683	3.155	1.656	1.98	2.195	2.73	3.683	4.415	0.01	1.548
2017-03-01	21:00:00	3.049	1.003	3.049	3.049	0.893	0.784	0.01	1.439	-0.774	0.01	-1.114	-0.774	-1.001	-1.57	-3.316	-0.437	3.367	0.453	-0.213	1.656	2.088	0.784	3.155	3.788	2.195	2.517	0.121	1.548	2.088	-0.102	-1.114	0.121	-0.102	0.453	-0.437	-0.102	2.943	0.893	3.683	3.261	1.764	1.872	1.98	2.624	3.578	4.415	0.01	1.656
2017-03-01	21:30:00	2.837	0.784	2.943	2.837	0.674	0.674	-0.102	1.221	-0.887	-0.102	-1.341	-0.887	-1.114	-1.684	-3.079	-0.549	3.367	0.453	-0.325	1.548	2.088	0.232	3.049	3.683	2.088	1.98	-0.102	1.221	1.98	-0.325	-1.228	-0.102	-0.213	0.232	-0.102	-0.213	2.943	0.784	3.683	3.155	1.656	1.98	1.98	2.73	3.683	4.415	-0.102	1.656
2017-03-01	22:00:00	2.624	0.563	2.73	2.303	0.563	0.563	-0.213	0.784	-1.001	-0.102	-1.456	-1.001	-1.228	-1.799	-3.434	-0.549	3.261	0.01	-0.437	1.439	1.98	-0.213	3.049	3.683	1.872	1.548	-0.213	1.112	1.764	-0.549	-1.228	-0.213	-0.437	-0.102	0.01	-0.325	2.73	0.563	3.683	3.049	1.656	1.98	2.088	2.624	3.578	4.415	-0.102	1.656
2017-03-01	22:30:00	2.41	0.343	2.624	2.41	0.453	0.453	-0.325	0.674	-1.114	-0.213	-1.57	-1.001	-1.341	-1.799	-3.672	-0.662	3.049	-0.102	-0.549	1.33	1.764	-0.325	2.943	3.578	1.656	1.33	-0.437	1.112	1.548	-0.662	-1.341	-0.549	-0.437	-0.437	0.121	-0.437	2.624	0.343	3.683	2.943	1.548	1.98	2.088	2.624	3.578	4.415	-0.213	1.548
2017-03-01	23:00:00	2.303	0.121	2.517	2.195	0.343	0.343	-0.437	0.343	-1.228	-0.213	-1.799	-1.114	-1.456	-1.914	-3.911	-0.774	2.837	-0.102	-0.662	1.33	1.439	-0.213	2.943	3.472	1.548	0.893	-0.662	0.784	1.33	-1.114	-1.456	-0.662	-0.549	-0.549	0.121	-0.437	2.517	0.232	3.683	2.837	1.439	1.872	2.088	2.517	3.367	4.311	-0.325	1.439
2017-03-01	23:30:00	1.98	-0.102	2.41	2.195	0.232	0.343	-0.437	0.232	-1.341	-0.213	-2.03	-1.228	-1.57	-2.03	-4.031	-0.774	2.73	-0.437	-0.662	1.112	1.439	-0.662	2.73	3.472	1.439	0.563	-0.662	0.563	1.221	-1.001	-1.456	-0.774	-0.437	-0.662	-0.213	-0.549	2.517	0.121	3.578	2.624	1.439	1.764	1.98	2.517	3.261	4.207	-0.549	1.33
2017-04-01	00:00:00	1.872	-0.102	2.303	1.548	0.232	0.343	-0.437	-0.102	-1.456	-0.213	-2.145	-1.341	-1.799	-2.03	-4.152	-0.774	2.517	-0.437	-0.774	1.003	1.33	-0.774	2.73	3.472	1.221	0.343	-0.887	0.453	1.112	-1.114	-1.57	-0.887	-0.549	-0.774	-0.549	-0.549	2.303	0.01	3.472	2.73	1.33	1.764	1.98	2.41	3.155	4.102	-0.662	1.33
2017-04-01	00:30:00	1.764	-0.325	2.303	1.33	0.232	0.121	-0.549	-0.549	-1.57	-0.325	-2.261	-1.456	-1.799	-2.03	-4.031	-0.887	2.517	-0.662	-0.774	0.893	1.112	-1.114	2.624	3.367	1.112	0.01	-1.001	0.121	1.003	-1.456	-1.684	-0.887	-0.549	-0.887	-0.774	-0.662	2.195	-0.213	3.472	2.73	1.33	1.548	1.872	2.41	3.049	4.102	-0.774	1.221
2017-04-01	01:00:00	1.548	-0.549	2.088	1.33	0.121	0.121	-0.662	-0.549	-1.57	-0.325	-2.377	-1.456	-1.914	-2.145	-4.152	-0.887	2.517	-0.774	-0.887	0.784	0.893	-1.228	2.624	3.367	0.893	0.01	-1.114	-0.102	0.893	-1.456	-1.684	-1.114	-0.774	-1.001	-1.001	-0.662	2.088	-0.437	3.367	2.624	1.221	1.439	1.872	2.41	2.943	3.998	-0.887	1.112
2017-04-01	01:30:00	1.439	-0.662	1.98	1.003	0.01	0.01	-0.662	-0.887	-1.684	-0.325	-2.494	-1.57	-2.03	-2.145	-4.393	-1.001	2.624	-1.001	-0.887	0.784	1.003	-1.456	2.73	3.367	0.893	-0.213	-1.228	-0.102	0.784	-1.57	-1.799	-1.228	-0.774	-1.114	-1.114	-0.662	1.98	-0.549	3.367	2.624	1.33	1.548	1.656	2.303	2.943	3.893	-0.887	1.003
2017-04-01	02:00:00	1.33	-0.662	1.872	1.112	0.01	0.01	-0.774	-0.887	-1.799	-0.437	-2.61	-1.684	-2.145	-2.261	-4.514	-1.114	2.303	-1.001	-1.001	0.674	0.784	-1.57	2.624	3.155	0.784	-0.437	-1.456	0.01	0.563	-1.684	-1.799	-1.228	-0.774	-1.228	-1.228	-0.774	1.98	-0.549	3.261	2.41	1.221	1.548	1.764	2.195	3.049	3.683	-1.001	1.003
2017-04-01	02:30:00	1.221	-0.774	1.764	0.784	0.01	0.01	-0.774	-0.887	-1.914	-0.437	-2.727	-1.684	-2.261	-2.261	-4.636	-1.114	2.303	-1.456	-1.114	0.563	0.674	-2.261	2.624	3.049	0.784	-1.001	-1.57	-0.213	0.563	-1.799	-1.799	-1.341	-1.001	-1.114	-1.341	-0.887	2.088	-0.549	3.261	2.517	1.221	1.221	1.764	1.98	2.943	3.683	-1.114	0.893
2017-04-01	03:00:00	1.003	-0.887	1.656	0.784	-0.102	0.01	-0.887	-1.341	-1.914	-0.437	-2.962	-1.799	-2.145	-2.377	-4.758	-1.228	2.088	-1.341	-1.114	0.453	0.343	-2.377	2.517	3.049	0.563	-1.228	-1.57	-0.437	0.453	-1.799	-1.914	-1.57	-1.001	-1.228	-1.341	-0.887	1.764	-0.662	3.155	2.41	1.221	1.112	1.548	1.98	2.837	3.683	-1.228	0.893
2017-04-01	03:30:00	0.893	-1.114	1.548	0.674	-0.213	0.01	-0.887	-1.456	-2.03	-0.437	-3.197	-1.914	-2.145	-2.377	-4.88	-1.228	1.98	-1.228	-1.228	0.453	0.453	-2.145	2.41	2.837	0.453	-1.114	-1.684	-0.549	0.453	-1.914	-1.914	-1.57	-1.001	-1.341	-1.456	-0.887	1.764	-0.887	3.155	2.624	1.221	1.112	1.656	1.98	2.837	3.683	-1.114	0.893
2017-04-01	04:00:00	0.784	-0.662	1.439	0.453	-0.213	-0.102	-1.001	-1.456	-2.03	-0.437	-3.316	-1.914	-2.377	-2.494	-5.003	-1.228	1.872	-1.456	-1.228	0.343	0.232	-2.03	2.41	2.837	0.232	-1.114	-1.799	-0.549	0.343	-2.145	-1.914	-1.684	-1.114	-1.456	-1.456	-0.887	1.764	-0.887	3.155	2.517	1.221	1.33	1.764	2.088	2.837	3.788	-1.001	1.003
2017-04-01	04:30:00	0.674	-1.114	1.439	0.232	-0.213	-0.102	-1.001	-1.341	-2.03	-0.549	-3.434	-2.03	-2.494	-2.494	-5.003	-1.341	1.656	-1.799	-1.341	0.343	0.01	-2.494	2.195	2.73	0.232	-0.887	-1.799	-0.662	0.232	-2.145	-1.914	-1.684	-1.114	-1.57	-1.456	-1.001	1.764	-1.001	3.155	2.624	1.221	1.33	1.872	2.088	2.943	3.788	-1.001	0.893
2017-04-01	05:00:00	0.674	-1.228	1.33	0.453	-0.325	-0.213	-1.114	-1.57	-2.145	-0.549	-3.434	-2.03	-2.61	-2.494	-4.636	-1.228	1.548	-1.57	-1.341	0.121	0.01	-2.377	2.41	2.837	0.121	-1.228	-1.799	-0.662	0.121	-2.03	-1.914	-1.799	-1.114	-1.57	-1.456	-1.114	1.548	-0.887	3.261	2.624	1.221	1.439	1.872	2.195	2.943	3.893	-1.001	1.003
2017-04-01	05:30:00	0.453	-1.456	1.221	0.232	-0.213	-0.325	-1.114	-1.456	-2.145	-0.549	-3.553	-2.145	-2.61	-2.61	-4.88	-1.341	1.548	-1.914	-1.341	0.121	0.01	-2.494	2.517	2.837	0.01	-1.341	-1.914	-0.774	0.232	-2.261	-2.03	-1.799	-1.114	-1.57	-1.57	-1.114	1.439	-1.114	3.261	2.624	1.33	1.439	1.98	2.195	3.049	3.893	-0.887	1.221
2017-04-01	06:00:00	0.232	-1.456	1.112	0.453	-0.325	-0.213	-1.228	-1.456	-2.261	-0.662	-3.792	-2.145	-2.844	-2.61	-5.125	-1.341	1.439	-2.03	-1.341	0.121	0.01	-2.145	2.303	2.624	-0.102	-1.228	-2.03	-0.887	0.232	-2.261	-2.03	-1.914	-1.001	-1.799	-1.684	-1.114	1.439	-1.114	3.261	2.73	1.439	1.439	1.98	2.303	3.155	4.311	-0.662	1.221
2017-04-01	06:30:00	0.343	-1.228	1.003	0.232	-0.325	-0.213	-1.228	-1.684	-2.377	-0.662	-3.911	-2.145	-2.844	-2.61	-5.372	-1.456	1.439	-2.03	-1.456	0.01	0.01	-2.494	2.303	2.624	-0.102	-1.228	-2.03	-0.887	0.121	-2.377	-2.03	-2.03	-1.114	-1.914	-1.684	-1.114	1.33	-1.114	3.367	2.943	1.548	1.548	1.98	2.41	3.261	4.727	-0.549	1.112
2017-04-01	07:00:00	0.343	-1.341	1.003	-0.102	-0.437	-0.213	-1.341	-1.799	-2.377	-0.662	-4.031	-2.261	-2.962	-2.61	-5.496	-1.456	1.33	-2.03	-1.456	0.01	0.01	-2.727	2.195	2.73	-0.102	-1.228	-2.145	-0.887	0.01	-2.377	-2.03	-2.03	-1.228	-1.799	-1.799	-1.114	1.33	-1.228	3.472	2.837	1.656	1.548	2.088	2.517	3.367	4.727	-0.325	1.221
2017-04-01	07:30:00	0.121	-1.341	1.003	0.01	-0.437	-0.325	-1.341	-1.914	-2.377	-0.662	-3.911	-2.261	-3.079	-2.61	-5.125	-1.456	1.221	-2.145	-1.57	0.01	-0.102	-2.727	2.303	2.624	0.01	-1.456	-1.914	-0.774	0.01	-2.261	-2.145	-2.145	-1.341	-1.914	-1.799	-1.114	1.221	-1.114	3.472	2.943	1.656	1.656	2.088	2.624	3.472	4.727	-0.102	1.548
2017-04-01	08:00:00	0.232	-1.228	0.893	0.121	-0.549	-0.325	-1.341	-1.684	-2.377	-0.662	-3.553	-2.261	-3.079	-2.727	-5.372	-1.57	1.221	-2.145	-1.57	-0.102	-0.102	-2.844	2.195	2.624	0.01	-1.228	-2.03	-0.887	0.01	-2.377	-2.145	-2.145	-1.228	-1.914	-1.799	-1.114	1.112	-1.228	3.472	3.049	1.764	2.088	2.195	2.624	3.578	4.727	-0.102	1.656
2017-04-01	08:30:00	0.232	-0.887	0.893	0.121	-0.437	-0.437	-1.341	-1.228	-2.377	-0.662	-3.434	-2.261	-2.962	-2.727	-5.125	-1.57	1.112	-1.914	-1.57	0.01	-0.102	-2.145	2.088	2.303	0.01	-1.456	-2.145	-1.114	-0.102	-2.377	-2.261	-2.261	-1.228	-1.914	-1.799	-1.228	1.112	-1.341	3.472	3.261	1.764	2.303	2.303	2.837	3.578	4.831	0.121	1.98
2017-04-01	09:00:00	0.121	-1.228	0.893	0.343	-0.325	-0.437	-1.228	-0.662	-2.261	-0.662	-3.316	-2.261	-2.727	-2.61	-4.514	-1.456	1.221	-0.887	-1.57	0.121	-0.102	-1.57	2.195	2.303	0.121	-1.228	-1.914	-1.114	-0.102	-2.261	-2.145	-2.03	-1.114	-2.03	-1.799	-1.114	1.112	-1.114	3.472	3.472	1.872	2.41	2.517	2.943	3.893	5.037	0.343	2.195
2017-04-01	09:30:00	0.232	-0.887	0.893	0.343	-0.325	-0.325	-1.228	-0.774	-2.145	-0.662	-2.844	-2.145	-2.03	-2.494	-4.031	-1.114	1.439	1.003	-1.456	0.121	0.01	-1.799	2.088	2.303	0.232	-1.001	-1.456	-0.437	0.232	-1.684	-1.914	-1.684	-0.887	-1.914	-1.57	-1.001	1.221	-0.549	3.578	3.578	1.98	2.195	2.517	2.943	4.102	5.141	0.453	1.98
2017-04-01	10:00:00	0.232	-0.662	1.003	0.784	-0.213	-0.325	-1.228	-0.774	-1.914	-0.549	-2.145	-2.03	-1.341	-2.377	-3.792	-0.887	1.872	2.73	-1.456	0.121	0.121	-1.57	1.98	2.088	0.232	-0.774	-0.774	0.01	0.784	-1.114	-1.799	-1.456	-0.662	-1.57	-1.456	-1.001	1.439	-0.102	3.683	3.472	1.98	1.98	2.517	2.943	4.102	4.934	0.453	1.98
2017-04-01	10:30:00	0.453	-0.325	1.003	2.837	-0.213	-0.213	-1.228	-0.549	-1.57	-0.437	-0.437	-1.914	-0.325	-2.261	-3.553	-0.662	2.41	3.472	-1.456	0.232	0.232	-1.341	1.98	1.764	0.343	-0.774	0.121	0.563	1.221	0.01	-1.57	-1.114	-0.549	-0.887	-1.341	-0.887	1.656	0.232	3.683	3.578	1.98	2.088	2.624	2.943	4.102	4.934	0.563	1.98
2017-04-01	11:00:00	1.003	0.343	1.112	3.261	-0.102	-0.213	-1.114	0.01	-1.228	-0.437	1.872	-1.799	1.003	-2.145	-3.079	-0.325	2.837	5.141	-1.341	0.343	0.343	-1.114	2.195	1.764	1.003	0.893	1.003	0.893	1.764	0.674	-1.57	-0.662	-0.325	-0.213	-1.228	-0.774	1.764	0.563	3.788	3.578	1.872	2.088	2.624	2.837	4.102	4.934	0.453	1.872
2017-04-01	11:30:00	1.33	1.112	1.33	3.578	-0.102	-0.213	-1.001	0.453	-0.887	-0.325	3.683	-1.341	2.303	-2.03	-1.341	0.01	2.73	5.757	-1.341	0.343	0.343	-0.774	2.624	2.517	1.764	3.367	1.98	1.548	2.195	2.303	-1.341	-0.213	-0.102	1.548	-1.114	-0.662	1.98	0.893	3.893	3.578	1.872	2.195	2.517	2.837	4.207	5.037	0.453	1.98
2017-04-01	12:00:00	1.764	1.764	1.439	4.102	0.01	-0.213	-1.001	1.112	-0.549	-0.213	5.347	-0.887	3.367	-1.914	0.453	0.343	3.261	6.674	-1.114	0.453	0.453	-0.102	3.155	3.155	1.872	4.727	2.73	1.872	2.624	3.049	-1.228	0.232	0.232	3.155	-1.001	-0.662	2.088	1.33	3.893	3.578	1.872	2.195	2.41	2.837	4.207	4.934	0.453	1.98
2017-04-01	12:30:00	2.195	2.088	1.548	5.037	0.121	-0.102	-0.887	1.548	-0.213	0.01	6.37	-0.437	4.623	-1.799	1.872	0.453	4.207	7.179	-1.001	0.674	0.674	0.784	3.893	3.788	1.98	6.166	3.683	2.41	2.943	4.102	-1.001	0.784	0.674	4.519	-0.887	-0.549	2.303	1.764	3.893	3.578	1.98	2.41	2.517	2.943	4.311	4.934	0.563	2.195
2017-04-01	13:00:00	2.517	2.195	1.764	5.45	0.232	0.01	-0.774	2.088	-0.102	0.343	7.381	1.003	5.244	-1.57	4.415	0.563	4.934	7.28	-1.001	0.674	0.784	1.548	4.102	4.623	2.195	8.182	3.893	2.837	3.261	5.037	-0.774	1.112	1.33	5.655	-0.662	-0.437	2.624	2.303	3.893	3.683	1.98	2.517	2.624	3.049	4.415	5.141	0.784	2.41
2017-04-01	13:30:00	2.943	2.41	1.872	6.471	0.343	0.121	-0.662	2.73	0.121	0.453	6.573	1.548	5.347	-1.456	8.481	0.563	5.86	6.471	-0.887	0.784	1.003	2.195	3.893	5.141	2.088	11.041	4.102	3.683	4.207	5.552	-0.662	4.207	1.548	6.674	-0.437	-0.213	2.73	2.837	3.893	3.788	1.98	2.624	2.73	3.155	4.519	5.244	0.893	2.517
2017-04-01	14:00:00	3.367	2.73	2.088	7.481	0.563	0.343	-0.549	3.472	0.343	0.453	6.471	1.33	4.831	-1.114	9.275	0.674	6.166	5.962	-0.774	1.003	1.33	3.049	4.519	5.757	2.517	12.207	5.141	4.519	5.244	6.674	-0.102	4.207	1.872	7.983	0.121	1.33	3.261	3.261	3.893	3.893	1.98	2.624	2.73	3.261	4.623	5.347	0.893	2.624
2017-04-01	14:30:00	3.683	2.837	2.517	7.882	1.112	0.784	-0.437	4.519	0.343	0.674	7.682	1.003	4.934	-1.001	10.455	0.674	6.268	5.037	-0.549	1.112	1.548	4.311	4.519	6.064	2.73	12.497	5.141	5.141	5.552	6.775	0.343	4.623	1.656	8.68	0.563	1.764	3.683	3.472	3.998	3.893	1.548	2.73	2.73	3.261	4.727	5.347	0.893	2.73
2017-04-01	15:00:00	3.893	3.261	2.73	8.082	1.112	0.893	-0.213	4.727	0.343	0.563	5.141	0.784	5.037	-1.001	6.471	0.784	6.471	5.552	-0.325	1.33	1.764	4.519	4.415	6.37	3.155	12.69	4.934	4.831	5.45	6.674	0.453	5.037	1.548	8.779	1.112	1.548	3.893	3.788	3.998	3.893	1.656	2.837	2.837	3.367	4.727	5.347	1.003	2.73
2017-04-01	15:30:00	6.573	5.552	4.415	10.161	1.439	1.112	0.01	5.45	0.232	0.674	3.998	0.453	3.893	-1.001	3.683	1.003	6.674	6.775	0.121	1.656	2.195	5.244	4.207	6.471	3.683	12.11	4.727	4.623	5.244	6.775	0.563	4.934	1.764	8.182	1.98	1.112	4.102	4.519	4.102	3.998	1.764	2.943	2.837	3.472	4.831	5.45	1.003	2.837
2017-04-01	16:00:00	7.582	6.674	5.244	10.944	1.548	1.33	0.121	5.244	0.232	0.674	3.998	0.343	2.73	-1.001	2.41	2.088	6.268	9.176	0.232	1.872	2.303	5.141	3.893	6.064	6.166	14.325	4.207	4.415	4.831	6.37	0.343	4.311	1.439	6.674	1.439	1.112	4.102	3.998	4.102	3.998	1.764	2.837	2.943	3.472	4.831	5.552	1.003	2.837
2017-04-01	16:30:00	7.882	7.28	5.757	10.357	1.764	1.548	0.343	6.877	0.01	0.563	3.155	0.121	2.088	-1.114	1.221	2.624	6.064	10.063	1.112	2.73	2.943	8.182	3.683	5.757	8.382	14.23	5.45	5.347	5.244	9.373	1.439	4.831	2.624	6.37	1.872	2.088	4.831	6.978	4.102	3.998	1.764	2.837	2.943	3.472	4.831	5.655	1.112	2.943
2017-04-01	17:00:00	8.282	7.582	6.064	9.965	2.088	1.98	0.893	8.481	0.01	0.563	3.049	0.01	1.656	-1.114	1.112	3.472	5.962	9.965	1.98	3.788	3.472	10.651	3.472	5.86	8.581	13.076	5.757	6.064	5.347	11.139	2.624	5.347	3.998	8.879	2.837	2.195	5.347	8.68	4.102	3.998	1.764	2.73	2.837	3.367	4.831	5.45	1.003	2.73
2017-04-01	17:30:00	7.882	7.381	5.86	9.275	3.049	2.624	1.98	10.259	0.01	0.453	2.624	0.01	1.33	-1.114	0.563	3.472	5.757	9.077	2.73	4.623	4.207	11.041	3.367	6.573	8.282	12.207	5.347	7.079	5.552	10.846	3.367	5.244	4.102	9.571	2.41	3.049	5.86	8.978	3.998	3.788	1.764	2.73	2.624	3.367	4.623	5.347	0.893	2.624
2017-04-01	18:00:00	7.481	7.079	5.86	9.077	3.472	2.517	2.41	10.063	-0.102	0.343	2.195	0.121	1.548	-1.114	3.893	3.155	5.757	8.581	3.049	4.727	3.998	10.944	6.775	6.471	8.282	11.722	4.934	7.481	5.757	10.357	3.788	5.141	4.415	9.866	2.195	3.683	6.064	8.879	3.998	3.788	1.656	2.837	2.624	3.472	4.623	5.141	0.893	2.624
2017-04-01	18:30:00	7.179	6.674	5.757	8.779	3.788	2.624	2.41	9.571	0.453	0.343	7.28	0.232	1.439	-1.001	2.624	3.049	5.655	7.983	2.943	4.727	4.207	10.553	7.179	6.268	7.682	11.236	4.727	7.481	5.962	9.768	4.207	5.037	4.623	9.669	2.195	3.893	6.166	8.779	4.102	3.788	1.656	2.943	2.517	3.472	4.623	5.141	0.893	2.73
2017-04-01	19:00:00	6.674	6.471	5.552	8.581	3.683	2.624	2.195	9.176	1.112	0.784	9.077	0.343	2.303	-0.887	5.244	2.943	5.552	7.582	2.837	4.519	3.998	9.965	6.775	5.86	7.179	10.553	4.519	7.381	5.86	9.472	4.102	4.831	4.519	9.373	2.088	3.683	6.166	8.481	4.102	3.788	1.548	2.943	2.517	3.472	4.623	5.141	0.893	2.624
2017-04-01	19:30:00	6.674	6.471	5.655	8.481	3.261	2.624	2.088	8.879	1.221	1.112	8.779	1.112	3.155	-0.213	7.582	2.73	5.552	7.179	2.517	4.207	4.311	9.669	6.37	5.45	7.079	10.357	4.311	7.179	5.655	8.978	3.788	4.623	4.415	8.978	1.872	3.367	6.064	8.082	4.102	3.893	1.548	2.943	2.624	3.578	4.727	5.141	1.003	2.73
2017-04-01	20:00:00	7.079	6.674	5.757	8.481	3.261	2.624	2.088	8.879	1.221	1.112	8.382	1.003	2.943	-0.102	6.573	2.517	5.552	6.978	2.517	4.311	4.415	9.768	6.573	5.86	7.079	10.259	4.102	6.877	5.552	8.68	3.472	4.207	4.102	8.581	1.872	2.73	5.86	7.582	4.102	3.893	1.548	2.943	2.517	3.578	4.727	5.141	0.893	2.73
2017-04-01	20:30:00	6.978	6.471	5.86	8.282	3.367	2.943	1.98	8.481	1.221	1.003	8.382	0.563	2.088	-0.325	5.962	2.41	5.45	6.775	2.73	4.415	4.207	9.373	6.471	5.655	6.877	9.965	3.893	6.573	5.45	8.382	3.049	3.893	3.788	8.182	2.303	2.303	5.757	7.582	4.102	3.893	1.548	2.943	2.624	3.472	4.727	5.244	0.893	2.73
2017-04-01	21:00:00	6.877	6.37	5.86	8.082	3.578	2.73	2.195	8.382	1.112	0.893	8.182	0.343	1.548	-0.549	3.049	2.517	5.45	6.573	2.837	4.415	3.893	8.879	6.37	5.655	6.775	9.472	3.578	6.268	5.141	7.782	2.73	3.788	3.683	7.782	2.517	2.088	5.45	7.079	4.102	3.893	1.548	2.943	2.517	3.472	4.727	5.141	0.893	2.73
2017-04-01	21:30:00	6.37	5.347	5.655	7.882	3.788	2.517	2.41	8.082	1.439	1.221	9.176	0.893	2.73	-0.102	6.166	2.41	5.45	6.573	2.943	4.415	3.893	8.481	5.86	5.757	6.37	8.978	3.788	6.37	5.141	7.882	2.943	3.683	3.578	7.782	2.517	2.41	5.655	7.179	4.102	3.893	1.548	2.943	2.517	3.578	4.831	5.244	1.003	2.73
2017-04-01	22:00:00	6.166	5.037	5.552	7.682	3.683	2.837	2.303	7.882	1.872	1.33	9.176	1.33	3.367	0.232	7.481	2.41	5.552	6.166	2.837	4.311	4.311	8.382	5.655	5.552	5.86	8.581	3.998	6.37	5.347	7.882	3.261	3.683	3.788	7.782	2.837	2.303	5.86	7.481	4.102	3.893	1.548	2.943	2.517	3.472	4.831	5.244	0.893	2.73
2017-04-01	22:30:00	5.962	4.934	5.45	7.381	3.683	2.943	2.303	7.582	2.195	1.439	8.68	1.33	3.367	0.121	6.268	2.41	5.552	5.655	2.73	4.207	4.102	7.983	5.655	5.552	5.757	8.082	4.207	6.37	5.347	7.682	3.367	3.893	4.102	7.582	2.837	2.837	5.962	7.28	4.102	3.893	1.548	2.943	2.517	3.578	4.831	5.244	0.893	2.837
2017-04-01	23:00:00	5.655	4.727	5.347	6.877	3.367	2.624	2.088	6.877	1.98	1.548	8.282	1.112	3.578	0.232	4.831	2.41	5.552	5.141	2.624	4.207	4.415	6.978	5.244	5.347	5.45	7.179	4.102	6.064	5.244	7.179	3.367	3.893	3.893	7.079	2.517	2.73	5.757	6.775	4.102	3.893	1.656	2.943	2.517	3.472	4.831	5.244	1.003	2.943
2017-04-01	23:30:00	5.347	4.415	5.141	6.573	3.049	2.624	1.872	6.573	2.195	1.33	7.481	0.674	2.517	0.01	3.261	1.872	5.45	4.311	2.517	3.998	4.311	6.674	4.831	5.141	5.244	6.674	3.683	5.552	4.831	6.573	2.837	3.578	3.578	6.471	1.98	2.41	5.45	6.064	4.102	3.893	1.656	2.943	2.517	3.472	4.831	5.244	0.893	2.943
2017-05-01	00:00:00	5.037	3.998	4.934	6.268	3.049	2.41	1.872	6.37	1.221	1.439	6.471	0.343	1.656	-0.102	1.98	1.439	5.347	3.788	2.195	3.788	4.207	6.166	4.831	4.934	4.831	6.166	3.367	5.037	4.623	5.757	1.98	3.049	3.049	5.757	1.548	1.98	5.141	5.45	4.207	3.788	1.548	2.943	2.41	3.578	4.727	5.244	0.784	2.73
2017-05-01	00:30:00	4.831	3.788	4.727	6.166	2.73	2.303	1.548	5.655	1.439	1.112	6.877	0.121	1.112	-0.213	1.33	1.221	5.347	3.367	1.98	3.578	4.311	6.37	4.311	4.519	4.519	5.86	3.472	5.037	4.623	5.86	2.088	2.943	3.049	5.757	1.33	2.195	5.141	5.655	4.102	3.683	1.548	2.943	2.41	3.578	4.727	5.244	0.784	2.517
2017-05-01	01:00:00	4.727	3.578	4.623	6.064	2.088	1.98	0.893	3.893	1.112	0.784	6.573	0.232	1.003	-0.325	2.624	1.003	5.037	2.73	1.764	3.155	3.683	5.757	3.893	4.207	4.207	5.347	3.155	4.727	4.311	5.45	1.764	2.517	2.73	5.347	1.112	1.764	4.934	5.141	4.102	3.788	1.656	2.943	2.41	3.578	4.831	5.244	0.893	2.624
2017-05-01	01:30:00	4.623	3.472	4.519	5.962	1.764	1.656	0.453	3.049	0.674	0.784	5.141	0.232	0.784	-0.549	2.303	0.784	5.141	2.41	1.221	2.837	3.367	4.831	3.683	3.998	3.788	4.519	2.837	4.311	4.102	4.934	1.33	2.303	2.41	4.831	0.893	1.33	4.727	4.623	4.207	3.893	1.656	2.943	2.517	3.578	4.831	5.347	0.893	2.624
2017-05-01	02:00:00	4.623	3.472	4.519	5.86	1.656	1.548	0.343	3.367	0.563	0.343	4.831	0.121	0.674	-0.662	1.764	0.453	5.141	2.195	0.784	2.517	3.049	3.893	3.472	3.893	3.578	4.623	2.73	3.893	3.893	4.727	1.112	2.088	2.303	4.415	0.784	1.221	4.623	4.519	4.207	3.893	1.764	3.049	2.624	3.578	4.831	5.347	1.003	2.73
2017-05-01	02:30:00	4.623	3.683	4.415	5.757	1.548	1.548	0.343	3.893	0.453	0.232	4.415	-0.102	0.232	-0.774	0.563	0.343	5.141	2.303	0.674	2.517	3.049	4.519	3.367	3.788	3.788	5.037	2.517	3.683	3.683	4.311	0.893	1.872	1.98	4.102	0.563	1.112	4.415	4.207	4.102	3.788	1.764	2.943	2.41	3.472	4.727	5.244	0.893	2.73
2017-05-01	03:00:00	4.727	3.788	4.519	5.757	1.872	1.656	0.674	4.831	0.343	0.121	4.311	-0.213	-0.102	-1.001	-0.549	0.453	5.141	2.41	1.003	2.837	3.367	5.347	3.367	3.998	4.311	5.86	2.303	3.578	3.578	4.102	0.453	1.439	1.764	3.893	0.343	0.784	4.311	3.998	4.102	3.578	1.656	2.837	2.303	3.367	4.311	5.037	0.784	2.517
2017-05-01	03:30:00	4.623	3.788	4.415	5.655	1.872	1.764	0.674	4.519	0.121	0.121	3.893	-0.213	0.121	-1.114	0.563	0.453	5.141	2.624	1.221	2.943	3.472	5.347	3.683	4.102	4.415	5.757	1.764	3.049	3.261	3.049	-0.325	1.003	1.33	2.088	0.121	0.563	4.207	3.367	4.102	3.788	1.764	2.837	2.41	3.472	4.415	5.037	0.784	2.624
2017-05-01	04:00:00	4.519	3.683	4.415	5.552	1.872	1.764	0.784	4.519	0.232	0.121	3.998	-0.213	0.232	-0.887	1.439	0.343	5.141	2.303	1.33	3.049	3.578	5.141	3.788	3.998	4.311	5.347	1.764	2.943	3.155	3.367	0.01	1.112	1.33	2.41	0.121	0.563	4.102	3.472	3.998	3.683	1.764	2.943	2.303	3.367	4.415	5.244	0.784	2.837
2017-05-01	04:30:00	4.519	3.578	4.311	5.45	1.872	1.764	0.674	4.207	0.232	0.01	4.102	-0.213	0.121	-1.001	1.112	0.453	5.141	2.73	1.33	2.943	3.472	4.831	3.788	4.102	4.207	5.141	2.088	3.155	3.261	3.998	0.343	1.112	1.548	3.367	0.232	0.784	4.102	3.893	3.998	3.578	1.764	2.943	2.41	3.367	4.311	5.244	0.784	2.624
2017-05-01	05:00:00	4.415	3.367	4.311	5.347	1.764	1.656	0.674	4.102	0.232	0.01	4.311	-0.102	0.674	-0.887	1.548	0.563	5.037	2.41	1.439	2.943	3.472	4.623	3.683	3.998	3.998	4.727	2.195	3.261	3.367	4.311	0.674	1.33	1.656	3.683	0.453	1.003	4.102	4.311	4.102	3.578	1.764	2.943	2.303	3.261	4.311	5.141	0.674	2.517
2017-05-01	05:30:00	4.311	3.261	4.207	5.244	1.656	1.656	0.784	3.788	0.343	0.121	4.519	0.343	1.548	-0.549	3.472	0.453	5.037	2.088	1.33	2.837	3.367	4.415	3.472	3.893	3.998	4.519	2.195	3.261	3.261	4.311	0.784	1.33	1.764	3.788	0.563	1.003	4.102	4.102	3.998	3.578	1.764	2.943	2.303	3.261	4.207	5.141	0.674	2.517
2017-05-01	06:00:00	4.207	3.049	4.207	5.037	1.656	1.656	0.674	3.683	0.343	0.121	4.519	0.784	1.764	-0.102	3.998	0.453	5.141	1.98	1.221	2.73	3.261	4.207	3.367	3.893	3.788	4.519	2.195	3.155	3.155	3.893	0.453	1.221	1.656	3.472	0.563	0.893	3.998	3.788	4.102	3.578	1.764	2.943	2.41	3.367	4.102	5.244	0.674	2.517
2017-05-01	06:30:00	3.998	2.837	3.998	4.623	1.764	1.872	0.784	3.893	0.232	0.232	4.102	0.784	1.764	0.121	3.893	0.453	5.037	1.656	1.112	2.73	3.155	3.683	3.367	3.893	3.683	3.893	2.195	3.049	3.155	3.893	0.784	1.439	1.764	3.472	0.674	0.784	3.893	3.683	3.998	3.578	1.764	2.837	2.517	3.367	4.102	5.141	0.674	2.517
2017-05-01	07:00:00	3.998	2.837	3.998	4.623	1.764	1.656	0.784	3.472	0.343	0.232	4.207	0.893	1.872	0.232	4.207	0.784	4.831	2.195	1.003	2.624	3.155	3.261	3.367	3.788	3.578	3.578	1.98	2.837	3.049	3.472	0.453	1.33	1.656	3.261	0.453	0.674	3.893	3.472	3.998	3.683	1.764	2.943	2.41	3.367	4.102	5.037	0.563	2.517
2017-05-01	07:30:00	3.998	2.943	3.893	4.623	1.656	1.548	0.674	3.049	0.121	0.232	3.472	0.784	1.872	0.121	3.998	0.674	4.519	1.764	0.893	2.517	3.049	3.155	3.261	3.788	3.367	3.578	2.303	3.049	3.155	3.788	0.674	1.548	1.872	3.261	0.784	0.784	3.893	3.788	3.998	3.578	1.764	3.049	2.41	3.367	4.102	4.934	0.453	2.517
2017-05-01	08:00:00	4.102	3.155	3.998	4.831	1.439	1.439	0.563	2.624	0.453	0.453	3.893	0.674	1.764	0.121	3.261	0.563	4.934	1.764	1.003	2.624	3.049	3.683	3.155	3.788	3.578	4.311	2.195	2.837	3.049	3.578	0.563	1.439	1.764	3.155	0.563	0.784	3.893	3.578	3.998	3.578	1.656	3.049	2.41	3.261	3.998	4.831	0.343	2.41
2017-05-01	08:30:00	4.102	3.155	3.998	4.934	1.656	1.548	0.674	3.472	0.563	0.453	3.683	0.563	1.439	0.01	2.517	0.563	4.623	1.764	1.33	2.837	3.261	4.623	3.367	3.893	3.788	4.727	2.195	2.837	3.049	3.472	0.563	1.439	1.656	3.155	0.563	0.674	3.788	3.578	3.998	3.472	1.656	2.943	2.41	3.261	3.998	4.727	0.343	2.303
2017-05-01	09:00:00	3.998	3.261	3.998	4.934	1.656	1.548	0.674	3.893	0.343	0.343	3.049	0.563	1.548	0.01	3.049	0.563	4.727	2.088	1.439	2.943	3.367	4.831	3.261	3.788	3.788	4.727	2.303	2.943	3.049	3.261	0.563	1.33	1.656	3.049	0.453	0.674	3.788	3.472	3.893	3.472	1.764	2.73	2.41	3.261	4.102	4.727	0.453	2.41
2017-05-01	09:30:00	4.102	3.367	4.102	4.934	1.764	1.656	0.784	4.207	0.453	0.232	3.998	0.893	2.303	0.343	4.311	0.784	4.934	2.837	1.548	3.049	3.367	4.934	3.367	3.893	3.998	4.934	2.517	3.261	3.049	3.578	0.563	1.439	1.656	3.155	0.563	0.784	3.788	3.472	3.893	3.578	1.764	2.73	2.41	3.261	4.311	4.934	0.563	2.41
2017-05-01	10:00:00	4.207	3.367	4.102	4.934	1.872	1.872	0.893	5.037	0.893	0.563	5.244	1.33	2.943	0.674	5.244	1.003	5.141	3.788	1.764	3.155	3.472	5.141	3.578	3.998	4.102	4.934	3.049	3.788	3.472	4.102	0.893	1.764	1.872	3.683	0.784	0.784	3.893	3.893	3.998	3.788	1.764	2.624	2.624	3.472	4.415	4.934	0.784	2.517
2017-05-01	10:30:00	4.102	3.367	4.102	4.934	2.088	1.98	1.221	5.244	1.221	0.893	5.962	1.764	3.578	1.003	5.552	1.33	5.244	4.311	1.872	3.367	3.578	5.037	3.683	4.102	4.207	4.727	3.578	4.311	3.893	4.415	1.221	1.98	2.088	4.519	0.893	1.003	4.102	4.102	3.998	3.893	1.872	2.73	2.73	3.472	4.623	5.141	0.893	2.624
2017-05-01	11:00:00	4.207	3.578	4.207	4.934	2.303	2.195	1.439	5.86	1.548	1.003	6.471	1.872	4.415	1.112	5.757	1.656	5.141	4.934	2.195	3.578	3.683	5.244	3.788	4.207	4.415	4.727	3.998	4.623	4.207	4.623	1.439	2.195	2.303	4.831	0.893	1.112	4.102	4.102	3.998	3.893	1.872	2.73	2.73	3.472	4.519	5.141	0.784	2.517
2017-05-01	11:30:00	4.415	3.683	4.311	5.141	2.517	2.195	1.764	6.268	1.548	1.112	6.775	2.41	5.244	1.221	6.37	2.195	5.45	6.471	2.41	3.788	3.788	5.655	3.788	4.519	4.727	5.037	4.311	4.934	4.519	4.934	1.221	2.303	2.303	5.45	0.784	1.003	4.102	3.893	3.998	3.683	1.656	2.624	2.517	3.367	4.311	4.934	0.784	2.41
2017-05-01	12:00:00	4.623	4.102	4.519	5.347	2.837	2.41	1.98	7.079	1.548	1.112	7.179	2.837	5.86	1.439	6.978	2.517	5.757	7.079	2.837	3.998	4.102	6.064	3.998	4.831	4.934	5.45	4.623	5.141	4.727	5.141	1.548	2.73	2.41	5.45	0.784	1.112	4.207	3.998	3.683	3.155	1.33	2.517	1.872	3.367	3.893	4.623	0.563	1.872
2017-05-01	12:30:00	4.831	4.519	4.727	5.757	3.049	2.73	2.195	7.582	1.548	1.33	7.682	3.261	6.268	1.548	7.079	2.624	5.962	7.079	3.261	4.207	4.311	6.471	4.207	5.141	5.244	6.166	5.037	5.141	4.831	5.45	1.548	3.261	2.624	6.37	0.893	1.003	4.207	3.998	3.578	2.943	1.221	0.784	2.303	3.367	3.893	4.623	0.563	1.764
2017-05-01	13:00:00	5.141	5.141	4.831	6.268	3.472	2.943	2.303	8.581	1.656	1.656	7.782	3.998	6.573	1.656	7.882	2.41	6.166	6.268	3.578	4.519	4.623	6.877	4.415	5.347	5.347	6.877	4.934	5.037	4.934	5.45	1.548	3.367	3.472	6.064	0.893	1.112	4.207	3.893	3.578	3.998	0.563	1.656	2.41	3.472	4.207	5.141	0.563	1.872
2017-05-01	13:30:00	5.244	5.244	4.934	6.064	3.683	3.155	2.303	7.582	1.656	1.548	7.179	4.207	6.775	1.656	10.259	2.624	6.37	6.674	3.788	4.623	4.519	6.37	4.519	5.45	5.347	6.064	4.831	5.141	5.45	5.347	1.548	6.268	3.367	5.757	0.784	1.112	4.207	3.998	3.683	4.102	0.563	1.872	2.41	3.578	4.311	5.037	0.674	1.98
2017-05-01	14:00:00	5.037	4.934	4.831	5.655	3.472	3.049	2.517	6.471	1.764	1.548	7.28	3.683	6.064	1.548	10.944	2.943	6.37	6.268	3.578	4.623	4.207	5.45	4.519	5.244	5.037	5.244	5.037	5.347	6.064	5.347	1.656	5.655	3.155	5.86	0.784	1.656	4.311	4.102	3.788	4.207	0.674	2.195	2.624	3.578	4.311	5.037	0.784	2.088
2017-05-01	14:30:00	4.623	4.415	4.623	5.244	3.472	2.624	2.517	5.962	1.98	1.656	8.382	3.472	6.064	1.656	11.041	2.943	6.37	5.757	3.367	4.415	4.102	4.831	4.207	4.934	4.623	4.519	4.934	5.552	6.064	5.347	1.872	5.962	3.261	5.655	1.003	2.303	4.415	4.207	3.788	3.998	0.563	2.195	2.517	3.472	4.311	5.141	0.674	2.088
2017-05-01	15:00:00	4.311	3.998	4.415	4.831	3.261	2.624	2.303	5.141	1.764	1.656	6.471	3.367	6.166	1.656	7.983	2.73	6.268	4.934	3.155	4.207	3.893	4.311	3.998	4.831	4.311	4.102	4.519	5.244	5.757	5.037	1.872	6.166	3.049	5.347	1.221	2.195	4.415	4.102	3.788	3.788	0.563	2.303	2.41	3.367	4.207	4.519	0.563	1.98
2017-05-01	15:30:00	4.207	3.788	4.311	4.623	3.155	2.517	2.195	4.831	1.656	1.98	5.962	3.049	5.552	1.548	6.268	2.624	6.268	4.311	2.943	3.998	3.788	4.207	3.788	4.623	4.102	3.893	4.102	4.934	5.45	4.727	1.764	5.757	2.837	4.831	1.221	1.98	4.311	3.998	3.788	3.683	0.563	2.41	2.41	3.367	4.102	4.623	0.563	2.088
2017-05-01	16:00:00	4.102	3.578	4.102	4.519	3.155	2.517	2.088	4.831	1.548	1.764	5.347	2.517	4.831	1.112	4.727	2.195	6.064	2.837	2.73	3.893	3.788	4.311	3.788	4.519	3.998	3.998	3.893	4.623	4.934	4.207	1.548	4.831	2.73	3.998	1.221	1.764	4.207	3.788	3.788	3.472	0.563	2.303	2.41	3.367	3.998	4.623	0.453	2.088
2017-05-01	16:30:00	3.893	3.367	3.998	4.519	2.943	2.41	1.872	4.415	1.221	1.439	4.831	2.088	4.207	0.784	4.311	1.764	5.757	2.088	2.517	3.683	3.683	4.623	3.683	4.311	3.893	4.207	3.578	4.311	4.519	3.788	1.221	3.998	2.41	3.472	0.893	1.439	3.998	3.367	3.683	3.578	0.674	2.195	2.303	3.155	3.998	4.727	0.453	1.764
2017-05-01	17:00:00	3.788	3.261	3.893	4.415	2.837	2.195	1.656	4.102	1.003	1.221	4.727	1.764	3.578	0.563	4.207	1.112	5.552	1.221	2.195	3.472	3.578	4.207	3.472	3.998	3.578	3.893	3.155	4.102	4.311	3.472	0.784	3.472	2.195	3.049	0.674	1.112	3.893	3.049	3.578	3.578	0.784	2.088	2.088	3.155	3.788	4.831	0.232	1.656
2017-05-01	17:30:00	3.578	2.943	3.683	4.207	2.624	2.088	1.439	3.683	1.003	1.112	4.519	1.221	2.943	0.232	2.837	0.784	5.552	1.112	1.98	3.261	3.472	3.893	3.472	3.788	3.367	3.683	2.837	3.893	3.998	3.049	0.343	2.837	1.872	2.73	0.453	0.784	3.788	2.624	3.472	3.261	0.784	1.764	1.872	2.943	3.578	4.934	0.01	1.221
2017-05-01	18:00:00	3.472	2.73	3.683	4.207	2.517	1.98	1.112	3.367	0.784	0.674	4.311	0.893	2.195	0.01	2.517	0.453	5.552	0.893	1.764	3.155	3.367	3.893	3.261	3.683	3.367	3.683	2.73	3.683	3.788	3.049	0.121	2.41	1.656	2.517	0.232	0.784	3.578	2.624	3.472	2.837	0.893	1.764	1.872	2.837	3.472	4.519	-0.102	1.221
2017-05-01	18:30:00	3.367	2.624	3.578	4.102	2.41	1.98	1.003	3.261	0.563	0.563	4.102	0.563	1.656	-0.213	1.656	0.232	5.45	0.674	1.656	3.049	3.367	3.893	3.261	3.578	3.261	3.472	2.517	3.578	3.578	2.73	0.121	1.98	1.548	2.303	0.121	0.674	3.472	2.517	3.367	2.837	1.003	1.872	1.872	2.837	3.367	4.311	-0.325	1.221
2017-05-01	19:00:00	3.472	2.624	3.472	4.102	2.41	1.872	1.003	3.472	0.343	0.453	3.683	0.232	1.221	-0.213	0.784	0.121	5.552	0.674	1.656	3.049	3.261	3.998	3.367	3.472	3.155	3.683	2.41	3.472	3.367	2.624	0.01	1.656	1.33	2.195	0.01	0.563	3.367	2.517	3.367	2.73	1.221	1.656	1.764	2.837	3.261	4.311	-0.437	1.221
2017-05-01	19:30:00	3.367	2.41	3.472	3.998	2.41	1.872	1.003	3.578	0.232	0.343	3.683	-0.102	0.784	-0.549	-0.887	0.121	5.655	0.784	1.439	2.943	3.261	3.893	3.261	3.472	3.155	3.683	2.41	3.261	3.261	2.837	0.232	1.548	1.33	2.517	0.121	0.674	3.367	2.624	3.367	2.837	1.221	1.548	1.872	2.73	3.367	4.311	-0.325	1.112
2017-05-01	20:00:00	3.261	2.195	3.367	3.788	2.195	1.764	0.893	3.049	0.343	0.343	3.788	-0.102	0.893	-0.437	0.343	-0.102	5.757	0.453	1.33	2.73	3.155	3.683	3.049	3.472	2.943	3.261	2.303	2.943	3.049	2.73	0.121	1.33	1.33	2.41	0.01	0.563	3.261	2.41	3.367	2.73	1.221	1.548	1.872	2.624	3.367	4.311	-0.437	1.112
2017-05-01	20:30:00	3.049	2.088	3.261	3.683	2.088	1.656	0.784	2.943	0.232	0.343	3.578	0.121	1.003	-0.325	1.112	-0.213	5.655	0.121	1.221	2.624	3.049	3.472	2.943	3.261	2.837	3.367	2.088	2.624	3.049	2.624	0.01	1.112	1.221	2.303	0.01	0.453	3.155	2.195	3.367	2.73	1.221	1.33	1.872	2.624	3.155	3.998	-0.549	1.003
2017-05-01	21:00:00	2.943	2.088	3.155	3.683	1.98	1.548	0.674	2.624	0.232	0.343	3.367	0.121	0.674	-0.437	0.893	-0.325	5.655	0.01	1.112	2.517	2.943	3.261	2.837	3.049	2.837	3.261	1.98	2.517	2.837	2.303	-0.102	0.893	1.112	2.088	-0.102	0.232	3.049	1.98	3.261	2.624	1.221	1.33	1.548	2.517	3.049	3.788	-0.662	0.893
2017-05-01	21:30:00	2.837	1.872	3.049	3.472	1.872	1.439	0.563	2.41	0.01	0.232	2.943	0.01	0.563	-0.549	0.674	-0.549	5.655	-0.325	0.893	2.303	2.837	3.049	2.73	2.943	2.624	3.049	1.872	2.195	2.624	2.088	-0.102	0.784	1.003	1.98	-0.102	0.232	2.943	1.98	3.367	2.517	1.221	1.112	1.439	2.303	2.943	3.683	-0.887	0.674
2017-05-01	22:00:00	2.624	1.656	3.049	3.472	1.764	1.33	0.453	2.195	-0.102	0.121	2.624	-0.102	0.453	-0.662	0.343	-0.549	5.655	-0.437	0.784	2.195	2.73	2.943	2.624	2.624	2.517	2.73	1.872	2.088	2.517	1.98	-0.213	0.563	0.893	1.764	-0.102	0.121	2.837	1.764	3.261	2.41	1.112	1.112	1.33	2.303	2.837	3.472	-1.001	0.674
2017-05-01	22:30:00	2.517	1.548	2.943	3.367	1.656	1.33	0.343	2.195	-0.325	0.01	2.41	0.01	0.343	-0.662	0.563	-0.662	5.655	-0.549	0.784	2.088	2.624	2.837	2.517	2.624	2.41	2.624	1.872	1.98	2.41	1.872	-0.213	0.453	0.784	1.656	-0.102	0.121	2.73	1.764	3.261	2.303	1.003	1.112	1.439	2.195	2.624	3.155	-1.114	0.674
2017-05-01	23:00:00	2.41	1.33	2.837	3.155	1.548	1.221	0.343	2.088	-0.437	-0.102	2.303	0.01	0.232	-0.662	0.674	-0.774	5.552	-0.662	0.563	1.98	2.517	2.624	2.303	2.517	2.303	2.41	1.656	1.764	2.195	1.764	-0.437	0.343	0.674	1.548	-0.213	0.01	2.624	1.548	3.155	2.088	0.784	1.003	1.33	1.98	2.517	3.049	-1.456	0.674
2017-05-01	23:30:00	2.303	1.112	2.73	3.049	1.548	1.221	0.343	2.088	-0.662	-0.213	1.33	-0.102	0.232	-0.662	0.01	-0.774	5.552	-0.662	0.453	1.872	2.41	2.517	2.195	2.195	2.088	2.303	1.439	1.548	2.088	1.656	-0.437	0.121	0.563	1.33	-0.325	0.01	2.517	1.439	3.155	2.088	0.784	1.003	1.33	1.872	2.41	2.837	-1.57	0.453
2017-06-01	00:00:00	2.088	1.003	2.624	2.837	1.439	1.112	0.232	1.872	-0.774	-0.213	1.33	-0.213	0.01	-0.774	-0.437	-0.774	5.552	-0.774	0.453	1.872	2.303	2.41	1.98	2.088	1.98	1.98	1.439	1.439	1.98	1.548	-0.662	0.01	0.453	1.221	-0.437	0.01	2.41	1.33	3.049	1.98	0.784	0.784	1.221	1.764	2.41	2.73	-1.684	0.232
2017-06-01	00:30:00	1.98	0.893	2.517	2.73	1.439	1.112	0.232	1.764	-1.114	-0.325	0.121	-0.437	-0.325	-0.887	-0.662	-0.774	5.552	-0.887	0.343	1.764	2.41	2.303	1.98	2.195	1.872	1.98	1.33	1.33	1.872	1.439	-0.662	0.01	0.453	1.221	-0.437	-0.102	2.303	1.33	2.943	1.98	0.784	0.674	1.112	1.656	2.195	2.73	-1.684	0.01
2017-06-01	01:00:00	1.98	0.893	2.41	2.73	1.33	1.003	0.232	1.656	-1.341	-0.325	-0.887	-0.437	-0.437	-1.001	-0.662	-0.887	5.45	-1.228	0.343	1.764	2.303	2.195	2.088	1.872	1.872	2.088	1.221	1.221	1.764	1.221	-0.774	-0.102	0.343	1.112	-0.549	-0.102	2.303	1.112	2.837	1.656	0.784	0.453	0.893	1.439	2.195	2.73	-1.684	-0.102
2017-06-01	01:30:00	1.764	0.784	2.41	2.624	1.221	1.003	0.121	1.439	-1.57	-0.437	-1.341	-0.325	-0.437	-1.114	0.01	-0.887	5.45	-1.341	0.343	1.656	2.303	1.98	2.088	1.872	1.764	1.872	1.439	1.221	1.764	1.221	-0.774	-0.213	0.343	1.112	-0.549	-0.102	2.195	1.221	2.837	1.548	0.784	0.343	0.893	1.33	2.195	2.624	-1.684	-0.325
2017-06-01	02:00:00	1.872	0.893	2.303	2.624	1.221	0.893	0.121	1.548	-1.684	-0.549	-1.799	0.01	-0.213	-1.001	0.453	-1.001	5.45	-1.57	0.232	1.548	2.303	1.872	1.98	1.764	1.764	2.088	1.33	1.112	1.656	1.33	-0.887	-0.325	0.232	1.003	-0.662	-0.102	2.088	1.112	2.73	1.656	0.784	0.121	0.563	1.221	1.98	2.73	-1.914	-0.437
2017-06-01	02:30:00	1.764	0.784	2.303	2.624	1.112	1.003	0.121	1.439	-1.914	-0.549	-2.03	0.121	-0.102	-0.887	0.674	-0.887	5.45	-1.341	0.232	1.439	2.303	1.98	2.088	1.872	1.764	2.088	0.784	0.893	1.548	0.784	-1.114	-0.437	0.121	0.563	-0.774	-0.325	2.088	0.563	2.73	1.439	0.674	0.121	0.674	1.221	1.764	2.73	-2.145	-0.437
2017-06-01	03:00:00	1.764	0.893	2.303	2.624	1.112	0.893	0.01	1.439	-1.799	-0.437	-1.001	-0.102	-0.213	-1.001	0.121	-1.001	5.347	-1.341	0.121	1.439	2.303	2.088	2.088	1.98	1.764	2.088	0.01	0.232	1.112	-0.213	-1.57	-0.887	0.01	-0.437	-1.228	-0.549	2.088	-0.437	2.73	1.33	0.563	0.121	0.784	1.003	1.656	2.517	-2.261	-0.437
2017-06-01	03:30:00	1.764	0.784	2.195	2.517	1.003	0.784	0.01	1.33	-1.799	-0.437	0.121	-0.213	-0.437	-1.114	0.01	-1.001	5.347	-1.57	0.121	1.33	2.195	1.98	1.98	2.088	1.656	1.98	-0.662	0.01	0.893	-1.001	-1.914	-1.228	-0.437	-1.114	-1.57	-0.662	1.872	-0.774	2.624	1.439	0.453	0.121	0.674	0.893	1.548	2.303	-2.377	-0.437
2017-06-01	04:00:00	1.656	0.674	2.195	2.517	1.003	0.674	0.01	1.33	-1.914	-0.437	-0.887	-0.325	-0.662	-1.228	-0.437	-1.114	5.141	-1.684	0.01	1.33	1.98	1.872	1.98	1.98	1.548	1.872	-0.887	-0.213	0.784	-1.228	-2.261	-1.456	-0.774	-1.341	-1.799	-0.887	1.872	-1.001	2.624	1.33	0.343	0.232	0.674	0.674	1.548	2.195	-2.494	-0.662
2017-06-01	04:30:00	1.548	0.453	2.088	2.303	1.003	0.674	-0.102	1.33	-2.145	-0.549	-2.145	-0.549	-1.114	-1.456	-2.145	-1.341	4.207	-2.03	0.01	1.33	2.088	2.088	1.98	2.195	1.439	1.872	-0.774	-0.437	0.563	-1.456	-2.494	-1.799	-1.001	-1.57	-1.914	-1.001	1.656	-1.001	2.624	1.33	0.343	0.121	0.453	0.563	1.439	2.303	-2.377	-0.887
2017-06-01	05:00:00	1.548	0.453	1.98	2.088	0.893	0.563	-0.102	1.112	-2.261	-0.662	-2.377	-0.887	-1.57	-1.684	-3.792	-1.456	3.998	-2.03	0.01	1.221	2.088	1.656	1.98	2.195	1.33	1.656	-1.114	-0.662	0.563	-1.684	-2.61	-2.03	-1.001	-2.261	-2.03	-1.114	1.656	-0.662	2.517	1.33	0.343	0.232	0.563	0.674	1.221	2.195	-2.494	-1.001
2017-06-01	05:30:00	1.439	0.453	1.98	2.088	0.784	0.453	-0.325	0.893	-2.377	-0.662	-2.727	-1.001	-1.684	-1.799	-4.636	-1.57	3.683	-2.145	-0.213	1.221	1.98	1.656	1.872	2.088	1.221	1.764	-1.456	-0.774	0.563	-1.001	-2.494	-2.145	-0.774	-1.914	-2.03	-1.228	1.548	-0.887	2.517	0.893	0.232	0.121	0.563	0.563	1.112	2.195	-2.61	-0.887
2017-06-01	06:00:00	1.33	0.343	1.872	1.98	0.784	0.453	-0.325	1.003	-2.494	-0.774	-3.079	-1.114	-2.03	-2.145	-5.372	-1.684	3.788	-2.03	-0.213	1.003	2.195	1.439	1.98	2.088	1.33	1.872	-1.684	-0.774	0.343	-1.57	-2.727	-2.145	-0.887	-1.914	-2.03	-1.228	1.33	-1.341	2.517	0.893	0.232	0.121	0.453	0.453	1.003	2.088	-2.844	-1.001
2017-06-01	06:30:00	1.33	0.453	1.872	2.195	0.674	0.232	-0.437	1.003	-2.61	-0.887	-3.672	-1.341	-2.261	-2.261	-5.745	-1.799	3.261	-2.494	-0.437	1.003	1.764	1.439	1.98	2.088	1.439	2.088	-2.377	-1.341	0.121	-2.03	-2.844	-2.377	-1.228	-2.03	-2.145	-1.341	1.221	-1.799	2.41	0.893	0.121	0.01	0.121	0.343	1.003	1.872	-2.962	-1.228
2017-06-01	07:00:00	1.439	0.453	1.872	2.195	0.784	0.343	-0.437	1.003	-2.727	-0.887	-3.553	-1.456	-2.494	-2.494	-6.12	-1.914	2.624	-2.727	-0.437	1.003	1.656	1.439	2.088	2.088	1.439	2.088	-2.494	-1.684	0.01	-2.844	-2.962	-2.844	-1.684	-1.914	-2.377	-1.456	1.003	-2.145	2.303	0.893	0.121	-0.102	0.01	0.232	0.893	1.656	-3.079	-1.57
2017-06-01	07:30:00	1.439	0.563	1.872	2.195	0.674	0.121	-0.437	1.003	-2.844	-1.001	-3.911	-1.57	-2.494	-2.727	-5.995	-2.03	2.624	-2.61	-0.549	0.893	1.548	1.439	2.088	1.98	1.439	2.088	-2.844	-1.799	-0.549	-3.553	-3.079	-3.079	-1.799	-2.145	-2.494	-1.57	0.893	-2.377	2.303	0.674	0.121	-0.102	-0.102	0.01	0.893	1.548	-3.316	-1.684
2017-06-01	08:00:00	1.439	0.563	1.872	2.195	0.674	0.01	-0.437	1.003	-2.962	-1.114	-4.272	-1.684	-2.727	-2.844	-6.373	-2.03	3.049	-2.377	-0.437	0.893	1.656	1.548	1.98	2.088	1.33	1.98	-3.079	-1.914	-0.662	-3.792	-3.197	-3.197	-2.03	-2.494	-2.61	-1.684	0.674	-2.494	2.195	0.674	0.01	-0.102	-0.102	0.01	0.563	1.439	-3.434	-1.684
2017-06-01	08:30:00	1.439	0.563	1.98	2.303	0.674	0.01	-0.437	1.439	-2.962	-1.114	-4.393	-1.799	-3.197	-2.844	-6.373	-1.914	3.367	-2.03	-0.437	0.893	1.548	1.872	1.98	1.98	1.439	2.303	-3.434	-2.03	-0.774	-3.911	-3.197	-3.316	-2.03	-2.844	-2.61	-1.914	0.563	-2.61	2.088	0.674	-0.102	0.01	-0.213	-0.102	0.453	1.439	-2.844	-1.799
2017-06-01	09:00:00	1.548	0.674	1.872	2.303	0.674	0.01	-0.437	1.656	-2.962	-1.114	-4.636	-1.914	-3.197	-2.844	-5.995	-1.914	2.943	-1.799	-0.325	1.003	1.656	2.088	1.98	1.872	1.548	2.303	-3.197	-2.03	-0.549	-3.672	-3.197	-3.197	-1.684	-3.316	-2.494	-1.914	0.563	-2.377	2.088	0.784	-0.102	0.01	-0.213	-0.213	0.563	1.33	-2.962	-1.799
2017-06-01	09:30:00	1.656	0.784	1.98	2.303	0.784	0.121	-0.325	1.872	-2.962	-1.114	-4.514	-1.799	-2.494	-2.61	-5.62	-1.684	3.261	0.232	-0.213	1.112	1.764	2.195	2.195	1.872	1.548	2.41	-2.61	-1.228	-0.437	-3.316	-3.079	-2.962	-1.684	-3.553	-2.377	-1.799	0.563	-2.03	1.98	0.674	0.01	-0.102	-0.213	-0.325	0.563	1.33	-3.197	-1.684
2017-06-01	10:00:00	1.656	0.784	1.98	2.837	0.784	0.121	-0.213	2.088	-2.844	-1.001	-2.844	-1.914	-1.799	-2.494	-5.745	-1.57	2.73	1.439	-0.213	1.112	1.764	2.517	2.303	1.764	1.656	2.517	-1.684	-0.662	0.121	-2.377	-2.962	-2.61	-1.341	-2.727	-2.377	-1.684	0.784	-1.57	1.98	0.784	0.01	0.01	-0.102	-0.213	0.893	1.548	-3.434	-1.684
2017-06-01	10:30:00	1.98	1.439	2.088	4.934	0.784	0.232	-0.213	2.088	-2.494	-0.887	-1.114	-1.799	-0.887	-2.377	-5.87	-1.341	1.98	2.303	-0.213	1.221	1.764	2.837	2.73	1.764	1.872	3.049	-0.662	0.232	0.784	-1.57	-2.962	-2.261	-1.228	-2.03	-2.377	-1.684	0.893	-1.114	1.98	1.003	0.121	0.01	-0.325	-0.102	1.112	1.764	-3.316	-1.57
2017-06-01	11:00:00	2.41	2.41	2.303	5.244	0.893	0.232	-0.213	2.41	-2.261	-0.887	1.221	-1.799	0.563	-2.377	-5.125	-1.114	2.41	3.155	-0.102	1.33	1.872	3.049	3.261	2.41	2.943	4.623	0.563	1.112	1.548	-0.213	-2.727	-1.914	-1.001	-0.662	-2.145	-1.456	1.112	-0.662	1.872	1.112	0.121	0.01	0.01	0.121	1.33	2.088	-2.844	-1.228
2017-06-01	11:30:00	2.837	3.472	2.517	5.037	0.893	0.232	-0.102	2.624	-1.799	-0.774	3.683	-1.57	1.872	-2.261	-2.61	-0.887	2.517	3.683	0.01	1.439	2.088	3.578	3.998	3.155	3.578	5.757	1.439	1.764	1.98	1.548	-2.61	-1.341	-0.662	1.872	-1.914	-1.228	1.221	-0.213	1.98	1.33	0.121	0.01	0.121	0.563	1.439	2.41	-2.377	-1.001
2017-06-01	12:00:00	3.155	4.102	2.73	5.244	0.784	0.121	-0.213	1.872	-1.456	-0.549	4.934	-1.114	2.943	-2.03	-0.437	-0.549	2.943	4.415	0.01	1.439	2.195	3.893	4.207	3.578	3.683	6.877	2.303	2.517	2.195	2.73	-2.261	-0.662	-0.437	2.73	-1.799	-1.228	1.439	-0.102	1.872	1.439	0.232	0.01	0.232	0.674	1.764	2.517	-2.261	-0.887
2017-06-01	12:30:00	3.578	4.415	3.049	5.962	0.674	0.121	-0.437	1.439	-1.114	-0.213	5.86	-0.102	3.893	-1.799	1.439	-0.437	3.893	4.623	-0.102	1.221	1.872	2.837	4.415	4.102	3.893	8.082	2.943	2.624	2.195	3.261	-1.799	-0.102	-0.102	3.472	-1.799	-1.114	1.548	0.121	1.98	1.656	0.232	0.01	0.453	0.784	1.764	2.624	-2.03	-1.001
2017-06-01	13:00:00	3.893	4.519	3.261	6.471	0.674	0.01	-0.437	1.33	-0.774	0.343	5.86	1.548	4.311	-1.57	3.578	-0.102	4.934	4.519	-0.102	1.221	1.872	2.624	5.037	4.727	3.998	9.866	2.943	2.943	2.303	3.261	-1.684	0.343	1.003	4.519	-1.684	-1.114	1.764	0.343	1.98	1.656	0.232	0.01	0.453	0.784	1.98	2.837	-2.03	-0.887
2017-06-01	13:30:00	4.102	4.623	3.472	7.28	0.563	0.121	-0.437	1.439	-0.549	0.343	4.519	1.872	3.998	-1.341	7.682	0.121	5.552	3.683	0.121	1.221	1.98	2.837	4.934	5.037	3.683	10.944	2.73	3.367	2.943	3.261	-1.456	3.578	1.112	4.727	-1.57	-0.887	1.764	0.453	2.088	1.872	0.343	0.01	0.563	0.784	2.195	2.943	-2.03	-0.887
2017-06-01	14:00:00	4.102	3.998	3.683	7.983	0.453	0.01	-0.549	0.893	-0.437	0.232	4.207	1.439	3.578	-1.228	9.275	0.232	5.86	2.837	0.121	1.33	1.98	2.837	4.623	5.244	3.367	11.139	3.049	3.788	3.683	3.049	-1.341	2.837	0.784	4.831	-1.456	-0.549	1.872	0.563	2.088	1.872	0.343	0.01	0.674	0.893	2.195	2.73	-1.914	-0.774
2017-06-01	14:30:00	4.102	3.578	3.683	7.782	0.453	0.01	-0.549	1.112	-0.325	0.121	5.757	0.893	3.578	-1.228	8.082	0.121	5.757	2.088	-0.102	1.112	1.872	2.73	4.102	5.45	3.261	10.748	2.837	3.788	3.788	3.155	-1.341	2.943	0.674	4.831	-1.341	0.121	1.98	0.563	2.195	1.872	0.453	0.01	0.674	0.893	2.195	2.73	-1.799	-0.662
2017-06-01	15:00:00	3.578	3.155	3.472	6.877	0.453	0.01	-0.549	1.221	-0.325	0.121	3.049	0.453	3.683	-1.456	3.788	-0.102	5.962	1.439	-0.102	1.112	1.764	2.624	3.788	5.347	3.155	10.259	2.41	3.367	3.683	3.155	-1.228	3.261	0.563	4.102	-1.114	0.121	2.088	0.563	2.195	1.872	0.563	0.01	0.784	1.003	2.303	2.73	-1.799	-0.662
2017-06-01	15:30:00	3.472	3.049	3.367	6.166	0.563	0.01	-0.662	1.112	-0.437	0.453	1.98	0.121	2.41	-1.57	0.232	-0.213	5.86	1.112	-0.213	1.112	1.656	2.73	3.578	5.141	2.943	9.866	1.872	2.837	3.367	2.624	-1.114	2.837	0.563	3.261	-0.774	0.121	2.088	0.563	2.195	1.872	0.563	0.01	0.784	1.003	2.303	2.837	-1.799	-0.662
2017-06-01	16:00:00	3.367	2.837	3.261	5.86	0.563	0.01	-0.662	0.893	-0.549	0.232	2.088	-0.213	1.33	-1.684	-1.456	-0.437	5.45	0.343	-0.437	1.003	1.548	2.195	3.367	4.623	2.73	7.682	1.33	2.303	2.837	1.98	-1.456	2.088	0.343	1.872	-0.774	-0.102	2.088	0.343	2.195	1.872	0.563	0.01	0.784	1.003	2.303	2.943	-1.914	-0.662
2017-06-01	16:30:00	3.049	2.517	3.049	4.934	0.674	-0.102	-0.662	0.674	-0.774	0.121	1.112	-0.437	0.453	-1.799	-2.494	-0.774	5.037	-0.549	-0.437	0.893	1.33	1.221	3.261	3.998	2.303	3.893	1.003	1.872	2.41	1.548	-1.799	1.33	0.01	0.674	-1.001	-0.213	1.98	0.121	2.195	1.872	0.563	0.01	0.784	0.893	2.303	2.943	-1.914	-0.549
2017-06-01	17:00:00	2.73	1.98	2.837	3.893	0.563	-0.102	-0.662	0.232	-1.114	-0.102	0.453	-0.549	-0.102	-2.03	-3.079	-1.001	4.727	-1.57	-0.437	0.893	1.221	0.453	3.155	3.788	1.98	2.41	0.453	1.439	2.088	0.453	-2.145	0.563	-0.437	-0.437	-1.228	-0.437	1.764	-0.325	2.195	1.872	0.563	0.01	0.893	0.893	2.303	2.943	-1.914	-0.549
2017-06-01	17:30:00	2.303	1.548	2.624	2.943	0.453	-0.325	-0.887	-0.437	-1.341	-0.325	-1.001	-0.662	-0.662	-2.261	-3.316	-1.341	3.998	-2.377	-0.662	0.674	0.893	-0.325	2.943	3.683	1.548	1.221	-0.325	0.784	1.656	-0.887	-2.377	-0.213	-0.774	-0.549	-1.57	-0.662	1.548	-0.774	2.195	1.872	0.563	0.01	0.893	0.784	2.088	2.943	-2.03	-0.549
2017-06-01	18:00:00	2.088	1.112	2.41	2.624	0.343	-0.437	-1.001	-0.662	-1.684	-0.437	-1.57	-0.887	-1.001	-2.261	-4.152	-1.57	3.472	-2.727	-0.887	0.343	0.784	-0.887	2.837	3.367	1.221	0.453	-1.001	0.343	1.221	-1.341	-2.727	-0.662	-1.001	-1.341	-1.799	-0.887	1.439	-1.228	2.195	1.764	0.453	0.01	0.784	0.784	2.088	2.73	-1.914	-0.325
2017-06-01	18:30:00	1.98	0.893	2.303	2.195	0.232	-0.437	-1.001	-0.774	-1.914	-0.549	-2.03	-1.001	-1.341	-2.377	-4.393	-1.799	3.049	-3.079	-0.887	0.343	0.563	-0.662	2.73	3.472	0.893	-0.213	-1.228	0.01	0.784	-1.799	-2.844	-1.114	-1.341	-1.57	-2.145	-1.001	1.33	-1.456	2.195	1.764	0.453	0.121	0.674	0.784	1.98	2.517	-1.914	-0.213
2017-06-01	19:00:00	1.872	0.674	2.195	1.764	0.343	-0.549	-1.001	-1.001	-2.145	-0.662	-2.494	-1.114	-1.57	-2.61	-5.125	-1.914	2.517	-3.197	-1.001	0.232	0.453	-0.549	2.624	3.367	0.674	-0.774	-1.57	-0.437	0.563	-2.261	-2.962	-1.456	-1.456	-1.914	-2.377	-1.114	1.112	-1.684	2.195	1.439	0.343	0.121	0.674	0.674	1.872	2.303	-1.914	-0.325
2017-06-01	19:30:00	1.872	0.563	2.088	1.656	0.121	-0.549	-1.114	-1.341	-2.377	-0.662	-2.962	-1.341	-1.799	-2.727	-5.496	-2.03	2.41	-3.434	-1.114	0.232	0.343	-0.549	2.41	3.367	0.453	-1.114	-1.799	-0.662	0.563	-2.494	-3.079	-1.684	-1.799	-1.799	-2.494	-1.341	1.003	-1.684	2.195	1.439	0.121	0.121	0.563	0.343	1.764	2.303	-2.03	-0.549
2017-06-01	20:00:00	1.872	0.232	1.98	1.872	0.121	-0.549	-1.228	-1.341	-2.494	-0.774	-3.316	-1.456	-1.914	-2.844	-5.496	-2.145	1.764	-3.553	-1.114	0.121	0.121	-1.228	2.41	3.261	0.343	-1.114	-2.145	-0.549	0.343	-2.727	-3.197	-1.914	-1.799	-2.03	-2.494	-1.456	0.893	-2.03	2.195	1.112	0.121	0.01	0.563	0.232	1.656	2.517	-2.145	-0.662
2017-06-01	20:30:00	1.656	0.01	1.872	1.548	0.01	-0.662	-1.228	-1.341	-2.61	-0.887	-3.792	-1.57	-2.145	-2.962	-5.87	-2.261	1.439	-3.792	-1.228	0.01	0.01	-1.456	2.303	3.049	0.232	-1.341	-2.494	-0.887	-0.102	-2.962	-3.197	-2.261	-2.03	-1.914	-2.61	-1.57	0.674	-2.145	2.195	1.003	0.01	0.01	0.453	0.232	1.548	2.41	-2.377	-0.662
2017-06-01	21:00:00	1.656	-0.102	1.764	1.439	0.01	-0.662	-1.341	-1.456	-2.727	-0.887	-4.152	-1.799	-2.261	-3.197	-6.12	-2.377	1.764	-4.031	-1.228	0.01	-0.102	-1.684	2.41	3.155	0.121	-1.456	-2.61	-0.887	0.01	-3.316	-3.434	-2.377	-2.145	-2.03	-2.727	-1.684	0.674	-2.377	2.088	0.893	-0.102	0.01	0.453	-0.102	1.33	2.303	-2.494	-0.774
2017-06-01	21:30:00	1.764	-0.102	1.764	1.221	-0.102	-0.662	-1.341	-1.456	-2.844	-1.001	-4.152	-1.914	-2.494	-3.197	-6.373	-2.494	1.112	-4.152	-1.341	-0.102	0.121	-1.799	2.195	3.049	-0.213	-1.456	-2.727	-1.001	-0.437	-3.553	-3.434	-2.727	-2.261	-2.03	-2.727	-1.799	0.453	-2.494	2.088	0.674	-0.213	0.01	0.343	-0.325	1.33	2.303	-2.494	-1.001
2017-06-01	22:00:00	1.764	-0.213	1.548	1.003	-0.213	-0.774	-1.341	-1.799	-2.962	-1.001	-4.393	-2.03	-2.377	-3.316	-6.499	-2.494	0.893	-4.152	-1.341	-0.102	0.01	-1.341	2.303	2.943	-0.213	-1.456	-2.962	-1.228	-0.437	-3.792	-3.553	-2.844	-2.261	-2.494	-2.844	-1.914	0.343	-2.61	2.088	0.674	-0.213	0.01	0.232	-0.549	1.221	2.195	-2.727	-1.114
2017-06-01	22:30:00	1.439	-0.325	1.548	1.003	-0.213	-0.774	-1.456	-1.914	-3.079	-1.228	-4.514	-2.145	-2.727	-3.434	-6.882	-2.61	0.784	-4.272	-1.341	-0.213	-0.102	-1.799	2.195	2.837	-0.213	-1.456	-3.079	-1.456	-0.549	-3.911	-3.672	-3.079	-2.377	-2.494	-2.962	-1.914	0.343	-2.727	1.98	0.453	-0.213	0.01	0.01	-0.549	1.112	2.088	-2.844	-1.228
2017-06-01	23:00:00	1.221	-0.549	1.33	0.343	-0.325	-0.774	-1.57	-1.799	-3.197	-1.228	-4.88	-2.261	-2.844	-3.553	-7.01	-2.61	0.674	-4.514	-1.456	-0.325	-0.213	-2.03	2.41	2.943	-0.325	-1.914	-3.197	-1.799	-0.662	-3.911	-3.672	-3.079	-2.494	-2.61	-2.962	-2.03	0.232	-2.844	1.98	0.563	-0.102	0.01	0.01	-0.437	0.893	2.088	-3.079	-1.228
2017-06-01	23:30:00	1.003	-0.549	1.221	-0.102	-0.437	-0.774	-1.57	-1.914	-3.316	-1.228	-5.62	-2.377	-3.197	-3.553	-7.267	-2.727	0.674	-4.514	-1.57	-0.437	-0.325	-2.261	2.41	2.943	-0.325	-1.914	-3.434	-2.261	-0.887	-4.272	-3.672	-3.316	-2.61	-3.079	-3.079	-2.145	0.121	-3.079	1.98	0.784	-0.102	0.01	0.01	-0.437	0.784	1.98	-3.079	-1.341
2017-07-01	00:00:00	0.563	-1.001	1.003	-0.325	-0.549	-0.774	-1.684	-2.03	-3.434	-1.341	-5.87	-2.494	-3.434	-3.672	-7.397	-2.727	0.674	-4.514	-1.57	-0.437	-0.213	-2.494	2.41	2.837	-0.325	-1.914	-3.434	-2.377	-1.114	-4.636	-3.792	-3.553	-2.494	-3.316	-3.079	-2.145	0.121	-3.079	1.872	0.563	-0.102	0.01	-0.102	-0.549	0.893	1.872	-3.316	-1.456
2017-07-01	00:30:00	0.232	-1.456	0.893	-0.662	-0.437	-0.887	-1.684	-2.145	-3.434	-1.341	-5.745	-2.61	-3.316	-3.792	-7.657	-2.727	1.003	-4.636	-1.684	-0.549	-0.213	-3.197	2.41	2.73	-0.549	-2.03	-3.792	-2.494	-1.228	-4.636	-3.792	-3.553	-2.61	-3.792	-3.197	-2.261	-0.102	-3.197	1.872	0.674	-0.102	0.01	-0.213	-0.549	0.674	1.764	-3.316	-1.684
2017-07-01	01:00:00	0.121	-1.456	0.893	-0.887	-0.549	-0.774	-1.684	-2.494	-3.553	-1.456	-5.87	-2.61	-3.672	-3.792	-7.787	-2.844	0.563	-4.88	-1.684	-0.549	-0.437	-3.197	2.303	2.73	-0.549	-1.799	-3.792	-2.727	-1.228	-4.514	-3.911	-3.672	-2.844	-4.636	-3.316	-2.261	-0.102	-3.316	1.764	0.453	-0.102	0.01	-0.325	-0.549	0.563	1.439	-3.434	-1.799
2017-07-01	01:30:00	0.121	-1.57	0.674	-1.001	-0.662	-0.887	-1.799	-2.494	-3.553	-1.57	-6.246	-2.727	-3.553	-3.911	-7.918	-2.844	0.453	-5.003	-1.684	-0.662	-0.213	-2.962	2.41	2.73	-0.662	-1.799	-3.911	-2.727	-1.228	-4.88	-3.911	-3.911	-2.844	-4.514	-3.316	-2.377	-0.102	-3.553	1.656	0.343	-0.102	-0.102	-0.437	-0.774	0.232	1.439	-3.553	-2.145
2017-07-01	02:00:00	0.01	-1.684	0.563	-1.228	-0.774	-0.774	-1.799	-2.727	-3.553	-1.57	-6.373	-2.727	-3.672	-4.031	-7.918	-2.727	0.563	-5.125	-1.799	-0.774	-0.213	-3.911	2.41	2.624	-0.662	-2.145	-3.911	-2.844	-1.57	-4.88	-3.911	-3.911	-2.962	-4.272	-3.316	-2.377	-0.437	-3.553	1.656	0.232	-0.102	-0.102	-0.437	-1.228	0.232	1.439	-3.672	-2.03
2017-07-01	02:30:00	-0.213	-1.684	0.453	-1.341	-0.887	-0.887	-1.914	-2.727	-3.672	-1.684	-6.499	-2.844	-3.672	-4.031	-8.182	-2.962	0.343	-5.125	-2.03	-0.887	-0.102	-4.152	2.41	2.73	-0.774	-2.61	-4.272	-2.844	-1.57	-5.125	-4.031	-4.031	-2.962	-4.393	-3.316	-2.494	-0.325	-3.672	1.548	0.01	-0.102	-0.102	-0.437	-1.114	0.232	1.33	-3.792	-2.145
2017-07-01	03:00:00	-0.213	-1.914	0.232	-1.456	-0.774	-0.774	-1.914	-2.962	-3.792	-1.684	-6.754	-2.962	-4.152	-4.031	-7.918	-2.962	0.121	-5.372	-2.03	-1.001	-0.213	-4.636	2.303	2.517	-0.887	-3.197	-4.272	-3.079	-1.799	-5.125	-4.031	-4.152	-2.962	-4.636	-3.434	-2.61	-0.549	-3.672	1.439	-0.102	-0.102	-0.102	-0.662	-1.228	0.01	1.33	-4.031	-2.61
2017-07-01	03:30:00	-0.437	-2.145	0.121	-1.456	-0.887	-0.887	-1.914	-3.079	-3.792	-1.799	-6.754	-3.079	-4.152	-4.152	-8.05	-3.079	0.121	-5.745	-2.145	-1.001	-0.662	-4.393	2.41	2.624	-1.114	-3.316	-4.393	-3.079	-1.799	-5.249	-4.152	-4.272	-3.079	-4.636	-3.434	-2.61	-0.549	-3.911	1.439	0.01	-0.102	-0.102	-0.774	-1.114	-0.102	1.33	-4.152	-2.494
2017-07-01	04:00:00	-0.774	-2.494	0.121	-1.456	-0.887	-0.662	-2.03	-3.316	-3.792	-1.799	-7.01	-3.197	-4.272	-4.152	-8.182	-3.079	0.01	-5.87	-2.261	-1.114	-0.887	-4.758	2.41	2.517	-1.228	-3.316	-4.636	-3.197	-1.684	-5.249	-4.031	-4.272	-2.962	-4.636	-3.434	-2.727	-0.549	-3.911	1.33	0.01	-0.102	-0.102	-0.549	-1.228	-0.213	1.33	-4.152	-2.61
2017-07-01	04:30:00	-0.887	-2.61	-0.102	-1.341	-1.001	-0.662	-2.03	-3.553	-3.911	-1.914	-7.01	-3.197	-4.152	-4.152	-8.447	-3.197	-0.325	-5.87	-2.261	-1.114	-0.887	-4.393	2.517	2.41	-1.456	-3.434	-4.514	-3.434	-1.914	-5.372	-4.152	-4.272	-3.079	-5.372	-3.553	-2.727	-0.662	-3.911	1.33	-0.102	-0.102	-0.102	-0.774	-1.341	-0.213	1.112	-4.272	-2.727
2017-07-01	05:00:00	-1.001	-2.727	-0.213	-1.684	-1.114	-0.662	-2.145	-3.792	-3.911	-1.914	-7.138	-3.197	-4.393	-4.272	-8.58	-3.197	-0.213	-5.995	-2.377	-1.228	-0.549	-4.88	2.41	2.41	-1.57	-3.434	-4.636	-3.553	-1.914	-5.372	-4.152	-4.393	-3.079	-5.745	-3.553	-2.727	-0.774	-4.031	1.221	-0.213	-0.213	-0.102	-0.887	-1.57	-0.213	1.112	-4.393	-2.844
2017-07-01	05:30:00	-1.114	-2.844	-0.213	-1.914	-1.114	-0.662	-2.261	-3.911	-4.031	-2.03	-7.267	-3.316	-4.272	-4.272	-8.58	-3.316	-0.213	-6.12	-2.377	-1.456	-1.228	-5.125	2.41	2.41	-1.57	-3.553	-4.514	-3.553	-1.914	-5.496	-4.152	-4.514	-3.197	-5.87	-3.553	-2.844	-1.001	-4.152	1.112	-0.325	-0.213	-0.102	-0.774	-1.799	-0.437	1.112	-4.393	-2.61
2017-07-01	06:00:00	-1.114	-2.494	-0.213	-2.145	-1.228	-0.662	-2.261	-4.031	-4.031	-2.03	-7.397	-3.316	-4.514	-4.393	-8.58	-3.316	-0.437	-5.995	-2.494	-1.456	-1.228	-5.125	2.303	2.303	-1.57	-3.672	-4.758	-3.792	-2.03	-5.62	-4.152	-4.514	-3.316	-5.372	-3.553	-2.962	-0.887	-4.272	1.112	-0.437	-0.102	-0.102	-0.887	-1.57	-0.213	1.221	-4.393	-2.494
2017-07-01	06:30:00	-1.341	-2.61	-0.325	-2.494	-1.341	-0.774	-2.261	-4.031	-4.031	-2.145	-7.397	-3.434	-4.636	-4.393	-8.713	-3.434	-0.437	-6.246	-2.494	-1.57	-0.774	-5.249	2.303	2.41	-1.57	-3.911	-5.003	-3.434	-2.145	-5.62	-4.152	-4.636	-3.197	-5.62	-3.553	-2.844	-1.114	-4.272	1.112	-0.213	-0.213	-0.102	-1.001	-1.57	-0.213	1.221	-4.272	-2.727
2017-07-01	07:00:00	-1.456	-2.61	-0.325	-2.61	-1.341	-0.774	-2.377	-4.152	-4.152	-2.145	-7.527	-3.434	-4.636	-4.393	-8.713	-3.434	-0.549	-6.373	-2.727	-1.57	-0.774	-5.62	2.303	2.195	-1.684	-4.272	-5.125	-3.553	-2.03	-5.62	-4.152	-4.636	-3.316	-5.125	-3.553	-2.962	-1.228	-4.272	1.112	-0.437	-0.213	-0.102	-0.887	-1.57	-0.325	1.112	-4.393	-2.61
2017-07-01	07:30:00	-1.341	-2.727	-0.437	-2.61	-1.341	-0.774	-2.377	-4.272	-4.152	-2.261	-7.527	-3.434	-4.758	-4.514	-8.713	-3.434	-0.662	-6.499	-2.844	-1.684	-1.228	-5.87	2.303	2.088	-1.914	-4.636	-5.125	-3.792	-2.145	-5.745	-4.152	-4.636	-3.434	-5.125	-3.672	-2.962	-1.341	-4.393	1.003	-0.549	-0.213	-0.102	-0.774	-1.799	-0.437	1.112	-4.272	-2.377
2017-07-01	08:00:00	-1.456	-2.61	-0.549	-2.844	-1.456	-0.662	-2.494	-4.393	-4.272	-2.261	-7.527	-3.553	-4.758	-4.514	-8.847	-3.553	-0.774	-6.499	-2.727	-1.684	-1.114	-5.62	2.303	2.088	-1.799	-4.88	-5.125	-3.911	-2.145	-5.745	-4.152	-4.758	-3.434	-5.372	-3.672	-2.962	-1.341	-4.393	1.003	-0.325	-0.102	-0.102	-0.774	-1.684	-0.325	1.112	-4.272	-2.377
2017-07-01	08:30:00	-1.456	-2.727	-0.549	-2.844	-1.57	-0.662	-2.494	-4.272	-4.272	-2.261	-7.527	-3.553	-4.88	-4.514	-8.58	-3.434	-0.662	-6.373	-2.844	-1.684	-0.887	-5.745	2.303	2.088	-2.03	-4.88	-5.125	-3.911	-2.261	-5.62	-4.031	-4.758	-3.316	-5.745	-3.672	-3.079	-1.341	-4.272	1.003	-0.325	-0.102	-0.102	-0.662	-1.57	-0.213	1.112	-4.272	-2.261
2017-07-01	09:00:00	-1.684	-2.727	-0.549	-2.727	-1.57	-0.662	-2.494	-4.272	-4.152	-2.377	-7.267	-3.553	-4.758	-4.393	-8.182	-3.434	-0.662	-5.496	-2.962	-1.684	-0.774	-5.745	2.303	1.98	-1.914	-4.758	-4.758	-3.672	-2.03	-5.249	-3.911	-4.393	-3.316	-5.995	-3.553	-2.962	-1.228	-4.031	1.003	-0.325	-0.102	-0.102	-0.662	-1.57	-0.102	1.112	-4.152	-2.377
2017-07-01	09:30:00	-1.684	-2.727	-0.549	-2.61	-1.57	-0.662	-2.494	-3.792	-4.152	-2.377	-6.882	-3.434	-4.272	-4.152	-7.657	-3.197	0.232	-3.079	-2.844	-1.57	-0.887	-5.496	2.303	2.088	-1.799	-4.636	-4.272	-3.316	-1.684	-4.758	-3.792	-3.911	-2.844	-5.745	-3.434	-2.844	-1.114	-3.553	1.003	-0.662	-0.102	-0.102	-0.549	-1.341	0.01	1.112	-4.152	-2.261
2017-07-01	10:00:00	-1.57	-3.079	-0.662	-1.684	-1.456	-0.662	-2.494	-3.672	-3.911	-2.145	-5.496	-3.316	-3.434	-3.911	-7.267	-2.962	0.893	-1.341	-2.844	-1.57	-1.114	-5.125	1.98	1.872	-1.799	-4.272	-3.434	-2.494	-1.228	-4.031	-3.911	-3.672	-2.61	-5.249	-3.434	-2.844	-0.887	-3.079	1.003	-0.437	-0.102	-0.102	-0.325	-1.341	-0.102	1.112	-4.031	-2.145
2017-07-01	10:30:00	-1.57	-2.844	-0.549	0.453	-1.456	-0.662	-2.377	-3.434	-3.553	-2.145	-3.434	-3.197	-2.261	-3.792	-6.754	-2.727	1.764	-0.437	-2.727	-1.456	-1.001	-4.758	1.98	0.893	-1.456	-3.792	-2.377	-1.456	-0.549	-2.61	-3.672	-3.316	-2.261	-3.316	-3.197	-2.61	-0.662	-2.494	1.112	-0.102	0.01	-0.102	-0.325	-1.228	0.232	1.33	-3.672	-1.914
2017-07-01	11:00:00	-1.341	-1.914	-0.325	1.003	-1.228	-0.662	-2.377	-3.197	-3.197	-2.03	-1.341	-3.079	-1.001	-3.553	-5.995	-2.494	1.656	0.01	-2.727	-1.228	-1.001	-4.272	1.656	0.784	-0.662	-2.03	-1.114	-0.437	0.121	-1.799	-3.553	-2.962	-2.03	-2.145	-2.962	-2.377	-0.437	-2.03	1.112	-0.102	0.01	-0.102	0.121	-1.114	0.343	1.548	-3.434	-1.684
2017-07-01	11:30:00	-1.001	-0.887	-0.102	1.003	-1.114	-0.549	-2.261	-2.61	-2.844	-1.914	0.674	-2.261	0.121	-3.434	-4.031	-2.261	1.764	0.563	-2.494	-1.228	-1.114	-3.434	1.98	1.439	0.121	-0.325	-0.213	0.01	0.453	-0.662	-3.316	-2.377	-1.799	-0.887	-2.844	-2.261	-0.213	-1.799	1.112	0.121	0.121	-0.102	0.343	-1.001	0.563	1.764	-3.197	-1.456
2017-07-01	12:00:00	-0.549	0.01	0.01	1.221	-1.114	-0.549	-2.145	-2.377	-2.494	-1.799	2.41	-1.799	1.112	-3.197	-2.494	-2.03	2.088	1.112	-2.377	-1.001	-0.662	-2.962	2.41	1.764	0.343	0.893	0.563	0.453	0.784	-0.102	-3.197	-1.914	-1.456	-0.549	-2.61	-2.145	-0.102	-1.456	1.112	0.343	0.121	0.01	0.563	-0.774	0.674	1.98	-2.844	-1.114
2017-07-01	12:30:00	-0.102	0.343	0.121	1.98	-1.114	-0.662	-2.03	-2.03	-2.145	-1.57	3.472	-1.228	1.764	-3.079	-1.228	-1.799	2.73	1.764	-2.377	-0.887	-0.549	-2.494	2.73	2.303	0.453	2.303	1.112	0.674	0.893	0.674	-3.079	-1.341	-1.228	0.343	-2.494	-1.914	0.121	-1.341	1.221	0.674	0.121	0.01	0.784	-0.549	0.893	2.088	-2.61	-1.001
2017-07-01	13:00:00	0.343	0.453	0.343	2.41	-1.001	-0.662	-2.03	-1.684	-1.914	-0.887	3.998	0.232	2.195	-2.844	0.343	-1.57	3.049	1.764	-2.377	-0.774	-0.437	-1.914	3.155	2.624	0.563	4.207	1.221	0.893	0.893	0.893	-2.962	-0.887	-0.325	1.221	-2.261	-1.799	0.232	-1.114	1.33	1.003	0.232	0.01	1.112	-0.437	1.221	2.303	-2.261	-0.774
2017-07-01	13:30:00	0.563	0.563	0.453	3.049	-0.887	-0.662	-1.914	-1.341	-1.799	-0.887	2.41	0.674	2.303	-2.61	4.311	-1.456	3.998	1.003	-2.261	-0.662	-0.549	-1.228	3.472	2.943	0.674	6.978	1.221	1.439	1.439	0.893	-2.727	2.088	-0.102	2.088	-2.03	-1.456	0.343	-0.887	1.33	1.003	0.232	0.01	1.221	-0.213	1.33	2.303	-2.261	-0.549
2017-07-01	14:00:00	0.784	0.674	0.674	3.261	-0.774	-0.662	-1.799	-0.549	-1.57	-0.887	1.872	0.343	2.195	-2.261	5.962	-1.341	4.415	0.343	-2.03	-0.437	-0.213	-0.437	3.578	3.367	0.784	7.179	1.439	1.764	1.98	1.003	-2.727	1.764	-0.213	2.624	-1.914	-0.887	0.453	-0.549	1.439	0.893	0.232	0.01	1.221	-0.102	1.33	2.41	-2.145	-0.437
2017-07-01	14:30:00	0.893	0.674	0.674	3.261	-0.662	-0.662	-1.684	-0.325	-1.456	-0.887	3.367	0.343	2.303	-2.261	6.674	-1.228	4.311	-0.102	-1.914	-0.213	0.121	0.01	3.367	3.472	0.893	8.082	1.33	1.98	2.088	1.221	-2.494	1.764	-0.213	2.943	-1.57	-0.325	0.563	-0.437	1.439	0.893	0.232	0.01	1.33	-0.102	1.548	2.517	-1.914	-0.325
2017-07-01	15:00:00	1.112	0.674	0.784	3.472	-0.549	-0.549	-1.57	0.343	-1.456	-0.774	1.112	0.01	2.088	-2.377	2.088	-1.228	4.311	-0.437	-1.799	0.01	0.232	0.343	3.155	3.578	1.003	7.682	0.893	1.548	1.98	0.893	-2.494	2.088	-0.213	2.303	-1.228	-0.437	0.784	-0.325	1.439	1.221	0.232	0.01	1.33	0.232	1.656	2.624	-1.799	-0.325
2017-07-01	15:30:00	1.221	0.784	1.003	3.155	-0.437	-0.437	-1.341	0.674	-1.57	-0.549	0.01	-0.213	1.33	-2.377	0.893	-1.228	4.519	-0.325	-1.57	0.121	0.453	0.674	2.943	3.472	1.003	6.166	0.674	1.33	1.548	1.003	-2.494	1.764	-0.213	2.195	-1.001	-0.325	0.784	-0.325	1.548	1.33	0.232	0.01	1.33	0.232	1.656	2.73	-1.799	-0.213
2017-07-01	16:00:00	1.221	0.784	1.112	2.837	-0.325	-0.437	-1.341	0.232	-1.684	-0.549	-0.437	-0.325	0.674	-2.377	-0.549	-1.228	4.311	-0.549	-1.456	0.121	0.453	0.784	2.73	3.367	1.003	4.623	0.453	1.003	1.221	0.893	-2.494	1.112	-0.325	1.33	-0.774	-0.437	0.784	-0.213	1.548	1.33	0.232	0.01	1.221	0.343	1.764	2.73	-1.684	0.01
2017-07-01	16:30:00	1.112	0.453	1.003	2.517	-0.437	-0.549	-1.456	-0.549	-1.684	-0.662	-0.325	-0.437	0.232	-2.261	-1.114	-1.341	3.893	-1.228	-1.57	0.01	0.232	0.121	2.624	3.049	0.784	1.98	0.121	0.784	0.784	0.674	-2.61	0.563	-0.549	0.674	-0.887	-0.549	0.893	-0.437	1.656	1.439	0.232	0.01	1.221	0.343	1.764	2.837	-1.57	0.01
2017-07-01	17:00:00	0.893	0.121	0.893	2.088	-0.549	-0.774	-1.57	-1.114	-1.799	-0.774	-0.549	-0.662	-0.325	-2.377	-2.03	-1.456	3.578	-2.03	-1.684	-0.213	0.121	-0.437	2.624	2.943	0.453	0.453	-0.213	0.453	0.453	0.01	-2.727	0.01	-0.774	0.01	-1.114	-0.662	0.784	-0.774	1.656	1.33	0.232	0.01	1.221	0.232	1.764	2.837	-1.57	0.121
2017-07-01	17:30:00	0.674	-0.325	0.784	1.221	-0.549	-0.774	-1.684	-1.57	-1.914	-0.887	-1.114	-0.887	-0.774	-2.494	-3.079	-1.684	3.049	-2.61	-1.799	-0.437	-0.102	-1.341	2.517	2.73	0.232	-0.102	-0.887	-0.102	0.01	-0.662	-2.844	-0.662	-1.114	-0.774	-1.456	-0.887	0.674	-1.114	1.656	1.33	0.232	0.01	1.221	0.232	1.764	2.837	-1.57	0.01
2017-07-01	18:00:00	0.343	-0.662	0.563	0.784	-0.549	-0.887	-1.684	-1.799	-2.145	-1.001	-1.684	-1.001	-1.114	-2.61	-3.792	-1.914	2.195	-2.962	-1.914	-0.549	-0.213	-1.799	2.41	2.624	0.01	-0.662	-1.456	-0.549	0.121	-1.456	-2.962	-1.001	-1.341	-1.001	-1.684	-1.001	0.453	-1.456	1.764	1.33	0.232	0.01	1.221	0.232	1.764	2.837	-1.57	0.01
2017-07-01	18:30:00	0.232	-0.774	0.453	0.784	-0.662	-0.887	-1.799	-2.03	-2.377	-1.001	-2.145	-1.228	-1.228	-2.727	-4.272	-2.03	2.088	-3.079	-1.914	-0.662	-0.437	-1.684	2.41	2.73	-0.213	-0.549	-1.684	-0.662	-0.213	-1.799	-3.079	-1.341	-1.57	-1.456	-2.03	-1.114	0.453	-1.684	1.764	1.33	0.232	0.01	1.112	0.232	1.656	2.837	-1.57	-0.102
2017-07-01	19:00:00	0.121	-0.887	0.453	1.112	-0.774	-1.001	-1.799	-1.914	-2.494	-1.001	-2.377	-1.341	-1.57	-2.844	-4.88	-2.145	1.872	-3.197	-2.03	-0.662	-0.662	-2.03	2.41	2.73	-0.213	-0.774	-1.914	-0.887	-0.325	-2.145	-3.197	-1.684	-1.799	-1.684	-2.261	-1.341	0.232	-2.03	1.764	1.439	0.232	0.01	1.221	0.232	1.764	2.837	-1.57	0.01
2017-07-01	19:30:00	0.01	-0.887	0.453	0.674	-0.887	-1.114	-1.914	-1.914	-2.61	-1.114	-2.61	-1.57	-1.57	-2.962	-4.758	-2.261	1.872	-3.434	-2.145	-0.662	-0.662	-2.261	2.195	2.517	-0.325	-0.662	-2.261	-1.001	-0.437	-2.494	-3.197	-1.914	-1.799	-1.799	-2.377	-1.456	0.232	-2.03	1.764	1.439	0.232	0.01	1.112	0.232	1.764	2.837	-1.57	0.01
2017-07-01	20:00:00	-0.102	-0.887	0.343	0.232	-0.887	-0.887	-1.914	-2.377	-2.727	-1.228	-3.079	-1.684	-1.799	-3.079	-5.003	-2.377	1.548	-3.792	-2.261	-0.887	-0.662	-2.727	2.303	2.517	-0.437	-1.341	-2.377	-1.001	-0.662	-2.844	-3.197	-2.03	-2.145	-1.684	-2.494	-1.57	0.121	-2.261	1.872	1.33	0.232	0.01	1.112	0.343	1.764	2.837	-1.456	-0.102
2017-07-01	20:30:00	-0.213	-1.001	0.343	0.121	-0.887	-0.887	-2.03	-2.377	-2.844	-1.228	-3.553	-1.799	-2.145	-3.197	-5.249	-2.494	1.439	-3.792	-2.261	-0.887	-0.662	-2.494	2.303	2.41	-0.549	-1.57	-2.61	-1.456	-0.887	-3.079	-3.316	-2.261	-2.145	-1.799	-2.61	-1.684	0.01	-2.377	1.872	1.439	0.232	0.01	1.221	0.343	1.764	2.837	-1.57	0.01
2017-07-01	21:00:00	-0.102	-1.001	0.343	0.232	-0.887	-0.887	-2.03	-2.377	-2.844	-1.341	-3.911	-2.03	-2.03	-3.197	-5.496	-2.494	1.33	-4.031	-2.261	-0.887	-0.662	-2.844	2.195	2.41	-0.662	-1.914	-2.844	-1.456	-0.887	-3.316	-3.316	-2.377	-2.261	-2.03	-2.727	-1.799	-0.213	-2.494	1.872	1.548	0.232	0.01	1.112	0.343	1.872	2.943	-1.57	0.01
2017-07-01	21:30:00	-0.102	-1.114	0.343	0.121	-1.001	-0.887	-2.03	-2.844	-2.962	-1.456	-3.911	-2.03	-2.494	-3.316	-5.249	-2.61	1.112	-4.152	-2.261	-1.001	-0.662	-3.316	2.088	2.303	-0.662	-2.03	-2.962	-1.57	-1.001	-3.553	-3.434	-2.727	-2.377	-1.914	-2.844	-1.914	-0.102	-2.61	1.872	1.548	0.232	0.01	1.221	0.453	1.872	2.837	-1.456	0.121
2017-07-01	22:00:00	-0.213	-1.341	0.343	-0.213	-1.001	-0.887	-2.145	-2.727	-3.079	-1.456	-4.272	-2.145	-2.61	-3.316	-5.62	-2.727	1.221	-4.152	-2.377	-1.001	-0.774	-3.434	2.088	2.195	-0.774	-2.03	-3.079	-2.03	-1.114	-3.553	-3.672	-2.727	-2.377	-2.261	-2.962	-1.914	-0.325	-2.727	1.872	1.548	0.232	0.01	1.112	0.453	1.764	2.73	-1.57	0.121
2017-07-01	22:30:00	-0.325	-1.341	0.121	-0.549	-1.001	-0.887	-2.145	-2.962	-3.197	-1.57	-4.636	-2.261	-2.727	-3.434	-5.87	-2.727	1.439	-4.272	-2.494	-1.001	-0.887	-3.079	2.088	2.303	-0.774	-1.914	-3.197	-1.914	-1.228	-3.792	-3.553	-2.962	-2.377	-2.377	-2.962	-1.914	-0.325	-2.844	1.872	1.656	0.232	0.01	1.003	0.453	1.764	2.73	-1.684	0.121
2017-07-01	23:00:00	-0.549	-1.57	0.121	-0.662	-1.114	-1.001	-2.145	-3.079	-3.316	-1.57	-4.88	-2.377	-2.844	-3.434	-5.995	-2.844	0.893	-4.393	-2.377	-1.001	-0.887	-2.962	2.088	2.195	-0.887	-2.03	-3.434	-2.03	-1.341	-4.031	-3.553	-3.197	-2.494	-2.727	-3.079	-2.145	-0.437	-2.962	1.98	1.548	0.232	0.01	1.003	0.453	1.764	2.837	-1.57	0.121
2017-07-01	23:30:00	-0.549	-1.799	0.01	-0.662	-1.114	-1.001	-2.261	-2.844	-3.434	-1.684	-5.125	-2.494	-2.962	-3.434	-6.246	-2.844	1.003	-4.758	-2.494	-1.001	-0.887	-2.844	1.98	2.088	-0.887	-2.03	-3.553	-2.261	-1.341	-4.152	-3.672	-3.434	-2.61	-2.844	-3.197	-2.145	-0.549	-3.197	1.98	1.548	0.232	0.01	1.112	0.563	1.764	2.837	-1.57	0.121
2017-08-01	00:00:00	-0.549	-1.684	0.01	-0.437	-1.114	-0.887	-2.145	-2.844	-3.434	-1.684	-5.372	-2.494	-3.079	-3.553	-6.499	-2.962	0.674	-5.003	-2.494	-1.001	-0.662	-3.434	2.088	2.088	-0.887	-1.914	-3.792	-2.261	-1.456	-4.393	-3.672	-3.434	-2.61	-3.079	-3.079	-2.261	-0.549	-3.197	1.98	1.548	0.232	0.01	1.112	0.563	1.872	2.837	-1.456	0.121
2017-08-01	00:30:00	-0.549	-1.684	0.01	-0.437	-1.114	-0.774	-2.261	-3.079	-3.553	-1.799	-5.62	-2.61	-3.434	-3.672	-6.499	-3.079	0.453	-5.003	-2.494	-1.001	-0.774	-3.079	2.088	1.98	-1.001	-1.914	-3.792	-2.61	-1.456	-4.514	-3.672	-3.553	-2.727	-3.316	-3.197	-2.377	-0.662	-3.316	1.98	1.764	0.232	0.01	1.112	0.563	1.98	2.943	-1.456	0.121
2017-08-01	01:00:00	-0.662	-1.57	0.01	-0.549	-1.228	-0.887	-2.261	-2.962	-3.553	-1.799	-5.745	-2.727	-3.316	-3.672	-6.754	-3.079	0.453	-5.249	-2.494	-1.114	-0.662	-3.434	2.088	2.195	-1.001	-2.03	-3.911	-2.727	-1.57	-4.514	-3.672	-3.792	-2.844	-3.434	-3.316	-2.377	-0.774	-3.434	1.98	1.656	0.232	0.01	1.003	0.563	1.98	2.73	-1.456	0.232
2017-08-01	01:30:00	-0.774	-1.914	-0.102	-1.001	-1.341	-0.887	-2.261	-3.079	-3.672	-1.914	-5.745	-2.844	-3.434	-3.792	-6.754	-3.197	0.343	-5.125	-2.61	-1.114	-0.774	-3.197	2.088	2.088	-1.001	-2.261	-4.031	-2.61	-1.57	-4.636	-3.792	-3.792	-2.844	-3.792	-3.197	-2.61	-0.774	-3.553	1.98	1.656	0.232	0.01	1.112	0.674	2.088	2.73	-1.456	0.232
2017-08-01	02:00:00	-0.774	-1.799	-0.102	-1.114	-1.228	-1.114	-2.261	-3.079	-3.792	-2.03	-6.12	-2.844	-3.672	-3.792	-7.01	-3.197	0.232	-5.372	-2.61	-1.228	-0.887	-3.792	2.088	1.98	-1.001	-2.494	-4.152	-2.844	-1.799	-4.88	-3.792	-3.911	-2.962	-4.393	-3.316	-2.61	-0.887	-3.553	1.872	1.656	0.232	0.01	1.112	0.674	1.98	2.73	-1.456	0.232
2017-08-01	02:30:00	-0.774	-2.03	-0.325	-1.456	-1.341	-1.001	-2.261	-3.197	-3.792	-2.145	-6.12	-2.962	-3.672	-3.911	-7.01	-3.316	0.01	-5.372	-2.61	-1.341	-0.887	-3.911	1.98	1.98	-1.114	-2.844	-4.152	-3.197	-1.684	-4.758	-3.792	-4.031	-2.962	-4.514	-3.316	-2.61	-0.887	-3.672	1.98	1.656	0.232	0.01	1.221	0.563	1.98	2.837	-1.341	0.232
2017-08-01	03:00:00	-1.001	-2.494	-0.325	-1.341	-1.341	-1.001	-2.261	-3.197	-3.911	-2.145	-6.246	-3.079	-3.792	-3.911	-7.138	-3.316	-0.102	-5.496	-2.727	-1.228	-0.774	-4.393	2.088	2.088	-1.114	-2.962	-4.272	-3.079	-1.914	-4.88	-3.792	-4.152	-3.079	-4.514	-3.434	-2.727	-1.001	-3.792	1.98	1.548	0.232	0.01	1.221	0.674	1.872	2.943	-1.341	0.232
2017-08-01	03:30:00	-1.001	-2.261	-0.325	-1.456	-1.456	-1.001	-2.377	-3.434	-3.911	-2.261	-6.499	-3.079	-3.911	-4.031	-7.397	-3.434	-0.437	-5.62	-2.727	-1.341	-0.887	-4.514	1.872	1.872	-1.228	-3.316	-4.393	-3.316	-1.914	-5.125	-3.911	-4.272	-2.962	-5.003	-3.434	-2.727	-0.887	-3.911	1.98	1.548	0.343	0.01	1.221	0.563	1.98	3.049	-1.341	0.232
2017-08-01	04:00:00	-1.001	-2.377	-0.437	-1.684	-1.57	-1.001	-2.377	-3.434	-3.911	-2.261	-6.499	-3.079	-4.152	-4.031	-7.527	-3.434	-0.213	-5.745	-2.844	-1.341	-1.001	-4.636	1.98	1.98	-1.341	-3.197	-4.514	-3.079	-1.914	-5.125	-3.792	-4.393	-3.079	-5.496	-3.434	-2.844	-1.001	-4.031	1.98	1.548	0.343	0.01	1.221	0.674	1.98	2.943	-1.341	0.343
2017-08-01	04:30:00	-1.114	-2.494	-0.437	-1.799	-1.57	-0.887	-2.377	-3.553	-4.152	-2.261	-6.499	-3.197	-4.272	-4.031	-7.787	-3.434	-0.549	-5.745	-2.844	-1.456	-0.774	-4.636	1.98	1.98	-1.456	-3.316	-4.636	-3.434	-2.03	-5.249	-3.911	-4.393	-3.079	-5.62	-3.434	-2.844	-1.114	-3.911	1.98	1.439	0.232	0.01	1.112	0.674	1.872	2.943	-1.341	0.232
2017-08-01	05:00:00	-1.114	-2.727	-0.549	-1.57	-1.57	-1.001	-2.494	-3.792	-4.152	-2.261	-6.754	-3.197	-4.272	-4.152	-7.787	-3.434	-0.437	-5.745	-2.844	-1.456	-0.887	-4.758	2.088	1.872	-1.57	-3.316	-4.758	-3.672	-2.03	-5.125	-3.911	-4.514	-3.316	-5.62	-3.553	-2.844	-1.114	-4.152	2.088	1.548	0.343	0.01	1.221	0.674	1.98	3.049	-1.341	0.343
2017-08-01	05:30:00	-1.341	-2.494	-0.549	-1.799	-1.57	-1.001	-2.494	-3.553	-4.152	-2.377	-6.754	-3.316	-4.514	-4.152	-7.918	-3.553	-0.549	-5.995	-2.844	-1.456	-1.001	-4.758	1.98	1.872	-1.57	-3.316	-4.758	-3.672	-2.145	-5.249	-3.911	-4.514	-3.197	-5.745	-3.553	-2.962	-1.228	-4.152	2.088	1.548	0.232	0.01	1.221	0.674	1.98	3.049	-1.228	0.343
2017-08-01	06:00:00	-1.228	-2.727	-0.662	-1.914	-1.57	-1.001	-2.494	-3.672	-4.152	-2.494	-6.754	-3.316	-4.636	-4.272	-8.05	-3.553	-0.549	-5.995	-2.844	-1.456	-1.001	-4.636	1.98	1.872	-1.57	-3.553	-4.758	-3.672	-2.261	-5.372	-3.911	-4.758	-3.434	-5.995	-3.553	-2.962	-1.456	-4.393	2.088	1.656	0.343	0.01	1.221	0.674	2.088	3.155	-1.228	0.343
2017-08-01	06:30:00	-1.341	-2.962	-0.662	-2.03	-1.57	-1.001	-2.494	-3.792	-4.272	-2.494	-6.882	-3.553	-4.636	-4.272	-8.05	-3.553	-0.549	-5.995	-2.962	-1.456	-1.228	-4.88	1.98	1.764	-1.799	-3.553	-5.003	-3.792	-2.261	-5.496	-4.031	-4.636	-3.316	-5.745	-3.672	-3.079	-1.341	-4.393	2.088	1.656	0.343	0.01	1.221	0.674	2.088	3.155	-1.114	0.453
2017-08-01	07:00:00	-1.456	-2.844	-0.662	-1.914	-1.57	-1.001	-2.494	-3.911	-4.393	-2.494	-7.01	-3.434	-4.636	-4.393	-7.918	-3.672	-0.774	-6.12	-2.962	-1.57	-1.456	-4.758	1.98	1.764	-1.799	-3.553	-5.003	-3.911	-2.377	-5.496	-4.031	-4.636	-3.197	-5.995	-3.672	-3.079	-1.456	-4.393	2.088	1.764	0.343	0.01	1.33	0.784	2.195	3.155	-1.114	0.563
2017-08-01	07:30:00	-1.57	-3.079	-0.774	-1.799	-1.57	-1.001	-2.61	-4.031	-4.393	-2.61	-6.882	-3.434	-4.636	-4.393	-8.05	-3.672	-0.887	-6.12	-2.962	-1.57	-1.341	-4.88	1.98	1.764	-1.914	-3.672	-5.003	-3.911	-2.377	-5.496	-3.911	-4.758	-3.316	-6.246	-3.672	-3.079	-1.456	-4.514	2.088	1.764	0.453	0.01	1.439	0.893	2.195	3.261	-1.001	0.563
2017-08-01	08:00:00	-1.684	-3.079	-0.887	-2.261	-1.57	-1.114	-2.61	-4.031	-4.393	-2.61	-7.138	-3.672	-4.758	-4.393	-8.182	-3.672	-0.887	-6.246	-3.079	-1.57	-1.341	-4.758	1.764	1.548	-2.03	-3.792	-5.125	-3.911	-2.494	-5.62	-3.911	-4.758	-3.434	-5.87	-3.792	-3.079	-1.456	-4.393	2.088	1.872	0.453	0.01	1.439	0.893	2.303	3.261	-1.114	0.674
2017-08-01	08:30:00	-1.684	-3.079	-0.887	-2.261	-1.684	-1.114	-2.61	-3.911	-4.393	-2.727	-7.01	-3.672	-4.88	-4.393	-7.918	-3.672	-0.549	-6.12	-3.197	-1.684	-1.341	-5.125	1.764	1.548	-2.03	-3.911	-5.003	-3.911	-2.377	-5.496	-4.031	-4.88	-3.316	-5.62	-3.316	-3.079	-1.57	-4.393	2.088	1.872	0.563	0.01	1.439	1.003	2.303	3.261	-1.001	0.674
2017-08-01	09:00:00	-1.684	-2.844	-0.887	-2.261	-1.684	-1.001	-2.727	-4.152	-4.393	-2.61	-6.754	-3.553	-4.88	-4.393	-7.527	-3.672	-0.437	-5.125	-3.197	-1.684	-1.341	-4.88	1.656	1.221	-1.914	-3.911	-4.758	-3.792	-2.377	-5.249	-3.911	-4.636	-3.197	-5.62	-2.962	-3.197	-1.57	-4.272	2.088	1.872	0.563	0.01	1.33	1.003	2.41	3.261	-1.001	0.674
2017-08-01	09:30:00	-1.684	-2.844	-0.887	-2.261	-1.684	-1.001	-2.61	-3.672	-4.272	-2.61	-6.373	-3.553	-4.272	-4.031	-7.01	-3.553	0.121	-3.434	-3.197	-1.57	-1.114	-4.514	1.548	1.003	-1.799	-3.792	-4.272	-3.316	-2.03	-4.636	-3.792	-4.152	-2.844	-5.372	-2.962	-3.079	-1.456	-3.911	1.98	1.764	0.563	0.01	1.112	1.003	2.195	3.049	-1.001	0.453
2017-08-01	10:00:00	-1.684	-2.962	-0.774	-1.57	-1.57	-1.001	-2.61	-3.197	-4.031	-2.61	-5.249	-3.316	-3.672	-3.911	-6.626	-3.197	0.343	-1.57	-3.079	-1.456	-1.228	-4.514	1.439	0.784	-1.684	-3.672	-3.434	-2.727	-1.684	-3.792	-3.792	-3.792	-2.61	-4.636	-2.962	-2.844	-1.341	-3.434	1.98	1.764	0.674	0.01	1.221	1.112	2.303	3.155	-1.001	0.453
2017-08-01	10:30:00	-1.341	-2.261	-0.662	0.343	-1.456	-1.001	-2.494	-3.197	-3.672	-2.494	-3.316	-3.079	-2.494	-3.672	-5.995	-2.962	0.563	-0.437	-3.079	-1.341	-0.887	-4.393	1.33	0.343	-1.57	-3.316	-2.03	-1.799	-1.001	-3.079	-3.672	-3.434	-2.377	-3.672	-2.844	-2.844	-1.001	-2.844	1.98	1.872	0.674	0.121	1.439	1.112	2.303	3.155	-0.887	0.563
2017-08-01	11:00:00	-0.887	-1.456	-0.549	0.784	-1.456	-0.887	-2.494	-2.962	-3.316	-2.377	-1.341	-2.962	-1.341	-3.553	-5.249	-2.727	1.003	0.232	-2.962	-1.341	-1.001	-3.911	1.656	0.343	-0.774	-1.57	-1.456	-1.114	-0.437	-2.261	-3.434	-3.079	-2.145	-2.61	-2.727	-2.61	-0.887	-2.494	2.088	1.872	0.784	0.121	1.439	1.221	2.41	3.261	-0.774	0.674
2017-08-01	11:30:00	-0.437	-0.549	-0.213	0.893	-1.456	-0.887	-2.377	-2.494	-2.962	-2.261	0.563	-2.261	-0.102	-3.316	-3.553	-2.494	1.221	0.784	-2.844	-1.228	-0.887	-2.962	1.98	1.003	-0.102	0.01	-0.437	-0.437	0.01	-1.001	-3.316	-2.61	-1.914	-1.456	-2.61	-2.377	-0.662	-2.145	2.088	1.98	0.893	0.121	1.548	1.33	2.624	3.367	-0.662	0.784
2017-08-01	12:00:00	-0.102	0.121	-0.102	1.221	-1.341	-1.001	-2.261	-2.03	-2.61	-2.145	1.872	-1.799	0.784	-3.197	-2.145	-2.145	1.112	1.439	-2.727	-1.001	-0.662	-2.494	2.195	1.548	0.121	1.439	0.232	0.232	0.343	-0.437	-3.197	-2.03	-1.684	-0.774	-2.377	-2.261	-0.549	-1.914	2.088	2.088	0.893	0.121	1.656	1.33	2.73	3.472	-0.549	0.893
2017-08-01	12:30:00	0.121	0.453	0.121	1.764	-1.228	-1.001	-2.261	-1.57	-2.377	-1.914	3.049	-1.114	1.548	-2.962	-1.001	-1.914	2.195	1.764	-2.61	-1.001	-0.662	-2.145	2.517	1.98	0.343	2.624	0.893	0.343	0.453	0.343	-2.962	-1.456	-1.456	0.232	-2.145	-2.03	-0.213	-1.684	2.088	2.195	1.003	0.121	1.764	1.439	2.837	3.578	-0.437	0.893
2017-08-01	13:00:00	0.343	0.563	0.232	2.195	-1.114	-1.114	-2.145	-1.114	-2.145	-1.456	3.683	0.121	1.872	-2.727	0.453	-1.799	3.049	1.764	-2.494	-0.887	-0.549	-1.341	2.837	2.41	0.453	4.311	1.003	0.453	0.563	0.563	-2.844	-1.114	-0.549	1.112	-2.145	-1.914	-0.102	-1.456	2.195	2.303	1.112	0.121	1.872	1.439	2.837	3.683	-0.325	1.003
2017-08-01	13:30:00	0.563	0.563	0.343	2.837	-1.001	-1.001	-2.03	-0.887	-1.914	-1.228	2.303	0.343	2.088	-2.61	3.578	-1.57	3.683	1.112	-2.377	-0.662	-0.437	-0.662	3.155	2.73	0.563	6.37	1.003	1.112	1.112	0.674	-2.727	1.872	-0.325	1.764	-2.03	-1.684	0.01	-1.341	2.195	2.517	1.112	0.121	1.872	1.548	2.943	3.788	-0.213	1.112
2017-08-01	14:00:00	0.784	0.674	0.453	3.472	-1.001	-1.001	-2.03	-0.662	-1.799	-1.228	1.872	0.343	2.088	-2.494	5.552	-1.57	3.998	0.453	-2.261	-0.549	-0.213	-0.213	3.261	3.049	0.563	6.775	1.221	1.33	1.764	0.784	-2.494	1.548	-0.437	1.98	-1.799	-1.114	0.121	-1.001	2.195	2.517	1.221	0.121	1.98	1.656	3.049	3.893	-0.102	1.221
2017-08-01	14:30:00	0.893	0.563	0.563	3.578	-0.887	-1.001	-1.914	-0.437	-1.684	-1.228	3.261	0.121	2.088	-2.145	6.471	-1.57	3.893	-0.213	-2.145	-0.437	-0.102	0.121	3.049	3.261	0.674	7.381	1.221	1.656	1.872	0.893	-2.494	1.656	-0.437	2.088	-1.57	-0.662	0.343	-0.887	2.195	2.517	1.112	0.232	1.98	1.764	3.155	3.998	-0.102	1.221
2017-08-01	15:00:00	1.003	0.674	0.674	3.683	-0.887	-1.001	-1.914	-0.437	-1.684	-1.114	0.893	-0.102	1.98	-2.145	2.943	-1.456	3.998	-0.437	-2.145	-0.437	-0.102	0.232	2.943	3.261	0.784	7.682	0.784	1.221	1.656	0.784	-2.494	1.872	-0.437	2.624	-1.228	-0.549	0.453	-0.662	2.303	2.624	0.784	0.232	1.98	1.764	3.261	3.998	0.01	1.33
2017-08-01	15:30:00	1.112	0.674	0.674	3.472	-0.774	-1.001	-1.914	-0.549	-1.684	-0.887	0.01	-0.437	1.112	-2.377	0.121	-1.57	3.788	-0.887	-2.03	-0.437	-0.102	0.121	2.624	3.155	0.674	6.978	0.453	1.003	1.33	1.003	-2.377	1.764	-0.437	2.303	-1.001	-0.325	0.453	-0.549	2.303	2.624	0.784	0.232	1.98	1.764	3.261	4.102	0.01	1.33
2017-08-01	16:00:00	1.112	0.563	0.674	3.155	-0.774	-1.001	-1.914	-0.774	-1.684	-0.774	0.563	-0.662	0.232	-2.377	-1.456	-1.57	3.578	-1.114	-2.03	-0.437	-0.213	-0.102	2.517	2.943	0.563	5.141	0.343	0.674	0.893	0.893	-2.494	1.112	-0.549	1.221	-0.887	-0.325	0.563	-0.437	2.303	2.624	1.003	0.232	1.872	1.764	3.367	4.102	0.01	1.33
2017-08-01	16:30:00	1.003	0.343	0.674	2.624	-0.774	-1.114	-1.914	-1.001	-1.799	-0.887	0.01	-0.774	-0.437	-2.494	-2.494	-1.799	3.049	-1.914	-2.03	-0.549	-0.325	-0.325	2.41	2.624	0.343	1.98	-0.325	0.232	0.563	0.453	-2.61	0.343	-0.774	0.01	-1.114	-0.662	0.453	-0.887	2.303	2.624	1.112	0.232	1.872	1.764	3.261	4.102	0.01	1.439
2017-08-01	17:00:00	0.784	0.121	0.563	1.98	-0.887	-1.228	-2.03	-1.456	-2.03	-1.001	-0.774	-1.001	-1.001	-2.61	-3.316	-2.03	3.049	-2.377	-2.145	-0.549	-0.437	-0.774	2.41	2.517	0.01	0.453	-0.887	-0.213	0.121	-0.774	-2.844	-0.437	-1.114	-0.887	-1.456	-0.887	0.343	-1.341	2.303	2.624	1.221	0.343	1.872	1.764	3.367	4.102	0.01	1.439
2017-08-01	17:30:00	0.453	-0.437	0.453	1.221	-0.887	-1.228	-2.145	-1.57	-2.145	-1.114	-0.213	-1.228	-1.228	-2.844	-4.272	-2.145	2.41	-2.727	-2.261	-0.662	-0.437	-1.456	2.303	2.303	-0.325	-0.549	-1.57	-0.662	-0.325	-1.456	-2.962	-1.001	-1.456	-1.228	-1.799	-1.114	0.232	-1.799	2.41	2.624	1.221	0.343	1.872	1.872	3.367	4.102	0.01	1.439
2017-08-01	18:00:00	0.232	-0.549	0.343	0.893	-0.887	-1.341	-2.145	-1.684	-2.377	-1.341	-1.341	-1.57	-1.456	-3.079	-4.88	-2.377	1.98	-3.197	-2.377	-0.887	-0.662	-2.145	2.195	2.303	-0.549	-0.887	-1.914	-1.001	-0.437	-2.03	-3.197	-1.341	-1.799	-1.456	-2.145	-1.228	0.01	-2.145	2.41	2.517	1.33	0.343	1.872	1.872	3.367	4.207	0.01	1.439
2017-08-01	18:30:00	0.121	-0.774	0.121	0.563	-1.001	-1.341	-2.261	-1.799	-2.61	-1.341	-2.145	-1.684	-1.684	-3.197	-5.249	-2.494	1.764	-3.316	-2.61	-1.001	-0.887	-1.914	2.088	2.088	-0.662	-1.114	-2.377	-1.341	-0.662	-2.494	-3.316	-1.684	-2.03	-1.799	-2.377	-1.456	0.01	-2.377	2.41	2.517	1.33	0.343	1.872	1.872	3.367	4.207	0.121	1.439
2017-08-01	19:00:00	-0.102	-1.001	0.121	0.343	-1.001	-1.341	-2.261	-1.684	-2.727	-1.456	-2.261	-1.914	-1.914	-3.434	-5.496	-2.61	1.656	-3.553	-2.61	-1.114	-0.887	-2.494	1.872	2.088	-0.774	-1.341	-2.61	-1.341	-0.887	-2.844	-3.434	-2.03	-2.261	-1.914	-2.61	-1.57	-0.213	-2.61	2.41	2.624	1.439	0.343	1.872	1.872	3.367	4.311	0.121	1.33
2017-08-01	19:30:00	-0.213	-1.228	-0.102	0.01	-1.114	-1.341	-2.261	-1.799	-2.962	-1.456	-2.844	-2.03	-2.261	-3.553	-5.995	-2.727	1.439	-3.792	-2.727	-1.228	-0.887	-3.079	1.872	1.98	-1.001	-1.684	-2.962	-1.684	-1.001	-3.197	-3.434	-2.377	-2.377	-2.03	-2.844	-1.799	-0.213	-2.727	2.41	2.624	1.439	0.343	1.764	1.872	3.367	4.207	0.121	1.439
2017-08-01	20:00:00	-0.437	-1.228	-0.102	-0.213	-1.001	-1.341	-2.261	-2.03	-3.079	-1.57	-3.434	-2.261	-2.61	-3.672	-5.995	-2.962	1.548	-4.152	-2.844	-1.228	-1.001	-3.434	1.98	1.98	-1.114	-1.799	-3.316	-1.799	-1.228	-3.553	-3.553	-2.61	-2.494	-2.03	-2.962	-1.914	-0.437	-2.962	2.41	2.624	1.439	0.343	1.872	1.872	3.472	4.207	0.01	1.439
2017-08-01	20:30:00	-0.437	-1.456	-0.102	-0.437	-1.114	-1.341	-2.377	-2.494	-3.316	-1.684	-4.031	-2.377	-2.727	-3.792	-6.626	-3.079	1.33	-4.272	-2.844	-1.341	-1.114	-3.316	1.98	1.98	-1.114	-1.914	-3.553	-2.03	-1.228	-3.911	-3.672	-2.844	-2.727	-2.261	-3.079	-2.145	-0.549	-3.197	2.41	2.624	1.439	0.343	1.872	1.872	3.367	4.311	0.01	1.439
2017-08-01	21:00:00	-0.437	-1.456	-0.213	-0.549	-1.228	-1.341	-2.494	-2.494	-3.434	-1.799	-4.636	-2.494	-2.962	-3.792	-6.754	-3.197	1.221	-4.636	-2.962	-1.456	-1.341	-3.434	1.98	1.98	-1.228	-2.261	-3.911	-2.145	-1.456	-4.272	-3.672	-3.197	-2.962	-2.494	-3.197	-2.261	-0.662	-3.434	2.517	2.624	1.33	0.343	1.872	1.872	3.367	4.207	0.01	1.439
2017-08-01	21:30:00	-0.437	-1.684	-0.213	-0.662	-1.341	-1.456	-2.494	-2.61	-3.553	-1.914	-5.125	-2.727	-3.079	-4.031	-7.138	-3.316	1.656	-4.758	-3.079	-1.341	-1.228	-3.911	1.98	1.872	-1.341	-2.377	-4.152	-2.377	-1.57	-4.393	-3.792	-3.434	-2.962	-2.844	-3.316	-2.377	-0.774	-3.672	2.517	2.624	1.439	0.343	1.764	1.872	3.367	4.207	0.01	1.33
2017-08-01	22:00:00	-0.437	-1.684	-0.325	-0.549	-1.341	-1.456	-2.61	-2.844	-3.792	-1.914	-5.496	-2.844	-3.197	-4.152	-7.527	-3.434	1.872	-5.125	-3.197	-1.456	-1.341	-4.152	1.98	1.872	-1.456	-2.494	-4.272	-2.61	-1.684	-4.758	-3.792	-3.553	-2.962	-3.434	-3.434	-2.494	-0.887	-3.792	2.517	2.624	1.439	0.343	1.872	1.872	3.367	4.207	0.01	1.33
2017-08-01	22:30:00	-0.437	-1.799	-0.213	-0.662	-1.456	-1.456	-2.61	-3.197	-3.911	-2.03	-5.745	-2.962	-3.553	-4.152	-7.657	-3.553	1.112	-5.496	-3.197	-1.456	-1.456	-4.031	1.98	1.872	-1.57	-2.61	-4.636	-2.727	-1.914	-5.003	-3.792	-3.792	-3.316	-3.911	-3.553	-2.61	-1.001	-3.911	2.517	2.624	1.439	0.343	1.872	1.764	3.367	4.207	0.01	1.33
2017-08-01	23:00:00	-0.549	-1.799	-0.437	-1.341	-1.456	-1.456	-2.61	-3.079	-4.031	-2.145	-5.995	-3.079	-3.792	-4.272	-7.918	-3.672	0.893	-5.496	-3.316	-1.57	-1.57	-4.272	1.872	1.764	-1.57	-2.727	-4.514	-3.316	-1.914	-4.88	-3.911	-3.911	-3.197	-4.636	-3.672	-2.727	-1.114	-4.031	2.517	2.624	1.439	0.343	1.872	1.872	3.367	4.207	0.01	1.33
2017-08-01	23:30:00	-0.774	-2.03	-0.549	-1.57	-1.456	-1.456	-2.61	-3.316	-4.152	-2.261	-6.246	-3.197	-4.031	-4.393	-7.918	-3.672	0.893	-5.62	-3.316	-1.57	-1.456	-3.911	1.98	1.656	-1.684	-2.844	-4.758	-3.197	-2.03	-5.125	-4.031	-4.031	-3.316	-4.88	-3.792	-2.844	-1.114	-4.152	2.517	2.624	1.439	0.453	1.872	1.872	3.367	4.207	0.01	1.439
2017-09-01	00:00:00	-1.001	-2.261	-0.662	-1.799	-1.57	-1.684	-2.727	-3.316	-4.152	-2.377	-6.626	-3.434	-4.393	-4.393	-7.918	-3.792	1.33	-5.62	-3.197	-1.684	-1.341	-3.911	1.98	1.656	-1.799	-3.079	-5.003	-3.553	-2.145	-5.496	-3.911	-4.393	-3.553	-5.372	-3.792	-2.962	-1.456	-4.272	2.517	2.624	1.439	0.343	1.872	1.872	3.472	4.207	0.01	1.439
2017-09-01	00:30:00	-1.114	-2.145	-0.662	-1.914	-1.799	-1.799	-2.727	-3.316	-4.393	-2.494	-6.626	-3.316	-4.393	-4.514	-8.05	-3.911	1.003	-5.62	-3.434	-1.684	-1.228	-4.758	2.088	1.656	-1.799	-3.316	-5.125	-3.434	-2.261	-5.62	-4.031	-4.514	-3.434	-5.003	-3.792	-2.962	-1.341	-4.272	2.517	2.624	1.439	0.343	1.872	1.872	3.472	4.207	0.01	1.439
2017-09-01	01:00:00	-1.341	-2.494	-0.774	-1.914	-1.914	-1.914	-2.727	-3.434	-4.393	-2.494	-6.754	-3.553	-4.393	-4.514	-8.447	-3.911	0.453	-5.745	-3.434	-1.799	-1.341	-4.758	1.98	1.548	-1.799	-3.316	-5.372	-3.672	-2.377	-5.87	-4.152	-4.636	-3.792	-5.745	-3.911	-3.079	-1.57	-4.514	2.624	2.624	1.439	0.343	1.872	1.98	3.472	4.207	0.01	1.33
2017-09-01	01:30:00	-1.341	-2.727	-0.887	-2.03	-1.799	-1.799	-2.727	-3.553	-4.514	-2.61	-7.267	-3.553	-4.636	-4.636	-8.447	-3.911	-0.213	-5.62	-3.553	-1.799	-1.57	-5.125	1.98	1.548	-1.914	-3.434	-5.249	-3.672	-2.494	-5.745	-4.152	-4.758	-3.672	-5.62	-3.911	-3.197	-1.456	-4.636	2.624	2.624	1.439	0.453	1.872	1.872	3.472	4.207	0.01	1.33
2017-09-01	02:00:00	-1.456	-2.962	-0.887	-2.261	-1.799	-1.684	-2.844	-3.553	-4.636	-2.727	-7.267	-3.672	-4.636	-4.758	-8.713	-4.031	-0.213	-5.62	-3.553	-1.914	-1.684	-5.496	1.872	1.548	-2.145	-3.316	-5.372	-3.792	-2.494	-5.745	-4.152	-4.88	-3.672	-5.87	-3.911	-3.316	-1.456	-4.636	2.624	2.624	1.439	0.453	1.872	1.872	3.472	4.207	0.01	1.33
2017-09-01	02:30:00	-1.57	-3.197	-0.887	-1.799	-1.799	-1.57	-2.844	-3.911	-4.758	-2.727	-7.397	-3.792	-5.003	-4.758	-8.713	-4.031	-0.437	-5.62	-3.553	-1.914	-1.799	-4.031	1.872	1.656	-2.145	-3.197	-5.372	-4.031	-2.61	-5.995	-4.272	-5.003	-3.792	-6.246	-4.152	-3.316	-1.57	-4.636	2.624	2.624	1.439	0.453	1.872	1.98	3.472	4.207	0.01	1.439
2017-09-01	03:00:00	-1.57	-2.844	-0.887	-1.684	-1.914	-1.684	-2.844	-4.031	-4.758	-2.844	-7.527	-3.792	-5.249	-4.88	-8.713	-4.031	0.232	-6.12	-3.553	-1.799	-1.57	-4.393	1.98	1.548	-2.03	-3.316	-5.496	-3.911	-2.727	-5.995	-4.272	-5.125	-3.911	-5.995	-4.152	-3.316	-1.684	-4.758	2.624	2.624	1.439	0.453	1.872	1.98	3.578	4.207	0.01	1.439
2017-09-01	03:30:00	-1.57	-2.844	-0.887	-1.799	-2.03	-1.684	-2.962	-4.152	-4.758	-2.844	-7.527	-3.792	-5.249	-4.88	-8.847	-4.152	0.232	-6.246	-3.672	-1.799	-1.456	-4.758	1.656	1.439	-2.145	-3.434	-5.745	-3.792	-2.727	-5.87	-4.272	-5.125	-3.792	-6.12	-4.152	-3.434	-1.799	-4.758	2.624	2.624	1.439	0.453	1.872	1.98	3.578	4.311	0.121	1.439
2017-09-01	04:00:00	-1.799	-3.079	-1.001	-1.684	-2.145	-1.57	-2.962	-4.514	-4.88	-2.962	-7.657	-3.911	-5.249	-4.88	-8.847	-4.152	-0.437	-6.246	-3.672	-2.03	-1.799	-5.003	1.656	1.439	-2.261	-3.553	-5.745	-3.911	-2.727	-5.995	-4.272	-5.125	-3.911	-6.12	-4.152	-3.553	-1.799	-4.88	2.624	2.624	1.548	0.563	1.98	1.98	3.683	4.311	0.121	1.33
2017-09-01	04:30:00	-1.799	-3.434	-1.001	-2.261	-2.145	-1.57	-3.079	-4.514	-5.003	-3.079	-7.787	-3.911	-5.249	-5.003	-8.982	-4.152	-0.437	-5.62	-3.792	-2.03	-1.914	-5.372	1.548	1.33	-2.261	-3.553	-5.745	-3.434	-2.962	-5.995	-4.393	-5.249	-3.792	-6.12	-4.272	-3.553	-1.799	-4.636	2.624	2.624	1.439	0.563	1.872	1.98	3.578	4.311	0.121	1.439
2017-09-01	05:00:00	-1.799	-3.672	-1.114	-2.61	-2.261	-1.57	-3.079	-4.636	-5.003	-3.197	-7.787	-4.031	-5.249	-5.125	-9.117	-4.152	-0.325	-5.62	-3.792	-2.145	-1.914	-5.372	1.548	1.33	-2.377	-3.911	-5.62	-3.434	-3.197	-5.995	-4.393	-5.249	-3.911	-5.995	-4.393	-3.316	-2.03	-4.636	2.624	2.624	1.439	0.563	1.98	1.98	3.578	4.311	0.121	1.439
2017-09-01	05:30:00	-1.914	-3.553	-1.228	-2.494	-2.261	-1.684	-3.197	-5.003	-5.003	-3.079	-8.182	-4.031	-5.496	-5.125	-8.982	-4.152	-0.774	-6.12	-3.792	-2.145	-1.799	-5.496	1.439	1.221	-2.377	-4.393	-5.496	-3.672	-3.316	-6.12	-4.514	-5.249	-3.911	-5.62	-4.152	-3.553	-2.03	-4.758	2.624	2.624	1.439	0.563	1.98	1.98	3.683	4.311	0.121	1.439
2017-09-01	06:00:00	-2.03	-3.553	-1.228	-2.61	-2.377	-1.57	-3.197	-5.003	-5.003	-3.197	-7.918	-4.152	-5.745	-5.125	-9.117	-4.272	-0.662	-6.246	-4.031	-2.261	-1.799	-6.12	1.656	1.112	-2.494	-4.152	-5.745	-3.553	-3.197	-6.12	-4.514	-5.372	-4.031	-5.62	-4.152	-3.553	-1.914	-5.125	2.624	2.624	1.439	0.674	1.98	1.98	3.578	4.415	0.121	1.439
2017-09-01	06:30:00	-2.145	-3.792	-1.341	-2.494	-2.494	-1.684	-3.197	-5.003	-5.125	-3.197	-8.05	-4.152	-5.745	-5.125	-9.252	-4.272	-0.662	-6.246	-3.911	-2.261	-2.145	-5.003	1.439	1.003	-2.494	-4.272	-5.745	-3.553	-3.079	-5.87	-4.514	-5.249	-4.152	-5.87	-4.152	-3.672	-2.03	-4.88	2.73	2.624	1.439	0.674	1.98	2.088	3.683	4.311	0.121	1.439
2017-09-01	07:00:00	-2.145	-3.672	-1.341	-2.261	-2.377	-1.684	-3.316	-5.125	-5.003	-3.316	-7.657	-4.152	-5.995	-5.125	-9.117	-4.152	-1.228	-6.246	-4.031	-2.377	-1.914	-5.249	1.548	1.003	-2.61	-4.152	-5.496	-3.672	-2.962	-5.62	-4.393	-5.249	-3.911	-5.745	-4.152	-3.553	-1.914	-4.636	2.73	2.624	1.439	0.674	1.98	1.98	3.683	4.311	0.121	1.439
2017-09-01	07:30:00	-2.145	-2.03	-1.341	-2.145	-2.261	-1.57	-3.316	-4.88	-4.88	-3.197	-7.397	-4.152	-6.12	-5.125	-8.58	-4.031	-0.549	-5.372	-4.031	-2.377	-1.799	-5.372	1.33	0.563	-2.494	-4.152	-5.249	-3.553	-3.197	-5.62	-4.272	-5.125	-3.792	-5.745	-4.272	-3.316	-1.914	-4.152	2.73	2.624	1.439	0.674	1.98	1.98	3.578	4.311	0.121	1.439
2017-09-01	08:00:00	-2.145	-2.727	-1.228	-2.727	-2.494	-1.684	-3.316	-5.125	-5.003	-3.197	-7.01	-4.031	-5.87	-5.003	-8.447	-4.031	-0.662	-5.496	-4.031	-2.261	-1.799	-5.125	1.003	0.784	-2.494	-4.152	-5.125	-3.316	-2.962	-5.249	-4.393	-5.003	-3.792	-5.249	-4.031	-3.316	-1.914	-4.152	2.73	2.624	1.439	0.674	1.98	1.98	3.578	4.311	0.121	1.439
2017-09-01	08:30:00	-2.261	-3.434	-1.456	-2.727	-2.61	-1.684	-3.316	-5.003	-4.88	-3.197	-7.138	-4.152	-5.87	-5.003	-8.447	-4.031	-0.662	-5.372	-4.152	-2.377	-1.684	-5.62	1.439	0.893	-2.727	-4.514	-5.125	-3.553	-2.844	-5.249	-4.272	-5.125	-3.672	-5.496	-4.031	-3.316	-1.914	-4.393	2.73	2.624	1.439	0.674	1.98	1.98	3.578	4.311	0.121	1.439
2017-09-01	09:00:00	-2.261	-3.553	-1.456	-2.61	-2.61	-1.799	-3.316	-4.758	-4.88	-3.197	-6.754	-4.152	-5.62	-5.003	-8.447	-4.031	-0.774	-4.88	-4.152	-2.377	-1.914	-5.496	1.33	0.784	-2.61	-4.758	-4.88	-3.672	-2.61	-5.003	-4.272	-4.88	-3.672	-5.372	-4.031	-3.316	-1.57	-4.272	2.73	2.517	1.439	0.674	1.98	1.98	3.578	4.207	0.121	1.439
2017-09-01	09:30:00	-2.261	-3.553	-1.456	-2.727	-2.61	-1.684	-3.316	-5.003	-4.758	-3.197	-6.373	-4.031	-5.249	-4.758	-8.05	-3.792	-0.437	-2.61	-4.152	-2.377	-1.799	-5.496	1.003	0.893	-2.61	-4.88	-4.272	-3.316	-2.377	-4.636	-4.031	-4.393	-3.434	-5.003	-3.792	-3.316	-1.456	-3.792	2.837	2.624	1.33	0.674	1.98	1.98	3.472	4.311	0.121	1.548
2017-09-01	10:00:00	-2.145	-3.434	-1.341	-2.377	-2.494	-1.684	-3.316	-4.758	-4.393	-2.962	-4.88	-3.911	-4.514	-4.636	-7.657	-3.553	-0.102	-0.662	-4.152	-2.261	-1.57	-5.62	1.33	0.784	-2.61	-4.88	-3.434	-2.61	-1.799	-3.672	-4.031	-4.152	-3.197	-4.393	-3.672	-3.197	-1.341	-3.316	2.837	2.624	1.439	0.784	2.088	2.088	3.578	4.311	0.121	1.548
2017-09-01	10:30:00	-1.914	-3.079	-1.341	0.121	-2.494	-1.684	-3.316	-4.636	-4.031	-2.844	-2.962	-3.792	-2.962	-4.393	-7.267	-3.316	0.121	0.343	-4.031	-2.261	-1.799	-5.249	1.221	0.121	-2.61	-4.636	-2.377	-1.684	-1.114	-2.962	-3.911	-3.792	-2.844	-3.434	-3.553	-3.079	-1.228	-2.962	2.837	2.624	1.548	0.784	2.195	2.195	3.683	4.415	0.232	1.548
2017-09-01	11:00:00	-1.684	-2.494	-1.114	1.003	-2.377	-1.684	-3.197	-4.152	-3.672	-2.844	-1.001	-3.672	-1.57	-4.272	-6.12	-3.079	0.343	1.656	-4.031	-2.145	-1.57	-5.003	1.439	-0.102	-1.57	-2.61	-1.341	-0.774	-0.325	-1.799	-3.792	-3.434	-2.727	-2.261	-3.434	-3.079	-1.001	-2.61	2.837	2.73	1.548	0.784	2.303	2.195	3.683	4.415	0.343	1.656
2017-09-01	11:30:00	-1.228	-1.914	-0.887	0.784	-2.261	-1.799	-3.197	-3.553	-3.197	-2.61	1.33	-3.316	-0.213	-4.152	-4.152	-2.727	1.003	2.837	-3.911	-2.145	-1.684	-4.272	1.656	0.343	-0.774	-0.662	-0.102	0.01	0.232	-0.662	-3.672	-2.962	-2.377	-1.456	-3.316	-2.962	-0.887	-2.261	2.837	2.73	1.656	0.784	2.41	2.303	3.788	4.519	0.343	1.764
2017-09-01	12:00:00	-0.662	-1.114	-0.662	1.112	-2.145	-1.799	-3.079	-2.844	-2.844	-2.494	3.155	-2.844	1.003	-4.031	-2.494	-2.61	1.548	3.367	-3.792	-2.03	-1.57	-3.911	1.98	1.003	-0.549	1.221	0.893	0.784	0.674	0.343	-3.316	-2.377	-2.145	-0.549	-3.197	-2.844	-0.662	-1.799	2.837	2.837	1.656	0.893	2.624	2.41	3.998	4.519	0.453	1.872
2017-09-01	12:30:00	-0.437	-0.549	-0.549	1.98	-2.145	-1.914	-2.962	-2.494	-2.494	-2.261	4.519	-2.145	1.98	-3.792	-1.228	-2.261	2.303	3.998	-3.792	-1.914	-1.456	-3.316	2.088	1.656	-0.437	2.943	1.764	1.221	1.003	1.439	-3.197	-1.684	-1.799	0.232	-3.079	-2.727	-0.437	-1.228	2.837	2.943	1.764	0.893	2.73	2.517	3.998	4.623	0.563	1.98
2017-09-01	13:00:00	0.01	-0.213	-0.325	2.624	-2.03	-1.914	-2.962	-2.03	-2.145	-1.799	5.037	-0.662	2.73	-3.672	0.343	-2.03	3.155	4.415	-3.672	-1.799	-1.456	-2.377	2.195	2.195	-0.102	5.037	2.088	1.439	1.221	2.088	-2.962	-1.228	-0.662	1.764	-2.844	-2.494	-0.213	-0.887	2.943	3.049	1.764	1.003	2.73	2.624	4.207	4.727	0.674	2.088
2017-09-01	13:30:00	0.343	0.01	-0.102	3.367	-1.914	-2.03	-2.844	-1.684	-2.145	-1.57	4.102	-0.102	2.943	-3.553	4.207	-1.799	3.683	3.578	-3.672	-1.57	-1.228	-1.456	2.303	2.73	0.01	6.978	2.088	1.548	1.872	2.517	-2.727	1.98	-0.213	2.943	-2.727	-2.261	0.01	-0.437	2.943	3.049	1.764	1.112	2.837	2.624	4.207	4.727	0.674	2.088
2017-09-01	14:00:00	0.563	0.232	0.01	3.998	-1.914	-2.03	-2.727	-1.341	-1.914	-1.456	3.683	-0.213	3.049	-3.434	6.471	-1.799	3.893	2.303	-3.553	-1.456	-1.114	-1.001	2.41	3.049	0.121	8.182	2.517	1.872	2.73	2.517	-2.494	1.872	-0.213	3.367	-2.494	-1.684	0.232	-0.102	2.943	3.049	1.656	1.112	2.837	2.73	4.207	4.831	0.784	2.088
2017-09-01	14:30:00	0.784	0.343	0.121	4.311	-1.684	-2.03	-2.727	-1.001	-1.684	-1.456	5.552	-0.325	2.943	-3.316	7.682	-1.914	3.893	1.221	-3.434	-1.341	-1.001	-0.549	2.195	3.049	0.232	9.373	2.303	2.088	2.837	2.837	-2.61	1.98	-0.437	3.893	-2.261	-1.114	0.343	0.232	2.943	3.049	1.548	1.112	2.73	2.73	4.311	4.934	0.784	2.088
2017-09-01	15:00:00	0.893	0.563	0.232	4.207	-1.57	-2.03	-2.61	-0.887	-1.57	-1.341	2.837	-0.549	2.837	-3.197	4.207	-1.799	4.207	1.221	-3.434	-1.228	-0.887	0.01	2.088	3.261	0.343	9.373	1.98	2.088	2.517	2.517	-2.494	2.624	-0.437	4.207	-1.799	-0.774	0.453	0.343	2.943	3.049	1.548	1.112	2.624	2.624	4.207	4.934	0.784	2.088
2017-09-01	15:30:00	1.112	0.563	0.232	3.998	-1.456	-1.799	-2.61	-0.662	-1.684	-1.114	1.33	-0.774	1.764	-3.197	0.343	-1.914	3.998	0.453	-3.316	-1.228	-0.774	-0.102	1.98	2.943	0.343	8.978	1.548	2.088	2.088	2.303	-2.61	2.303	-0.549	3.998	-1.57	-0.774	0.563	0.343	2.943	3.049	1.548	1.221	2.517	2.517	4.207	4.934	0.674	2.088
2017-09-01	16:00:00	1.112	0.453	0.343	3.367	-1.456	-1.914	-2.61	-0.549	-1.914	-1.114	0.453	-1.001	0.674	-3.197	-1.341	-1.914	3.472	-0.102	-3.316	-1.114	-0.774	-0.102	1.98	2.73	0.232	7.381	0.784	1.764	1.548	1.98	-2.727	1.439	-0.662	2.41	-1.57	-0.887	0.563	0.232	2.837	3.049	1.439	1.221	2.517	2.517	4.207	4.934	0.674	2.088
2017-09-01	16:30:00	1.003	0.343	0.343	2.837	-1.456	-1.914	-2.61	-0.662	-2.03	-1.114	0.01	-1.228	-0.102	-3.197	-2.494	-2.03	2.837	-0.437	-3.316	-1.228	-0.774	-0.213	1.98	2.195	0.01	3.049	0.121	1.33	1.003	1.112	-2.844	0.784	-0.887	0.784	-1.684	-1.001	0.563	0.01	2.837	3.049	1.439	1.33	2.41	2.517	4.207	4.831	0.563	2.088
2017-09-01	17:00:00	0.674	0.01	0.232	2.303	-1.456	-1.914	-2.61	-1.114	-2.261	-1.228	-0.662	-1.341	-0.774	-3.316	-3.197	-2.145	2.195	-0.774	-3.316	-1.228	-0.887	-1.001	1.872	1.98	-0.213	1.548	-0.549	0.784	0.453	0.01	-2.962	0.01	-1.228	-0.213	-1.57	-1.114	0.453	-0.662	2.837	2.943	1.548	1.33	2.41	2.517	4.102	4.831	0.563	1.98
2017-09-01	17:30:00	0.343	-0.437	0.121	1.98	-1.456	-1.914	-2.61	-1.341	-2.377	-1.341	-1.228	-1.57	-1.114	-3.434	-3.911	-2.261	1.764	-1.228	-3.434	-1.341	-1.114	-1.456	1.872	1.872	-0.325	0.893	-1.228	0.343	0.121	-0.662	-3.079	-0.662	-1.456	-1.114	-1.456	-1.341	0.343	-1.114	2.837	3.049	1.548	1.439	2.303	2.624	4.102	4.831	0.563	1.98
2017-09-01	18:00:00	0.01	-0.887	0.01	1.439	-1.456	-2.03	-2.727	-1.57	-2.61	-1.456	-1.57	-1.799	-1.456	-3.553	-4.514	-2.494	1.548	-1.228	-3.434	-1.456	-1.228	-1.228	1.872	1.764	-0.437	0.343	-1.341	0.343	-0.325	-1.114	-3.197	-1.114	-1.684	-1.228	-1.341	-1.456	0.121	-1.57	2.837	3.049	1.548	1.548	2.303	2.624	4.102	4.831	0.453	1.98
2017-09-01	18:30:00	-0.213	-1.228	-0.102	1.003	-1.456	-2.03	-2.727	-1.57	-2.727	-1.57	-2.03	-1.914	-1.684	-3.672	-4.758	-2.494	1.439	-1.57	-3.434	-1.456	-1.114	-1.799	1.872	1.764	-0.774	-0.102	-1.799	0.01	-0.549	-1.684	-3.316	-1.456	-1.799	-1.456	-1.57	-1.684	0.01	-1.684	2.837	3.049	1.439	1.656	2.303	2.624	3.998	4.727	0.453	1.872
2017-09-01	19:00:00	-0.437	-1.456	-0.213	0.232	-1.684	-2.03	-2.844	-1.799	-2.962	-1.57	-2.494	-2.03	-1.799	-3.792	-5.249	-2.61	1.33	-1.914	-3.553	-1.57	-1.228	-2.494	1.764	1.656	-0.887	-0.662	-2.145	-0.213	-0.662	-1.914	-3.434	-1.684	-1.914	-1.684	-1.914	-1.799	-0.102	-1.914	2.943	3.049	1.439	1.764	2.195	2.624	3.998	4.727	0.453	1.872
2017-09-01	19:30:00	-0.662	-1.684	-0.325	0.453	-1.799	-2.03	-2.844	-1.914	-3.079	-1.684	-2.844	-2.145	-2.03	-3.792	-5.372	-2.727	1.112	-1.914	-3.672	-1.684	-1.114	-2.844	1.872	1.656	-1.114	-0.887	-2.377	-0.662	-0.774	-2.261	-3.434	-1.914	-2.145	-1.914	-2.261	-1.914	-0.213	-2.145	2.943	2.943	1.439	1.872	2.303	2.624	3.998	4.727	0.453	1.872
2017-09-01	20:00:00	-0.774	-1.914	-0.325	0.343	-1.799	-2.145	-2.844	-2.261	-3.197	-1.799	-3.197	-2.377	-2.261	-3.911	-5.745	-2.844	1.112	-2.145	-3.672	-1.57	-1.228	-2.844	1.764	1.656	-1.114	-1.228	-2.727	-1.114	-0.887	-2.61	-3.553	-2.261	-2.377	-1.914	-2.494	-2.03	-0.325	-2.261	2.943	2.943	1.439	1.872	2.195	2.624	3.998	4.727	0.453	1.872
2017-09-01	20:30:00	-0.887	-2.03	-0.437	0.232	-1.799	-2.145	-2.962	-2.261	-3.316	-1.799	-3.434	-2.494	-2.261	-4.031	-5.995	-2.844	0.893	-2.261	-3.672	-1.57	-1.57	-3.079	1.764	1.656	-1.228	-1.456	-2.962	-1.228	-1.001	-2.844	-3.672	-2.494	-2.494	-1.914	-2.727	-2.145	-0.437	-2.377	2.943	2.943	1.439	1.872	2.195	2.517	3.998	4.623	0.343	1.764
2017-09-01	21:00:00	-1.001	-2.145	-0.549	0.01	-1.914	-2.145	-2.962	-2.494	-3.434	-1.914	-3.911	-2.61	-2.61	-4.031	-6.373	-2.962	0.674	-2.962	-3.792	-1.684	-1.57	-2.962	1.656	1.548	-1.114	-1.341	-3.197	-1.57	-1.114	-3.079	-3.672	-2.727	-2.61	-1.914	-2.844	-2.145	-0.549	-2.61	3.049	2.943	1.439	1.764	2.195	2.517	3.893	4.623	0.343	1.764
2017-09-01	21:30:00	-1.001	-2.145	-0.549	0.232	-2.03	-2.145	-2.962	-2.61	-3.553	-2.03	-4.272	-2.727	-2.727	-4.152	-6.626	-3.079	0.674	-2.494	-3.792	-1.684	-1.456	-3.316	1.656	1.548	-1.114	-1.456	-3.197	-1.684	-1.114	-3.316	-3.792	-2.844	-2.844	-2.03	-2.962	-2.261	-0.662	-2.727	3.049	2.73	1.439	1.656	2.195	2.41	3.893	4.623	0.343	1.656
2017-09-01	22:00:00	-1.114	-2.377	-0.549	-0.102	-2.03	-2.145	-3.079	-2.61	-3.672	-2.145	-4.514	-2.844	-2.844	-4.152	-6.499	-3.079	0.674	-3.079	-3.792	-1.799	-1.456	-3.434	1.656	1.439	-1.341	-1.684	-3.316	-1.684	-1.114	-3.316	-3.792	-3.079	-2.844	-2.145	-2.962	-2.377	-0.774	-2.727	3.049	2.73	1.33	1.548	2.195	2.41	3.893	4.623	0.343	1.656
2017-09-01	22:30:00	-1.114	-2.261	-0.662	-0.662	-2.03	-2.261	-3.079	-2.61	-3.792	-2.261	-4.758	-2.844	-3.079	-4.272	-6.499	-3.197	0.453	-3.197	-3.792	-1.799	-1.456	-3.672	1.656	1.439	-1.456	-1.684	-3.434	-2.145	-1.341	-3.672	-3.792	-3.197	-2.844	-2.261	-3.079	-2.494	-0.774	-2.844	3.049	2.73	1.33	1.548	2.195	2.41	3.893	4.623	0.343	1.656
2017-09-01	23:00:00	-1.228	-2.494	-0.774	-1.001	-2.03	-2.145	-3.079	-2.962	-3.792	-2.261	-4.88	-2.962	-3.197	-4.152	-6.246	-3.197	0.453	-3.316	-3.792	-1.799	-1.456	-3.911	1.548	1.33	-1.456	-1.914	-3.553	-2.145	-1.341	-3.672	-3.792	-3.316	-2.844	-2.261	-3.079	-2.494	-0.774	-2.727	3.049	2.73	1.439	1.548	2.088	2.41	3.893	4.519	0.343	1.656
2017-09-01	23:30:00	-1.228	-2.494	-0.774	-1.114	-2.145	-2.03	-3.079	-3.079	-3.792	-2.261	-4.88	-2.844	-3.316	-4.152	-6.12	-3.197	0.232	-3.079	-3.911	-1.799	-1.456	-3.792	1.33	1.112	-1.57	-2.377	-3.553	-2.261	-1.456	-3.792	-3.792	-3.316	-2.844	-2.377	-3.079	-2.494	-0.774	-2.844	3.049	2.73	1.33	1.548	2.088	2.41	3.788	4.519	0.232	1.656
2017-10-01	00:00:00	-1.114	-2.377	-0.774	-1.228	-2.145	-2.145	-3.079	-3.197	-3.792	-2.377	-4.88	-2.962	-3.316	-4.152	-6.373	-3.197	0.343	-3.434	-3.911	-1.914	-1.57	-4.272	1.33	1.112	-1.684	-2.844	-3.672	-2.377	-1.456	-3.792	-3.672	-3.434	-2.844	-2.61	-3.197	-2.494	-0.887	-2.844	3.049	2.73	1.33	1.439	2.088	2.303	3.788	4.519	0.232	1.656
2017-10-01	00:30:00	-1.341	-2.727	-0.774	-1.341	-2.145	-2.145	-3.079	-3.316	-3.792	-2.377	-4.758	-3.079	-3.553	-4.272	-6.373	-3.316	0.343	-3.911	-3.911	-2.03	-1.684	-4.272	1.439	1.33	-1.799	-2.962	-3.672	-2.261	-1.57	-4.031	-3.792	-3.434	-2.962	-2.844	-3.197	-2.494	-0.887	-2.962	3.049	2.73	1.33	1.439	2.088	2.303	3.788	4.519	0.232	1.656
2017-10-01	01:00:00	-1.456	-2.727	-0.887	-1.684	-1.914	-2.261	-3.197	-3.316	-3.792	-2.377	-4.88	-3.079	-3.792	-4.152	-6.499	-3.316	0.563	-3.553	-4.031	-1.914	-1.456	-4.514	1.33	1.221	-1.799	-2.962	-3.792	-2.61	-1.684	-4.152	-3.792	-3.553	-2.962	-2.844	-3.316	-2.61	-0.887	-2.962	3.049	2.73	1.33	1.439	2.088	2.303	3.788	4.519	0.232	1.656
2017-10-01	01:30:00	-1.57	-2.962	-1.001	-1.799	-2.261	-2.145	-3.197	-3.792	-3.792	-2.377	-4.88	-3.079	-3.672	-4.272	-6.626	-3.316	0.343	-3.553	-4.031	-2.03	-1.684	-4.636	1.439	1.221	-1.914	-2.962	-3.792	-2.61	-1.57	-4.152	-3.672	-3.672	-2.962	-2.962	-3.316	-2.61	-1.001	-3.079	3.049	2.73	1.33	1.439	2.088	2.195	3.788	4.519	0.232	1.548
2017-10-01	02:00:00	-1.684	-3.316	-1.114	-2.03	-2.145	-2.145	-3.197	-3.434	-3.672	-2.494	-4.636	-3.197	-3.792	-4.272	-6.626	-3.316	0.121	-3.434	-4.031	-2.03	-1.799	-4.152	1.548	1.112	-1.914	-2.844	-3.553	-2.494	-1.57	-3.672	-3.672	-3.553	-2.727	-3.197	-3.079	-2.61	-1.001	-2.844	3.049	2.624	1.33	1.439	2.088	2.195	3.788	4.415	0.232	1.548
2017-10-01	02:30:00	-1.914	-3.553	-1.001	-1.684	-2.261	-2.145	-3.197	-3.434	-3.434	-2.377	-3.911	-3.197	-3.911	-4.272	-6.754	-3.434	0.01	-3.316	-4.031	-1.914	-1.914	-4.393	1.548	1.112	-2.145	-2.962	-3.553	-2.377	-1.684	-3.553	-3.553	-3.553	-2.844	-3.434	-3.197	-2.61	-1.001	-2.962	3.155	2.517	1.33	1.439	2.088	2.195	3.788	4.415	0.121	1.439
2017-10-01	03:00:00	-1.799	-3.316	-1.114	-1.914	-2.377	-2.145	-3.316	-3.792	-3.434	-2.261	-4.031	-3.197	-4.031	-4.272	-7.01	-3.434	-0.102	-3.792	-4.152	-2.03	-1.799	-4.272	1.656	1.221	-2.261	-3.316	-3.553	-2.494	-1.799	-3.672	-3.672	-3.553	-3.079	-3.553	-3.316	-2.61	-0.887	-2.962	3.155	2.517	1.33	1.439	1.98	2.088	3.683	4.415	0.121	1.548
2017-10-01	03:30:00	-1.914	-3.434	-1.114	-1.914	-2.377	-2.145	-3.316	-4.031	-3.553	-2.377	-4.272	-3.316	-4.031	-4.393	-7.267	-3.434	0.121	-3.553	-4.152	-2.145	-2.03	-4.636	1.656	1.221	-2.377	-3.316	-3.672	-2.61	-1.684	-3.792	-3.672	-3.553	-2.962	-3.553	-3.316	-2.727	-0.887	-2.844	3.155	2.517	1.33	1.439	2.088	2.088	3.683	4.415	0.121	1.548
2017-10-01	04:00:00	-1.914	-3.434	-1.114	-2.03	-2.377	-2.145	-3.316	-3.672	-3.553	-2.377	-4.272	-3.434	-4.272	-4.514	-7.397	-3.316	0.343	-3.197	-4.152	-2.03	-2.03	-4.514	1.439	1.112	-2.377	-3.316	-3.316	-2.494	-1.684	-3.553	-3.672	-3.434	-2.727	-3.316	-3.197	-2.61	-0.887	-2.377	3.155	2.517	1.33	1.439	1.98	1.98	3.683	4.415	0.121	1.548
2017-10-01	04:30:00	-1.914	-3.434	-1.228	-2.377	-2.377	-2.145	-3.197	-3.672	-3.434	-2.377	-3.911	-3.434	-4.514	-4.393	-7.397	-3.079	0.674	-3.079	-4.031	-1.914	-1.799	-4.393	1.33	1.112	-2.03	-3.316	-3.079	-2.261	-1.456	-3.079	-3.553	-3.197	-2.494	-3.197	-2.962	-2.494	-0.774	-2.145	3.155	2.517	1.221	1.439	2.088	1.98	3.683	4.415	0.121	1.548
2017-10-01	05:00:00	-1.914	-3.672	-1.341	-2.377	-2.494	-2.145	-3.316	-4.031	-3.316	-2.377	-3.553	-3.434	-4.514	-4.393	-7.138	-3.079	0.453	-3.434	-4.031	-2.145	-1.799	-4.272	1.439	1.003	-2.145	-3.672	-2.844	-2.145	-1.341	-2.844	-3.316	-3.079	-2.377	-3.079	-2.844	-2.377	-0.662	-2.145	3.155	2.41	1.221	1.439	2.088	1.98	3.683	4.415	0.121	1.548
2017-10-01	05:30:00	-2.03	-3.792	-1.456	-2.377	-2.261	-2.145	-3.316	-4.031	-3.079	-2.261	-3.197	-3.553	-4.514	-4.514	-7.267	-2.962	0.674	-2.962	-4.152	-2.145	-1.799	-5.003	1.439	1.003	-2.261	-3.792	-2.727	-2.145	-1.228	-2.727	-3.197	-2.962	-2.261	-3.079	-2.61	-2.261	-0.662	-2.03	3.155	2.303	1.221	1.439	1.98	1.98	3.578	4.311	0.01	1.548
2017-10-01	06:00:00	-2.03	-3.792	-1.341	-2.727	-2.377	-2.145	-3.316	-4.031	-2.962	-2.261	-2.962	-3.553	-4.514	-4.514	-7.01	-2.844	1.003	-3.079	-4.152	-2.261	-2.03	-5.249	1.439	0.893	-2.261	-3.911	-2.61	-1.914	-1.114	-2.494	-3.197	-2.727	-2.145	-3.079	-2.494	-2.261	-0.549	-1.799	3.049	2.088	1.003	1.439	1.656	1.764	3.261	4.102	-0.102	1.33
2017-10-01	06:30:00	-1.914	-3.672	-1.456	-2.494	-2.377	-2.03	-3.316	-4.031	-2.727	-2.145	-2.727	-3.434	-4.514	-4.393	-6.499	-2.962	0.563	-3.553	-4.152	-2.145	-1.914	-5.125	1.439	0.893	-2.145	-3.672	-2.494	-1.914	-1.001	-2.494	-2.962	-2.727	-2.03	-2.844	-2.377	-2.145	-0.437	-1.684	3.049	2.195	1.003	1.439	1.656	1.656	3.155	3.893	-0.102	1.33
2017-10-01	07:00:00	-2.03	-3.553	-1.456	-2.145	-2.261	-2.03	-3.197	-3.434	-2.61	-2.03	-2.494	-3.316	-4.393	-4.272	-6.12	-2.962	0.893	-3.434	-4.031	-1.914	-1.799	-4.272	1.548	0.784	-2.03	-3.434	-2.377	-1.684	-1.001	-2.261	-2.844	-2.494	-1.914	-2.727	-2.261	-2.03	-0.437	-1.57	2.943	2.195	1.003	1.548	1.764	1.656	3.155	3.893	-0.102	1.33
2017-10-01	07:30:00	-2.03	-3.553	-1.341	-2.03	-2.145	-2.03	-3.079	-3.197	-2.494	-2.03	-2.261	-3.197	-4.272	-4.152	-5.995	-2.844	0.674	-3.553	-3.911	-1.799	-1.57	-4.031	1.548	0.893	-1.914	-3.197	-2.145	-1.57	-1.001	-2.03	-2.727	-2.377	-1.799	-2.61	-2.145	-1.914	-0.437	-1.456	2.943	2.195	1.112	1.548	1.764	1.656	3.155	3.893	0.01	1.33
2017-10-01	08:00:00	-2.03	-3.434	-1.228	-1.684	-2.145	-1.914	-2.962	-3.079	-2.261	-1.914	-1.799	-3.197	-4.031	-4.031	-5.62	-2.844	0.674	-3.434	-3.792	-1.684	-1.456	-3.792	1.439	1.003	-1.799	-2.962	-2.03	-1.456	-0.887	-1.799	-2.61	-2.261	-1.684	-2.494	-2.03	-1.799	-0.325	-1.341	2.73	2.088	1.003	1.548	1.548	1.764	3.049	3.683	0.01	1.112
2017-10-01	08:30:00	-1.914	-3.197	-1.114	-1.57	-2.03	-1.914	-2.962	-2.727	-2.145	-1.914	-1.57	-2.962	-3.792	-3.911	-5.125	-2.727	0.674	-3.079	-3.672	-1.57	-1.341	-3.434	1.439	1.003	-1.684	-2.844	-1.914	-1.341	-0.774	-1.684	-2.494	-2.03	-1.57	-2.261	-1.914	-1.684	-0.102	-1.114	2.624	1.98	0.893	1.548	1.33	1.764	2.837	3.578	0.121	1.003
2017-10-01	09:00:00	-1.799	-3.197	-0.887	-1.341	-1.914	-1.799	-2.844	-2.494	-2.03	-1.799	-1.456	-2.727	-3.553	-3.672	-4.636	-2.61	0.784	-2.494	-3.434	-1.456	-0.887	-2.962	1.548	1.003	-1.57	-2.727	-1.799	-1.228	-0.662	-1.456	-2.377	-1.914	-1.456	-2.145	-1.684	-1.57	0.01	-1.001	2.624	1.872	0.784	1.548	1.221	1.764	2.837	3.578	0.121	1.003
2017-10-01	09:30:00	-1.799	-2.844	-1.001	-1.341	-1.799	-1.684	-2.61	-1.799	-1.914	-1.57	-1.341	-2.377	-2.962	-3.434	-3.792	-2.261	1.439	-1.57	-3.316	-1.228	-1.001	-2.377	1.548	1.003	-1.341	-2.494	-1.57	-1.114	-0.549	-1.228	-2.261	-1.799	-1.341	-2.03	-1.57	-1.456	0.232	-0.774	2.517	1.872	0.893	1.548	1.112	1.872	2.73	3.472	0.121	0.893
2017-10-01	10:00:00	-1.456	-2.61	-0.774	-1.114	-1.57	-1.57	-2.377	-1.114	-1.684	-1.456	-0.437	-2.03	-2.61	-3.197	-2.962	-1.914	1.439	-0.887	-2.962	-0.887	-0.662	-1.57	1.656	0.893	-0.887	-1.914	-1.341	-0.887	-0.437	-1.001	-2.145	-1.57	-1.228	-1.914	-1.341	-1.341	0.232	-0.549	2.624	1.98	1.003	1.548	1.221	1.872	2.837	3.472	0.232	0.893
2017-10-01	10:30:00	-1.228	-2.145	-0.549	-0.887	-1.456	-1.57	-2.261	-0.774	-1.456	-1.456	0.01	-1.799	-2.261	-2.844	-2.844	-1.799	1.221	-0.774	-2.727	-0.774	-0.662	-1.341	1.656	0.893	-0.549	-1.456	-1.228	-0.774	-0.437	-0.774	-1.914	-1.456	-1.114	-1.799	-1.228	-1.228	0.232	-0.549	2.624	2.195	1.221	1.656	1.548	1.872	2.837	3.578	0.343	1.003
2017-10-01	11:00:00	-0.887	-1.684	-0.213	-0.549	-1.341	-1.456	-2.145	-0.437	-1.228	-1.456	0.343	-1.684	-2.03	-2.727	-2.61	-1.57	1.33	-0.549	-2.494	-0.662	-0.437	-1.114	1.656	1.112	-0.325	-0.662	-1.114	-0.662	-0.325	-0.662	-1.914	-1.341	-1.114	-1.684	-1.114	-1.114	0.232	-0.437	2.624	2.303	1.439	1.656	1.764	1.98	2.943	3.683	0.343	1.112
2017-10-01	11:30:00	-0.549	-1.341	-0.102	-0.102	-1.114	-1.228	-2.03	0.121	-1.114	-1.341	0.343	-1.456	-1.684	-2.61	-2.494	-1.341	1.656	-0.437	-2.377	-0.437	-0.437	-0.662	1.656	1.112	0.01	-0.213	-1.001	-0.662	-0.325	-0.549	-1.799	-1.228	-1.114	-1.57	-1.114	-1.114	0.343	-0.325	2.41	2.303	1.548	1.656	1.872	2.088	2.943	3.788	0.343	1.33
2017-10-01	12:00:00	-0.325	-1.001	0.01	0.121	-1.001	-1.114	-1.799	0.674	-1.114	-1.228	0.343	-1.341	-1.456	-2.377	-2.261	-1.228	1.872	-0.213	-2.03	-0.213	-0.102	0.01	1.656	1.003	0.01	0.01	-0.887	-0.549	-0.213	-0.437	-1.684	-1.114	-1.001	-1.57	-1.001	-1.001	0.453	-0.213	2.088	2.303	1.656	1.656	1.764	2.088	2.943	3.788	0.453	1.33
2017-10-01	12:30:00	-0.325	-1.001	0.121	0.232	-0.887	-1.001	-1.684	0.343	-1.001	-1.228	0.232	-1.228	-1.341	-2.261	-2.03	-1.114	1.656	-0.549	-1.799	-0.102	0.01	0.01	1.656	1.003	0.01	0.232	-0.887	-0.549	-0.102	-0.437	-1.684	-1.001	-0.887	-1.456	-0.887	-0.887	0.453	-0.213	2.088	2.195	1.656	1.656	1.548	2.195	2.943	3.472	0.453	1.439
2017-10-01	13:00:00	-0.213	-0.774	0.121	0.343	-0.774	-1.001	-1.684	0.121	-1.001	-1.001	0.232	-1.114	-1.228	-2.145	-1.799	-1.114	1.872	-0.662	-1.799	-0.102	0.01	0.01	1.656	0.893	0.121	0.232	-0.774	-0.437	-0.102	-0.325	-1.57	-1.001	-0.887	-1.341	-0.774	-0.887	0.453	-0.213	2.088	2.195	1.656	1.656	1.656	2.303	2.943	3.578	0.453	1.112
2017-10-01	13:30:00	-0.102	-0.662	0.232	0.453	-0.774	-1.001	-1.57	0.343	-0.887	-1.001	0.121	-1.001	-1.114	-2.03	-1.456	-1.001	1.764	-0.662	-1.799	0.01	0.01	0.232	1.656	1.003	0.232	0.343	-0.774	-0.325	-0.102	-0.213	-1.456	-0.887	-0.774	-1.228	-0.662	-0.774	0.453	-0.213	1.98	2.303	1.548	1.764	1.439	2.41	2.943	3.472	0.453	1.112
2017-10-01	14:00:00	0.121	-0.437	0.343	0.563	-0.662	-0.887	-1.456	0.674	-0.774	-0.887	0.232	-0.887	-1.001	-1.914	-1.114	-1.001	1.764	-0.549	-1.456	0.121	0.121	0.674	1.764	1.112	0.453	0.784	-0.662	-0.213	-0.102	-0.325	-1.341	-0.774	-0.662	-1.114	-0.549	-0.774	0.453	-0.102	2.088	2.303	1.656	1.764	1.33	2.517	2.73	3.367	0.453	1.003
2017-10-01	14:30:00	0.232	-0.437	0.453	0.674	-0.437	-0.662	-1.341	1.003	-0.662	-0.887	0.343	-0.887	-1.001	-1.799	-1.114	-0.887	1.656	-0.437	-1.114	0.232	0.232	0.893	1.656	1.112	0.563	1.003	-0.662	-0.102	0.01	-0.213	-1.228	-0.774	-0.662	-0.887	-0.549	-0.662	0.563	-0.102	2.195	2.624	1.656	1.764	1.548	2.517	2.837	3.472	0.563	1.33
2017-10-01	15:00:00	0.453	-0.213	0.453	0.784	-0.325	-0.662	-1.228	0.893	-0.662	-0.887	0.343	-0.774	-1.001	-1.799	-1.341	-0.887	1.656	-0.437	-1.001	0.343	0.343	0.784	1.764	1.112	0.563	1.003	-0.549	-0.102	0.01	-0.102	-1.228	-0.662	-0.549	-0.774	-0.549	-0.662	0.563	0.01	2.303	2.943	1.656	1.764	1.656	2.517	2.943	3.788	0.563	1.548
2017-10-01	15:30:00	0.563	-0.213	0.563	0.893	-0.325	-0.549	-1.114	0.784	-0.662	-0.774	0.232	-0.774	-1.684	-2.377	-1.228	-0.887	1.764	-0.774	-0.887	0.232	0.343	0.674	1.764	1.112	0.563	0.784	-0.549	-0.102	0.01	-0.102	-1.228	-0.662	-0.662	-0.662	-0.549	-0.662	0.453	-0.102	2.195	3.049	1.656	1.764	1.764	2.624	3.155	4.207	0.453	1.656
2017-10-01	16:00:00	0.563	-0.213	0.563	0.784	-0.213	-0.549	-1.114	0.784	-0.662	-0.774	0.232	-0.774	-1.799	-2.377	-1.228	-0.887	1.872	-0.887	-0.887	0.343	0.343	0.674	1.764	1.221	0.453	0.563	-0.662	-0.213	-0.102	-0.213	-1.114	-0.662	-0.662	-0.662	-0.549	-0.549	0.453	-0.102	1.872	2.943	1.764	1.764	1.872	2.624	3.155	4.311	0.343	1.764
2017-10-01	16:30:00	0.563	-0.213	0.453	0.784	-0.325	-0.549	-1.114	0.343	-0.662	-0.774	0.232	-0.774	-1.914	-2.377	-1.228	-0.887	1.764	-0.887	-1.114	0.232	0.343	0.343	1.764	1.112	0.343	0.453	-0.662	-0.325	-0.102	-0.213	-1.001	-0.662	-0.549	-0.662	-0.437	-0.549	0.453	-0.102	1.548	2.943	1.656	1.764	1.872	2.624	3.155	4.207	0.343	1.764
2017-10-01	17:00:00	0.563	-0.325	0.453	0.784	-0.437	-0.549	-1.228	-0.102	-0.662	-0.774	0.121	-0.774	-1.799	-2.494	-1.341	-0.887	1.656	-1.114	-1.228	0.232	0.232	0.121	1.764	1.221	0.343	0.453	-0.662	-0.213	-0.102	-0.325	-1.114	-0.774	-0.662	-0.662	-0.437	-0.549	0.453	-0.213	1.439	2.73	1.656	1.003	1.98	2.624	3.261	4.311	0.343	1.656
2017-10-01	17:30:00	0.453	-0.437	0.453	0.674	-0.437	-0.662	-1.228	-0.437	-0.662	-0.774	0.01	-0.774	-1.57	-2.494	-1.228	-1.001	1.548	-1.228	-1.228	0.121	0.232	0.01	1.764	1.221	0.232	0.343	-0.662	-0.325	-0.102	-0.325	-1.114	-0.887	-0.662	-0.662	-0.549	-0.549	0.453	-0.213	1.221	2.517	1.548	0.784	1.98	2.73	3.261	3.893	0.343	1.439
2017-10-01	18:00:00	0.343	-0.437	0.343	0.674	-0.325	-0.662	-1.228	-0.437	-0.662	-0.662	0.01	-0.774	-1.456	-2.494	-1.228	-1.001	1.98	-1.341	-1.228	0.121	0.121	-0.102	1.764	1.221	0.121	0.232	-0.774	-0.325	-0.102	-0.437	-1.114	-1.001	-0.662	-0.662	-0.549	-0.549	0.453	-0.325	1.221	2.517	1.656	0.784	1.98	2.73	3.261	3.788	0.343	1.33
2017-10-01	18:30:00	0.343	-0.549	0.343	0.784	-0.437	-0.662	-1.228	-0.437	-0.662	-0.662	0.01	-0.662	-1.341	-2.494	-1.114	-1.001	1.872	-1.341	-1.341	0.01	0.121	0.453	1.764	1.221	0.121	0.232	-0.887	-0.437	-0.213	-0.437	-1.228	-1.001	-0.662	-0.662	-0.549	-0.549	0.453	-0.325	1.221	2.837	1.548	0.784	1.98	2.73	3.367	4.311	0.343	1.221
2017-10-01	19:00:00	0.343	-0.549	0.343	0.784	-0.437	-0.662	-1.228	-0.325	-0.662	-0.662	0.01	-0.662	-1.341	-2.494	-1.228	-1.001	1.548	-1.228	-1.341	0.01	0.121	0.343	1.656	1.221	0.121	0.343	-0.887	-0.437	-0.213	-0.549	-1.228	-1.114	-0.662	-0.774	-0.662	-0.662	0.453	-0.325	1.33	2.837	1.112	0.893	1.872	2.73	3.367	4.623	0.343	1.221
2017-10-01	19:30:00	0.343	-0.549	0.343	0.784	-0.437	-0.662	-1.228	-0.325	-0.774	-0.662	-0.102	-0.662	-1.341	-2.377	-1.114	-1.001	1.439	-1.114	-1.341	0.01	0.121	0.232	1.764	1.221	0.121	0.343	-0.887	-0.437	-0.213	-0.549	-1.228	-1.114	-0.662	-0.774	-0.662	-0.662	0.453	-0.325	1.33	3.049	1.003	1.003	1.872	2.73	3.367	4.623	0.343	1.33
2017-10-01	20:00:00	0.343	-0.549	0.343	0.784	-0.437	-0.662	-1.228	-0.325	-0.774	-0.662	-0.102	-0.662	-1.341	-2.377	-1.228	-1.001	1.548	-1.228	-1.341	0.121	0.121	0.121	1.656	1.221	0.232	0.343	-0.887	-0.325	-0.213	-0.549	-1.228	-1.114	-0.774	-0.774	-0.662	-0.662	0.453	-0.325	1.33	3.049	1.112	1.112	1.872	2.73	3.367	4.415	0.453	1.33
2017-10-01	20:30:00	0.232	-0.549	0.343	0.784	-0.437	-0.662	-1.114	-0.213	-0.774	-0.662	-0.102	-0.662	-1.341	-2.261	-1.228	-1.001	1.548	-1.228	-1.228	0.121	0.121	0.121	1.764	1.221	0.121	0.343	-0.887	-0.213	-0.213	-0.549	-1.228	-1.228	-0.774	-0.774	-0.662	-0.662	0.453	-0.213	1.439	3.049	1.221	1.221	1.872	2.73	3.367	4.415	0.343	1.33
2017-10-01	21:00:00	0.343	-0.437	0.453	0.893	-0.437	-0.662	-1.114	-0.213	-0.774	-0.662	-0.213	-0.662	-1.341	-2.261	-1.341	-1.001	1.656	-1.228	-1.228	0.121	0.121	0.121	1.656	1.221	0.121	0.453	-0.887	-0.325	-0.213	-0.549	-1.228	-1.228	-0.774	-0.774	-0.662	-0.662	0.563	-0.325	1.439	3.049	1.221	1.221	1.872	2.837	3.367	4.415	0.343	1.33
2017-10-01	21:30:00	0.343	-0.437	0.453	0.893	-0.437	-0.662	-1.114	-0.213	-0.774	-0.662	-0.325	-0.662	-1.341	-2.145	-1.228	-1.001	1.872	-1.228	-1.228	0.121	0.01	0.232	1.656	1.221	0.232	0.453	-1.001	-0.549	-0.102	-0.549	-1.228	-1.228	-0.774	-0.887	-0.662	-0.662	0.453	-0.213	1.439	3.155	1.221	1.221	1.872	2.837	3.472	4.415	0.343	1.33
2017-10-01	22:00:00	0.232	-0.437	0.453	0.893	-0.437	-0.662	-1.114	-0.213	-0.774	-0.662	-0.213	-0.662	-1.341	-2.145	-1.114	-1.001	1.764	-1.341	-1.228	0.121	0.121	0.121	1.656	1.221	0.232	0.453	-0.774	-0.549	-0.102	-0.662	-1.228	-1.228	-0.774	-0.774	-0.662	-0.662	0.453	-0.325	1.439	3.155	1.112	1.221	1.872	2.943	3.472	4.415	0.343	1.439
2017-10-01	22:30:00	0.343	-0.437	0.453	0.893	-0.437	-0.662	-1.114	-0.102	-0.774	-0.662	-0.102	-0.662	-1.456	-2.145	-1.114	-1.001	1.656	-1.341	-1.228	0.121	0.121	0.121	1.656	1.33	0.232	0.453	-0.887	-0.549	-0.102	-0.662	-1.228	-1.228	-0.774	-0.887	-0.662	-0.662	0.453	-0.213	1.439	3.155	1.112	1.112	1.872	2.943	3.472	4.415	0.343	1.548
2017-10-01	23:00:00	0.343	-0.437	0.453	0.893	-0.437	-0.662	-1.114	-0.213	-0.774	-0.662	-0.213	-0.662	-1.456	-2.145	-1.228	-1.001	1.764	-1.341	-1.114	0.121	0.121	0.01	1.764	1.33	0.232	0.453	-0.887	-0.549	-0.213	-0.662	-1.228	-1.228	-0.774	-0.774	-0.662	-0.662	0.453	-0.325	1.548	3.261	1.003	1.112	1.872	2.943	3.472	4.415	0.343	1.548
2017-10-01	23:30:00	0.232	-0.437	0.453	0.893	-0.437	-0.662	-1.114	-0.213	-0.774	-0.662	-0.102	-0.549	-1.456	-2.261	-1.228	-1.001	1.656	-1.228	-1.114	0.232	0.121	0.01	1.656	1.221	0.232	0.453	-0.887	-0.549	-0.213	-0.774	-1.228	-1.228	-0.774	-0.887	-0.662	-0.662	0.453	-0.437	1.548	3.261	0.893	1.221	1.872	2.943	3.472	4.415	0.343	1.439
2017-11-01	00:00:00	0.232	-0.437	0.453	0.893	-0.437	-0.662	-1.114	-0.102	-0.774	-0.662	-0.213	-0.549	-1.456	-2.261	-1.114	-1.001	1.656	-1.341	-1.114	0.232	0.121	0.121	1.656	1.221	0.232	0.343	-1.001	-0.662	-0.213	-0.774	-1.228	-1.228	-0.774	-1.001	-0.774	-0.662	0.453	-0.437	1.548	3.261	0.893	1.439	1.872	2.943	3.472	4.415	0.343	1.548
2017-11-01	00:30:00	0.232	-0.437	0.343	0.784	-0.437	-0.662	-1.001	-0.102	-0.774	-0.662	-0.213	-0.549	-1.456	-2.261	-1.001	-1.114	1.33	-1.456	-1.114	0.232	0.121	0.121	1.656	1.221	0.232	0.343	-1.001	-0.662	-0.213	-0.662	-1.228	-1.228	-0.774	-1.001	-0.774	-0.662	0.453	-0.437	1.548	3.261	0.893	1.548	1.98	2.943	3.472	4.415	0.343	1.548
2017-11-01	01:00:00	0.232	-0.437	0.343	0.784	-0.437	-0.662	-1.001	-0.102	-0.774	-0.662	-0.102	-0.549	-1.456	-2.145	-1.114	-1.114	1.33	-1.57	-1.114	0.232	0.121	0.121	1.656	1.221	0.232	0.343	-1.001	-0.662	-0.213	-0.662	-1.228	-1.228	-0.774	-1.001	-0.774	-0.662	0.453	-0.549	1.548	3.261	0.893	1.656	1.872	2.943	3.472	4.415	0.453	1.548
2017-11-01	01:30:00	0.232	-0.549	0.453	0.784	-0.437	-0.662	-1.001	-0.102	-0.887	-0.662	-0.325	-0.549	-1.456	-2.145	-1.114	-1.114	1.33	-1.684	-1.001	0.232	0.121	0.232	1.656	1.221	0.232	0.343	-1.001	-0.774	-0.325	-0.774	-1.228	-1.341	-0.774	-1.114	-0.774	-0.662	0.453	-0.549	1.656	3.367	0.893	1.656	1.98	2.943	3.472	4.415	0.453	1.548
2017-11-01	02:00:00	0.232	-0.549	0.453	0.674	-0.437	-0.549	-1.001	-0.102	-0.887	-0.662	-0.437	-0.549	-1.456	-2.145	-1.001	-1.114	1.221	-1.684	-1.001	0.232	0.121	0.121	1.656	1.33	0.232	0.343	-1.114	-0.887	-0.325	-0.887	-1.228	-1.341	-0.887	-1.228	-0.774	-0.662	0.453	-0.662	1.656	3.367	0.893	1.656	1.872	2.837	3.472	4.415	0.453	1.548
2017-11-01	02:30:00	0.232	-0.549	0.453	0.674	-0.437	-0.549	-1.001	-0.213	-0.887	-0.662	-0.437	-0.549	-1.456	-2.03	-1.114	-1.114	1.221	-1.799	-1.001	0.232	0.121	0.01	1.764	1.33	0.232	0.232	-1.114	-1.001	-0.437	-1.001	-1.228	-1.341	-0.887	-1.114	-0.887	-0.774	0.343	-0.774	1.656	3.367	0.784	1.656	1.872	2.837	3.472	4.311	0.453	1.548
2017-11-01	03:00:00	0.232	-0.662	0.453	0.674	-0.437	-0.549	-1.001	-0.102	-0.887	-0.662	-0.549	-0.549	-1.456	-2.03	-1.114	-1.114	1.221	-1.799	-1.001	0.343	0.121	0.01	1.656	1.33	0.232	0.232	-1.228	-1.001	-0.437	-1.114	-1.341	-1.341	-0.887	-1.228	-0.887	-0.774	0.343	-0.887	1.764	3.367	0.784	1.764	1.98	2.837	3.472	4.415	0.453	1.548
2017-11-01	03:30:00	0.232	-0.549	0.453	0.674	-0.325	-0.549	-1.001	0.01	-0.887	-0.662	-0.662	-0.549	-1.456	-1.914	-1.228	-1.228	1.221	-1.799	-1.001	0.343	0.121	0.121	1.656	1.221	0.232	0.343	-1.228	-1.114	-0.437	-1.114	-1.341	-1.456	-0.887	-1.341	-0.887	-0.774	0.343	-0.887	1.764	3.367	0.784	1.764	1.872	2.837	3.472	4.415	0.453	1.548
2017-11-01	04:00:00	0.232	-0.549	0.453	0.784	-0.213	-0.549	-0.887	-0.102	-0.887	-0.662	-0.774	-0.549	-1.456	-1.914	-1.228	-1.228	1.439	-1.914	-1.001	0.343	0.232	0.121	1.764	1.221	0.232	0.232	-1.228	-1.228	-0.549	-1.228	-1.341	-1.456	-0.887	-1.228	-1.001	-0.774	0.343	-0.887	1.764	3.367	0.784	1.764	1.98	2.837	3.472	4.415	0.563	1.656
2017-11-01	04:30:00	0.232	-0.549	0.453	0.784	-0.213	-0.549	-0.887	-0.102	-1.001	-0.662	-0.774	-0.549	-1.456	-1.914	-1.341	-1.341	1.221	-2.03	-1.001	0.343	0.232	0.232	1.656	1.112	0.232	0.343	-1.341	-1.114	-0.437	-1.228	-1.341	-1.456	-0.887	-1.228	-0.887	-0.887	0.343	-1.001	1.872	3.367	0.784	1.764	1.98	2.73	3.472	4.415	0.563	1.656
2017-11-01	05:00:00	0.121	-0.549	0.453	0.674	-0.325	-0.549	-0.887	0.01	-1.001	-0.662	-1.001	-0.549	-1.456	-1.799	-1.341	-1.341	1.003	-2.145	-1.001	0.343	0.232	0.121	1.656	1.112	0.232	0.232	-1.341	-1.228	-0.549	-1.341	-1.341	-1.456	-1.001	-1.228	-1.001	-0.887	0.232	-1.114	1.872	3.367	0.784	1.764	1.872	2.624	3.472	4.311	0.563	1.656
2017-11-01	05:30:00	0.232	-0.549	0.453	0.674	-0.213	-0.437	-0.887	0.01	-1.001	-0.662	-1.114	-0.549	-1.456	-1.799	-1.341	-1.456	0.893	-2.261	-0.887	0.343	0.232	0.121	1.656	1.003	0.121	0.01	-1.456	-1.228	-0.549	-1.456	-1.341	-1.57	-1.001	-1.341	-1.001	-0.887	0.232	-1.228	1.872	3.261	0.893	1.764	1.872	2.624	3.472	4.311	0.563	1.548
2017-11-01	06:00:00	0.121	-0.549	0.453	0.674	-0.325	-0.549	-0.887	-0.102	-1.001	-0.662	-1.114	-0.549	-1.456	-1.799	-1.341	-1.456	0.893	-2.377	-0.887	0.343	0.232	0.01	1.764	1.221	0.232	0.01	-1.456	-1.341	-0.549	-1.57	-1.341	-1.57	-1.001	-1.341	-1.001	-0.774	0.232	-1.114	1.872	3.049	0.893	1.764	1.872	2.624	3.472	4.311	0.563	1.548
2017-11-01	06:30:00	0.121	-0.549	0.453	0.784	-0.325	-0.549	-0.887	-0.102	-1.001	-0.662	-1.114	-0.549	-1.456	-1.799	-1.341	-1.456	1.112	-2.494	-0.887	0.343	0.232	-0.102	1.656	1.221	0.121	0.01	-1.456	-1.341	-0.662	-1.684	-1.456	-1.684	-1.114	-1.456	-1.001	-0.887	0.232	-1.114	1.98	3.049	0.893	1.764	1.872	2.624	3.472	4.311	0.563	1.548
2017-11-01	07:00:00	0.232	-0.549	0.453	0.674	-0.325	-0.437	-0.887	-0.213	-1.114	-0.662	-1.228	-0.549	-1.456	-1.684	-1.341	-1.57	0.893	-2.61	-0.887	0.343	0.232	-0.102	1.764	1.33	0.121	0.121	-1.57	-1.341	-0.662	-1.57	-1.57	-1.684	-1.114	-1.57	-1.001	-0.887	0.232	-1.228	1.98	3.155	0.893	1.764	1.98	2.624	3.472	4.311	0.563	1.548
2017-11-01	07:30:00	0.232	-0.549	0.453	0.674	-0.325	-0.549	-0.887	-0.213	-1.114	-0.774	-1.228	-0.549	-1.456	-1.684	-1.456	-1.57	1.003	-2.494	-0.887	0.343	0.121	0.01	1.656	1.221	0.232	0.232	-1.684	-1.341	-0.662	-1.57	-1.456	-1.684	-1.114	-1.57	-1.114	-0.887	0.232	-1.228	1.98	3.155	0.893	1.764	1.872	2.624	3.472	4.311	0.563	1.548
2017-11-01	08:00:00	0.232	-0.549	0.453	0.784	-0.325	-0.549	-0.887	-0.102	-1.114	-0.774	-1.228	-0.549	-1.456	-1.684	-1.456	-1.684	0.893	-2.61	-0.887	0.343	0.232	0.121	1.548	1.112	0.232	0.232	-1.799	-1.341	-0.549	-1.684	-1.456	-1.684	-1.114	-1.57	-1.114	-1.001	0.121	-1.341	1.98	3.155	0.893	1.764	1.872	2.624	3.367	4.311	0.563	1.548
2017-11-01	08:30:00	0.343	-0.549	0.453	0.674	-0.325	-0.437	-0.887	-0.102	-1.114	-0.774	-1.228	-0.549	-1.456	-1.684	-1.341	-1.684	0.674	-2.727	-0.887	0.453	0.232	0.232	1.656	1.112	0.232	0.343	-1.684	-1.341	-0.662	-1.684	-1.341	-1.684	-1.114	-1.456	-1.114	-0.887	0.121	-1.341	2.088	3.049	0.893	1.764	1.872	2.517	3.472	4.311	0.563	1.548
2017-11-01	09:00:00	0.453	-0.437	0.453	0.784	-0.213	-0.437	-0.774	0.01	-1.114	-0.774	-1.114	-0.549	-1.456	-1.684	-1.341	-1.684	0.893	-2.844	-0.887	0.453	0.232	0.121	1.548	1.112	0.232	0.674	-1.684	-1.341	-0.549	-1.684	-1.341	-1.684	-1.001	-1.456	-1.114	-1.001	0.121	-1.228	2.088	2.943	0.893	1.764	1.872	2.624	3.472	4.311	0.563	1.548
2017-11-01	09:30:00	0.563	-0.325	0.563	0.893	-0.213	-0.437	-0.774	0.01	-1.114	-0.662	-1.114	-0.549	-1.456	-1.57	-1.228	-1.684	1.221	-2.727	-0.774	0.453	0.232	0.232	1.439	1.003	0.343	0.674	-1.684	-1.341	-0.549	-1.57	-1.341	-1.684	-1.114	-1.57	-1.114	-0.887	0.121	-1.114	2.088	2.943	0.784	1.872	1.98	2.624	3.472	4.415	0.563	1.656
2017-11-01	10:00:00	0.563	-0.213	0.563	0.893	-0.213	-0.437	-0.774	0.232	-1.001	-0.662	-1.001	-0.549	-1.341	-1.57	-1.114	-1.57	0.784	-2.494	-0.774	0.453	0.232	0.232	1.439	1.003	0.343	0.674	-1.57	-1.228	-0.549	-1.57	-1.228	-1.57	-1.001	-1.57	-1.001	-0.887	0.232	-1.001	2.195	2.943	0.784	1.872	2.088	2.73	3.578	4.415	0.563	1.656
2017-11-01	10:30:00	0.563	-0.213	0.563	0.893	-0.102	-0.437	-0.774	0.343	-0.887	-0.662	-0.887	-0.549	-1.341	-1.57	-1.114	-1.684	0.784	-2.494	-0.662	0.563	0.343	0.343	1.548	1.003	0.343	0.674	-1.456	-1.228	-0.549	-1.456	-1.228	-1.456	-0.887	-1.456	-1.001	-0.887	0.232	-0.887	2.195	2.943	0.784	1.98	2.195	2.943	3.578	4.519	0.563	1.764
2017-11-01	11:00:00	0.563	-0.213	0.674	0.893	-0.102	-0.325	-0.662	0.453	-0.662	-0.549	-0.774	-0.549	-1.341	-1.456	-1.001	-1.684	1.112	-2.494	-0.549	0.563	0.453	0.674	1.548	1.003	0.453	0.674	-1.341	-1.114	-0.549	-1.456	-1.114	-1.341	-0.774	-1.341	-0.887	-0.774	0.232	-0.774	2.195	2.943	0.674	2.088	2.195	3.049	3.683	4.623	0.674	1.764
2017-11-01	11:30:00	0.674	-0.102	0.674	0.893	-0.102	-0.213	-0.662	0.563	-0.549	-0.549	-0.662	-0.437	-1.228	-1.341	-1.001	-1.57	1.112	-2.377	-0.437	0.674	0.453	0.784	1.548	1.112	0.453	0.674	-1.114	-1.001	-0.437	-1.341	-1.001	-1.228	-0.774	-1.341	-0.774	-0.774	0.343	-0.662	2.303	2.943	0.453	2.195	2.303	3.155	3.683	4.831	0.674	1.872
2017-11-01	12:00:00	0.674	-0.102	0.674	0.893	-0.102	-0.213	-0.662	0.674	-0.437	-0.437	-0.549	-0.437	-1.114	-1.341	-0.887	-1.57	1.33	-2.261	-0.437	0.674	0.453	0.563	1.548	1.221	0.563	0.674	-1.114	-0.662	-0.437	-1.341	-1.001	-1.114	-0.662	-1.341	-0.662	-0.662	0.343	-0.437	2.303	3.049	0.343	2.41	2.517	3.155	3.788	5.244	0.674	1.98
2017-11-01	12:30:00	0.674	0.01	0.784	1.003	-0.102	-0.213	-0.662	0.784	-0.325	-0.437	-0.549	-0.437	-1.114	-1.228	-0.774	-1.456	1.548	-1.914	-0.437	0.784	0.453	0.674	1.548	1.221	0.563	0.784	-1.001	-0.662	-0.213	-1.228	-0.887	-1.114	-0.662	-1.228	-0.662	-0.549	0.453	-0.325	2.41	3.155	0.232	2.517	2.73	3.155	3.998	5.244	0.674	2.195
2017-11-01	13:00:00	0.784	0.01	0.893	1.003	0.01	-0.213	-0.549	0.893	-0.213	-0.325	-0.437	-0.437	-1.001	-1.114	-0.662	-1.341	1.33	-1.684	-0.213	0.784	0.563	1.548	1.656	1.221	0.674	0.893	-0.774	-0.549	-0.102	-1.114	-0.662	-0.887	-0.549	-1.001	-0.549	-0.437	0.563	0.01	2.624	3.261	0.343	2.517	2.837	3.155	4.102	5.244	0.674	2.41
2017-11-01	13:30:00	0.893	0.121	0.893	1.112	0.01	-0.102	-0.549	0.784	-0.102	-0.213	-0.213	-0.325	-0.887	-1.001	-0.437	-1.114	1.221	-1.228	-0.325	0.893	0.563	1.112	1.656	1.221	0.784	0.784	-0.662	-0.437	0.01	-0.887	-0.549	-0.774	-0.325	-1.001	-0.437	-0.325	0.674	0.121	2.73	3.367	0.343	2.517	2.943	3.155	4.207	5.244	0.784	2.517
2017-11-01	14:00:00	0.893	0.232	1.003	1.112	0.121	-0.102	-0.437	1.112	0.121	-0.213	-0.102	-0.325	-0.774	-0.887	-0.213	-1.114	1.439	-1.228	-0.213	0.893	0.563	1.003	1.656	1.33	0.784	0.893	-0.437	-0.325	0.01	-0.774	-0.549	-0.662	-0.213	-1.001	-0.213	-0.325	0.674	0.01	2.837	3.367	0.453	2.517	2.943	3.155	4.311	5.757	0.784	2.73
2017-11-01	14:30:00	1.003	0.343	1.003	1.221	0.232	0.01	-0.437	1.221	0.121	-0.102	0.01	-0.213	-0.662	-0.774	0.01	-1.001	1.439	-0.887	-0.102	1.003	0.674	1.221	1.764	1.439	0.893	1.003	-0.549	-0.102	0.01	-0.774	-0.662	-0.662	-0.325	-1.001	-0.325	-0.325	0.784	0.121	2.837	3.472	0.343	2.517	2.943	3.155	4.415	5.86	1.003	2.837
2017-11-01	15:00:00	1.003	0.343	1.003	1.221	0.232	0.01	-0.437	1.003	0.121	-0.102	0.01	-0.213	-0.549	-0.662	-0.102	-1.001	1.656	-1.114	0.01	1.003	0.674	1.221	1.764	1.548	0.893	1.003	-0.662	0.01	0.121	-0.774	-0.662	-0.662	-0.325	-0.887	-0.325	-0.213	0.893	0.121	2.837	3.472	0.343	2.624	2.837	3.155	4.415	5.45	1.003	2.837
2017-11-01	15:30:00	1.003	0.232	1.003	1.221	0.232	0.01	-0.437	0.784	0.01	-0.102	0.01	-0.213	-0.549	-0.662	-0.213	-1.001	1.548	-1.341	-0.102	1.003	0.674	1.112	1.764	1.548	0.784	0.893	-0.549	0.01	0.121	-0.662	-0.549	-0.662	-0.325	-0.774	-0.437	-0.213	0.893	0.121	2.943	3.367	0.453	2.624	2.837	3.155	4.415	5.347	1.112	2.73
2017-11-01	16:00:00	1.003	0.232	1.003	1.221	0.121	0.01	-0.437	0.674	-0.102	-0.213	0.01	-0.213	-0.662	-0.662	-0.437	-0.887	1.548	-1.57	-0.102	1.003	0.563	1.221	1.764	1.548	0.784	0.893	-0.662	-0.102	0.01	-0.662	-0.662	-0.662	-0.437	-0.887	-0.325	-0.213	0.893	0.01	2.943	3.472	0.453	2.624	2.837	3.155	4.415	5.347	1.112	2.837
2017-11-01	16:30:00	0.893	0.121	1.003	1.221	0.121	0.01	-0.437	0.563	-0.102	-0.213	-0.102	-0.325	-0.774	-0.774	-0.549	-1.001	1.764	-1.914	-0.102	0.893	0.563	1.112	1.764	1.439	0.674	0.893	-0.662	-0.213	0.01	-0.662	-0.662	-0.774	-0.437	-1.001	-0.437	-0.325	0.784	-0.102	2.943	3.578	0.453	2.624	2.73	3.155	4.415	5.347	1.112	2.73
2017-11-01	17:00:00	0.893	0.01	1.003	1.112	0.01	-0.102	-0.437	0.232	-0.213	-0.213	-0.213	-0.325	-0.887	-0.887	-0.774	-1.114	1.439	-2.145	-0.102	0.893	0.563	0.784	1.764	1.439	0.674	0.784	-0.774	-0.102	0.01	-0.774	-0.887	-0.887	-0.549	-1.114	-0.549	-0.325	0.784	-0.213	2.943	3.683	0.343	2.624	2.73	3.155	4.415	5.45	1.112	2.837
2017-11-01	17:30:00	0.784	-0.102	0.893	1.003	0.01	-0.102	-0.437	0.121	-0.325	-0.325	-0.213	-0.437	-1.001	-0.887	-0.887	-1.114	1.656	-2.145	-0.213	0.784	0.453	0.563	1.764	1.548	0.563	0.563	-0.887	-0.213	-0.102	-0.887	-0.887	-1.001	-0.662	-1.114	-0.662	-0.437	0.784	-0.325	2.943	3.683	0.343	2.624	2.73	3.155	4.311	5.655	1.112	3.155
2017-11-01	18:00:00	0.784	-0.102	0.893	1.003	0.121	-0.102	-0.549	0.121	-0.325	-0.325	-0.213	-0.437	-1.114	-1.001	-1.001	-1.114	1.439	-2.261	-0.325	0.784	0.453	0.674	1.764	1.439	0.453	0.453	-1.001	-0.437	-0.213	-0.887	-1.001	-1.114	-0.662	-1.228	-0.774	-0.437	0.674	-0.325	3.049	3.788	0.343	2.624	2.837	3.261	4.311	5.757	1.112	3.578
2017-11-01	18:30:00	0.674	-0.213	0.784	1.003	0.01	-0.102	-0.549	0.01	-0.437	-0.325	-0.325	-0.437	-1.114	-1.114	-1.228	-1.228	1.221	-2.145	-0.437	0.784	0.453	0.563	1.764	1.439	0.453	0.343	-1.114	-0.325	-0.213	-1.001	-1.001	-1.114	-0.662	-1.228	-0.774	-0.549	0.674	-0.437	3.049	3.683	0.343	2.624	2.73	3.261	4.311	5.86	1.221	3.367
2017-11-01	19:00:00	0.674	-0.325	0.784	0.893	0.01	-0.102	-0.549	0.01	-0.437	-0.325	-0.325	-0.437	-1.114	-1.114	-1.228	-1.228	1.33	-2.145	-0.437	0.784	0.453	0.453	1.656	1.439	0.343	0.343	-1.114	-0.549	-0.213	-0.887	-1.001	-1.228	-0.662	-1.228	-0.774	-0.549	0.674	-0.437	3.049	3.788	0.343	2.73	2.837	3.261	4.415	5.86	1.221	3.578
2017-11-01	19:30:00	0.563	-0.325	0.784	0.893	0.01	-0.213	-0.549	0.01	-0.549	-0.325	-0.437	-0.437	-1.228	-1.114	-1.228	-1.228	1.656	-2.03	-0.437	0.784	0.453	0.343	1.656	1.439	0.343	0.343	-1.114	-0.549	-0.213	-1.001	-1.114	-1.228	-0.774	-1.228	-0.887	-0.549	0.674	-0.549	3.049	3.893	0.453	2.73	2.943	3.261	4.727	5.86	1.003	3.683
2017-11-01	20:00:00	0.453	-0.437	0.674	0.674	-0.102	-0.213	-0.549	0.01	-0.549	-0.325	-0.437	-0.437	-1.228	-1.114	-1.228	-1.228	1.33	-2.03	-0.437	0.784	0.453	0.343	1.656	1.439	0.343	0.343	-1.228	-0.662	-0.213	-1.001	-1.114	-1.228	-0.662	-1.341	-0.887	-0.549	0.674	-0.437	3.049	3.893	0.563	2.837	2.943	3.261	4.831	5.962	1.003	3.578
2017-11-01	20:30:00	0.453	-0.325	0.674	0.893	-0.102	-0.213	-0.549	-0.102	-0.549	-0.437	-0.437	-0.549	-1.228	-1.228	-1.456	-1.228	1.221	-2.03	-0.437	0.784	0.453	0.232	1.656	1.439	0.343	0.343	-1.228	-0.662	-0.213	-1.001	-1.114	-1.228	-0.662	-1.228	-0.887	-0.549	0.674	-0.437	3.155	3.788	0.674	2.943	2.943	3.261	4.831	5.86	1.221	3.472
2017-11-01	21:00:00	0.343	-0.437	0.674	0.893	-0.102	-0.213	-0.549	-0.102	-0.662	-0.437	-0.437	-0.549	-1.341	-1.228	-1.341	-1.228	1.439	-2.145	-0.437	0.784	0.343	0.232	1.656	1.33	0.343	0.453	-1.228	-0.437	-0.325	-1.114	-1.114	-1.228	-0.774	-1.228	-0.887	-0.662	0.674	-0.549	3.155	3.788	0.563	2.943	2.943	3.261	4.831	5.655	1.33	3.472
2017-11-01	21:30:00	0.343	-0.437	0.674	0.893	-0.102	-0.213	-0.549	-0.102	-0.774	-0.437	-0.662	-0.549	-1.341	-1.228	-1.456	-1.341	1.439	-2.145	-0.437	0.674	0.453	0.232	1.656	1.221	0.343	0.232	-1.228	-0.662	-0.325	-1.114	-1.114	-1.228	-0.774	-1.228	-1.001	-0.662	0.674	-0.549	3.155	3.788	0.674	3.049	3.049	3.261	4.831	5.655	1.003	3.472
2017-11-01	22:00:00	0.343	-0.437	0.674	0.893	-0.102	-0.213	-0.549	-0.102	-1.001	-0.549	-1.57	-0.549	-1.341	-1.228	-1.57	-1.228	1.221	-2.145	-0.437	0.674	0.343	0.121	1.656	1.221	0.232	0.121	-1.341	-0.774	-0.325	-1.114	-1.114	-1.341	-0.774	-1.341	-1.001	-0.662	0.674	-0.662	3.155	3.998	0.563	3.049	3.049	3.155	4.831	5.757	0.893	3.472
2017-11-01	22:30:00	0.232	-0.549	0.563	0.784	-0.102	-0.213	-0.549	-0.213	-1.341	-0.662	-2.261	-0.549	-1.341	-1.341	-1.57	-1.341	1.33	-2.145	-0.549	0.674	0.343	-0.102	1.656	1.003	0.232	-0.102	-1.341	-0.887	-0.437	-1.228	-1.228	-1.341	-0.887	-1.341	-1.114	-0.662	0.563	-0.662	3.261	3.998	0.784	2.943	3.049	3.155	4.831	5.86	1.33	3.683
2017-11-01	23:00:00	0.121	-0.662	0.563	0.784	-0.102	-0.213	-0.549	-0.437	-1.57	-0.774	-2.494	-0.549	-1.456	-1.341	-1.684	-1.341	1.112	-2.145	-0.549	0.563	0.232	-0.213	1.656	1.003	0.121	-0.213	-1.341	-0.774	-0.437	-1.228	-1.228	-1.341	-0.774	-1.341	-1.114	-0.662	0.674	-0.662	3.261	3.893	1.003	2.943	3.049	3.155	4.934	5.962	1.439	3.788
2017-11-01	23:30:00	0.121	-0.662	0.563	0.674	-0.213	-0.325	-0.662	-0.662	-1.799	-0.774	-2.61	-0.662	-1.456	-1.341	-1.684	-1.228	1.003	-2.145	-0.662	0.453	0.01	-0.437	1.656	1.112	0.01	-0.437	-1.341	-0.774	-0.437	-1.114	-1.228	-1.341	-0.774	-1.341	-1.001	-0.662	0.674	-0.549	3.261	3.998	1.221	3.049	3.155	3.261	5.037	6.064	1.439	3.893
2017-12-01	00:00:00	0.01	-0.887	0.453	0.563	-0.213	-0.325	-0.662	-0.774	-1.799	-0.774	-2.494	-0.662	-1.456	-1.341	-1.684	-1.341	1.221	-2.145	-0.887	0.232	-0.102	-0.887	1.656	1.003	-0.213	-0.662	-1.228	-1.001	-0.325	-1.114	-1.228	-1.341	-0.774	-1.341	-1.001	-0.662	0.674	-0.549	3.367	4.102	1.33	3.155	3.261	3.261	5.141	6.064	1.548	4.102
2017-12-01	00:30:00	-0.102	-1.114	0.453	0.343	-0.213	-0.437	-0.774	-1.228	-1.684	-0.774	-2.261	-0.662	-1.456	-1.341	-1.57	-1.341	1.33	-2.377	-1.001	0.121	-0.325	-1.114	1.548	1.221	-0.437	-0.887	-1.228	-1.001	-0.213	-1.114	-1.228	-1.341	-0.774	-1.228	-1.001	-0.662	0.674	-0.549	3.367	4.102	1.33	3.155	3.261	3.261	5.141	6.064	1.548	4.102
2017-12-01	01:00:00	-0.325	-1.228	0.343	0.01	-0.213	-0.549	-0.887	-1.228	-1.799	-0.887	-2.03	-0.549	-1.456	-1.341	-1.57	-1.341	1.221	-2.494	-1.114	0.01	-0.549	-1.684	1.548	1.221	-0.549	-1.228	-1.341	-0.887	-0.325	-1.114	-1.228	-1.341	-0.887	-1.341	-1.001	-0.662	0.674	-0.662	3.367	4.102	1.439	3.155	3.261	3.261	5.244	6.064	1.548	4.207
2017-12-01	01:30:00	-0.437	-1.456	0.232	-0.437	-0.437	-0.549	-1.001	-1.57	-1.684	-0.774	-1.57	-0.662	-1.341	-1.228	-1.456	-1.456	1.112	-2.61	-1.114	-0.102	-0.437	-1.684	1.548	1.003	-0.774	-1.456	-1.684	-1.228	-0.549	-1.57	-1.456	-1.684	-1.114	-1.341	-1.114	-0.887	0.563	-1.114	3.472	4.102	1.439	3.155	3.261	3.367	5.244	6.166	1.548	4.311
2017-12-01	02:00:00	-0.549	-1.57	0.121	-0.102	-0.437	-0.662	-1.001	-1.799	-1.456	-0.774	-1.114	-0.549	-1.341	-1.228	-1.341	-1.57	0.893	-2.962	-1.228	-0.213	-0.549	-1.799	1.548	1.112	-0.774	-1.57	-1.799	-1.341	-0.549	-1.684	-1.456	-1.799	-1.228	-1.684	-1.341	-0.887	0.453	-1.228	3.472	4.102	1.439	3.155	3.261	3.367	5.244	6.166	1.656	4.311
2017-12-01	02:30:00	-0.662	-1.684	0.01	0.01	-0.437	-0.662	-1.001	-1.57	-1.341	-0.662	-0.774	-0.549	-1.341	-1.228	-1.341	-1.684	0.674	-3.079	-1.228	-0.102	-0.662	-1.914	1.548	1.112	-0.887	-1.799	-1.799	-1.114	-0.662	-1.799	-1.57	-1.799	-1.228	-1.57	-1.341	-0.887	0.563	-1.114	3.472	4.102	1.548	3.261	3.261	3.367	5.347	6.268	1.656	4.102
2017-12-01	03:00:00	-0.774	-1.799	-0.102	-0.102	-0.549	-0.549	-1.114	-1.914	-1.228	-0.662	-0.325	-0.662	-1.341	-1.228	-1.57	-1.914	0.343	-3.792	-1.341	-0.213	-0.662	-2.261	1.33	1.221	-0.887	-1.799	-1.57	-1.228	-0.549	-1.456	-1.57	-1.684	-1.001	-1.456	-1.228	-0.887	0.563	-0.774	3.472	4.102	1.548	3.261	3.367	3.367	5.244	6.166	1.548	4.207
2017-12-01	03:30:00	-0.774	-1.914	-0.102	-0.662	-0.774	-0.662	-1.228	-2.494	-1.001	-0.662	0.01	-0.774	-1.799	-1.57	-2.962	-2.145	0.784	-4.031	-1.341	-0.437	-0.774	-2.61	1.33	1.112	-1.001	-1.914	-1.341	-0.887	-0.437	-1.114	-1.341	-1.456	-0.887	-1.456	-1.114	-0.774	0.784	-0.213	3.578	4.102	1.656	3.261	3.367	3.367	5.347	6.268	1.548	4.311
2017-12-01	04:00:00	-0.887	-2.145	-0.213	-0.887	-0.887	-0.774	-1.341	-2.844	-0.887	-0.549	0.232	-1.001	-2.261	-1.799	-3.792	-2.261	0.343	-3.792	-1.57	-0.549	-0.887	-3.079	1.003	0.893	-1.114	-2.145	-1.114	-0.662	-0.325	-0.774	-1.341	-1.341	-0.887	-1.341	-1.001	-0.774	0.893	-0.102	3.578	4.102	1.656	3.261	3.367	3.367	5.347	6.268	1.548	4.311
2017-12-01	04:30:00	-0.887	-2.261	-0.213	-0.774	-1.001	-0.774	-1.456	-2.962	-0.774	-0.549	0.01	-1.228	-2.261	-1.914	-4.272	-2.377	0.121	-3.911	-1.57	-0.774	-1.001	-2.844	1.33	1.003	-1.341	-2.494	-1.001	-0.662	-0.213	-0.662	-1.228	-1.228	-0.774	-1.341	-0.887	-0.662	0.893	0.01	3.578	4.102	1.764	3.261	3.367	3.472	5.45	6.268	1.656	4.102
2017-12-01	05:00:00	-1.114	-2.377	-0.325	-1.114	-1.001	-0.887	-1.57	-2.962	-0.774	-0.549	0.01	-1.456	-2.494	-2.145	-4.514	-2.494	-0.102	-3.911	-1.684	-0.774	-1.228	-3.316	1.221	1.003	-1.456	-2.61	-1.114	-0.437	-0.213	-0.887	-1.341	-1.456	-0.887	-1.341	-1.001	-0.774	0.784	-0.549	3.578	4.207	1.764	3.367	3.367	3.472	5.45	6.268	1.656	4.102
2017-12-01	05:30:00	-1.228	-2.494	-0.437	-1.114	-1.228	-0.887	-1.57	-3.079	-0.662	-0.549	0.343	-1.57	-2.727	-2.261	-4.758	-2.494	-0.102	-3.553	-1.799	-0.887	-1.001	-3.316	1.112	0.893	-1.456	-2.727	-1.57	-0.774	-0.549	-1.57	-1.57	-1.799	-1.341	-1.57	-1.228	-0.887	0.674	-1.114	3.578	4.207	1.764	3.367	3.367	3.472	5.45	6.268	1.656	3.998
2017-12-01	06:00:00	-1.228	-2.377	-0.437	-1.456	-1.228	-1.001	-1.684	-3.197	-0.549	-0.437	0.563	-1.684	-2.844	-2.377	-5.249	-2.61	-0.437	-4.031	-1.799	-0.887	-1.001	-3.316	1.112	1.003	-1.456	-2.727	-1.456	-0.887	-0.549	-1.456	-1.456	-1.684	-1.114	-1.57	-1.341	-0.887	0.784	-0.662	3.683	4.207	1.872	3.367	3.472	3.472	5.45	6.268	1.656	3.893
2017-12-01	06:30:00	-1.341	-2.494	-0.549	-1.341	-1.341	-1.001	-1.799	-3.553	-0.549	-0.437	0.674	-1.799	-3.079	-2.494	-5.372	-2.61	-0.437	-4.272	-2.03	-1.114	-1.001	-3.792	1.33	1.003	-1.57	-2.727	-1.114	-0.662	-0.437	-1.001	-1.341	-1.456	-0.887	-1.456	-1.114	-0.774	0.784	-0.213	3.683	4.207	1.872	3.472	3.472	3.472	5.552	6.268	1.764	3.893
2017-12-01	07:00:00	-1.456	-2.844	-0.662	-1.341	-1.341	-0.887	-1.799	-3.672	-0.437	-0.437	0.784	-1.914	-3.553	-2.61	-5.496	-2.727	-0.549	-4.393	-2.03	-1.114	-1.114	-3.911	1.221	1.003	-1.684	-2.962	-0.887	-0.549	-0.213	-0.662	-1.341	-1.341	-0.774	-1.341	-1.001	-0.662	0.893	0.01	3.683	4.207	1.872	3.472	3.472	3.472	5.552	6.268	1.764	3.893
2017-12-01	07:30:00	-1.341	-2.727	-0.662	-1.57	-1.341	-1.001	-1.799	-3.553	-0.437	-0.437	0.893	-2.03	-3.434	-2.61	-5.249	-2.844	-0.662	-4.393	-2.03	-1.228	-1.114	-4.152	1.33	0.893	-1.684	-3.197	-0.774	-0.437	-0.213	-0.549	-1.228	-1.228	-0.774	-1.228	-0.887	-0.662	0.893	0.01	3.683	4.207	1.764	3.472	3.472	3.578	5.552	6.37	1.764	3.893
2017-12-01	08:00:00	-1.456	-2.844	-0.662	-1.341	-1.456	-1.001	-1.914	-3.672	-0.213	-0.437	0.893	-2.145	-3.792	-2.727	-5.496	-2.844	-0.662	-4.272	-2.145	-1.228	-1.114	-4.031	1.33	0.784	-1.799	-3.197	-0.662	-0.437	-0.102	-0.325	-1.228	-1.228	-0.662	-1.114	-0.887	-0.662	1.003	0.121	3.788	4.207	1.656	3.472	3.472	3.472	5.552	6.37	1.764	3.788
2017-12-01	08:30:00	-1.456	-2.727	-0.774	-1.456	-1.456	-1.114	-1.914	-3.434	-0.213	-0.325	0.784	-2.145	-3.672	-2.727	-5.372	-2.844	-0.549	-3.672	-2.145	-1.228	-1.341	-3.672	1.439	0.893	-1.684	-2.962	-0.887	-0.549	-0.213	-0.662	-1.341	-1.456	-0.887	-1.228	-1.001	-0.662	0.893	-0.437	3.788	4.311	1.656	3.472	3.472	3.578	5.552	6.37	1.764	3.893
2017-12-01	09:00:00	-1.456	-2.494	-0.774	-1.57	-1.456	-1.114	-1.914	-3.316	-0.213	-0.325	0.893	-2.145	-3.434	-2.727	-5.372	-2.727	-0.437	-2.844	-2.145	-1.228	-1.114	-3.434	1.33	0.674	-1.799	-2.962	-0.887	-0.549	-0.213	-0.774	-1.341	-1.341	-0.774	-1.114	-1.001	-0.662	1.003	0.01	3.788	4.311	1.656	3.578	3.472	3.578	5.655	6.37	1.764	3.893
2017-12-01	09:30:00	-1.456	-2.61	-0.774	-1.456	-1.456	-1.001	-1.914	-2.844	0.01	-0.213	1.221	-2.261	-3.197	-2.494	-5.003	-2.494	-0.102	-1.001	-2.145	-1.114	-1.001	-2.962	1.548	0.563	-1.684	-2.844	-0.437	-0.102	0.01	-0.102	-1.001	-0.887	-0.437	-0.887	-0.662	-0.549	1.112	0.674	3.788	4.311	1.656	3.578	3.578	3.578	5.655	6.37	1.764	3.893
2017-12-01	10:00:00	-1.228	-2.377	-0.662	-0.774	-1.456	-1.001	-1.914	-2.727	0.232	-0.102	1.548	-2.145	-3.079	-2.377	-4.636	-2.261	0.232	1.003	-2.145	-1.001	-0.774	-2.844	1.439	0.674	-1.456	-2.494	0.01	0.121	0.232	0.343	-0.662	-0.549	-0.213	-0.437	-0.437	-0.325	1.33	1.112	3.788	4.311	1.656	3.683	3.578	3.578	5.655	6.37	1.764	3.893
2017-12-01	10:30:00	-1.114	-2.03	-0.549	1.003	-1.341	-1.001	-1.799	-2.377	0.563	0.121	2.195	-2.03	-2.727	-2.377	-4.031	-1.684	0.674	1.872	-2.03	-0.887	-0.774	-2.494	1.33	0.01	-1.114	-2.03	0.343	0.343	0.453	0.674	-0.437	-0.213	0.01	0.121	-0.102	-0.102	1.439	1.439	3.893	4.311	1.656	3.683	3.578	3.578	5.757	6.37	1.872	4.207
2017-12-01	11:00:00	-0.887	-1.341	-0.325	1.548	-1.228	-0.887	-1.799	-1.914	0.893	0.232	2.73	-1.914	-2.377	-2.145	-3.079	-1.114	1.548	1.98	-2.03	-0.774	-0.662	-2.261	1.112	0.343	-0.325	-0.549	0.784	0.784	0.674	1.112	-0.213	0.232	0.343	0.563	0.232	0.121	1.764	1.98	3.893	4.415	1.656	3.683	3.788	3.683	5.757	6.37	1.98	4.207
2017-12-01	11:30:00	-0.437	-0.437	-0.102	1.439	-1.114	-0.887	-1.684	-1.228	1.221	0.453	3.155	-1.684	-1.57	-1.914	-2.03	-0.549	1.872	4.102	-1.799	-0.437	-0.437	-1.341	1.439	0.784	0.232	0.674	1.112	1.112	0.893	1.548	0.121	0.674	0.674	1.003	0.563	0.343	1.98	2.303	3.893	4.415	1.764	3.788	3.893	3.683	5.757	6.471	1.98	4.207
2017-12-01	12:00:00	0.01	0.343	0.01	1.764	-1.114	-0.887	-1.456	-0.325	1.439	0.453	3.367	-1.114	-0.437	-1.456	0.121	0.343	2.195	4.623	-1.57	0.01	-0.213	-0.662	1.764	1.33	0.563	2.195	1.872	1.548	1.112	2.088	0.343	1.112	1.003	1.872	0.784	0.674	2.303	2.73	3.893	4.519	1.764	3.893	3.788	3.683	5.86	6.471	2.088	4.311
2017-12-01	12:30:00	0.343	0.674	0.232	2.195	-0.887	-0.887	-1.341	0.343	1.548	0.453	3.683	-0.774	-0.213	-1.001	0.674	0.784	2.517	4.415	-1.228	0.343	0.121	0.343	1.872	1.548	0.453	1.764	1.872	1.656	1.221	2.088	0.343	1.221	1.003	1.98	1.003	0.674	2.41	2.624	3.998	4.519	1.872	4.102	3.893	3.788	5.86	6.471	2.195	4.415
2017-12-01	13:00:00	0.453	0.563	0.343	1.872	-0.549	-0.662	-1.001	1.656	1.656	0.674	3.578	-0.437	0.563	-0.662	1.656	1.003	2.624	3.893	-0.774	0.674	0.453	1.33	1.764	1.33	0.453	1.33	1.872	1.764	1.221	2.303	0.453	1.33	1.003	2.195	1.112	0.784	2.517	2.624	3.998	4.623	1.98	4.207	3.998	3.788	5.962	6.573	2.195	4.519
2017-12-01	13:30:00	0.784	0.674	0.563	1.872	-0.213	-0.437	-0.774	1.98	1.656	0.674	3.472	-0.213	1.112	0.01	1.656	1.33	2.73	4.623	-0.549	0.893	0.674	1.656	1.764	1.548	0.784	2.195	1.98	1.872	1.33	2.41	0.674	1.33	1.003	2.303	1.112	0.784	2.624	2.624	3.998	4.623	1.98	4.415	4.102	3.998	6.064	6.573	2.303	4.727
2017-12-01	14:00:00	1.112	1.003	0.784	2.195	0.121	-0.102	-0.549	2.517	1.548	0.674	3.472	-0.102	1.003	-0.102	1.872	1.656	2.943	4.831	-0.213	1.003	0.784	1.764	1.872	1.656	1.003	2.195	1.98	1.872	1.221	2.41	0.784	1.439	1.112	2.195	1.003	0.893	2.73	2.73	3.998	4.727	1.98	4.519	4.102	3.998	6.166	6.573	2.303	4.623
2017-12-01	14:30:00	1.221	1.221	1.003	2.303	0.232	0.01	-0.437	2.624	1.548	0.674	3.367	0.01	1.003	0.01	1.764	1.439	2.837	3.998	0.01	1.112	0.893	1.98	1.872	1.764	1.003	2.088	1.98	1.764	1.221	2.303	0.784	1.33	1.003	2.195	1.112	0.784	2.73	2.517	4.102	4.727	1.98	4.519	4.102	4.102	6.166	6.573	2.303	4.519
2017-12-01	15:00:00	1.439	1.33	1.003	2.41	0.453	0.343	-0.213	2.837	1.33	0.563	3.049	0.121	0.893	0.01	1.548	1.548	2.943	3.998	0.232	1.221	1.112	2.195	1.872	1.764	1.221	2.41	1.872	1.548	1.112	2.088	0.784	1.33	0.893	1.98	1.112	0.674	2.73	2.303	4.102	4.727	1.98	4.519	3.998	4.102	6.166	6.674	2.303	4.519
2017-12-01	15:30:00	1.656	1.439	1.221	2.41	0.563	0.453	-0.213	2.517	1.33	0.563	2.73	0.01	0.674	-0.102	1.221	1.33	2.943	3.155	0.563	1.33	1.112	2.517	1.872	1.764	1.221	2.624	1.656	1.439	1.003	1.872	0.674	1.221	0.784	1.656	1.003	0.674	2.624	2.088	4.102	4.623	1.98	4.519	3.998	4.207	6.166	6.674	2.303	4.415
2017-12-01	16:00:00	1.656	1.439	1.112	2.517	0.563	0.453	-0.213	2.195	1.112	0.563	2.41	0.01	0.674	-0.102	1.439	1.112	2.837	2.624	0.453	1.33	1.112	2.41	1.872	1.764	1.112	2.41	1.439	1.221	0.893	1.548	0.453	1.003	0.674	1.439	0.784	0.563	2.73	1.764	4.102	4.727	1.98	4.519	3.998	4.207	6.166	6.674	2.303	4.415
2017-12-01	16:30:00	1.656	1.33	1.112	2.517	0.453	0.453	-0.325	1.764	1.003	0.563	2.195	0.01	0.563	-0.213	1.221	0.893	2.73	2.303	0.343	1.221	1.112	2.088	1.872	1.656	1.112	2.195	1.221	1.112	0.784	1.33	0.343	0.893	0.563	1.112	0.674	0.453	2.517	1.548	4.102	4.727	1.98	4.415	3.998	4.207	6.166	6.674	2.303	4.415
2017-12-01	17:00:00	1.656	1.112	1.33	2.624	0.453	0.343	-0.325	1.548	0.784	0.453	1.656	0.01	0.453	-0.213	1.003	0.784	2.73	1.98	0.232	1.221	1.003	1.98	1.872	1.548	1.003	2.195	0.893	0.893	0.674	0.893	0.121	0.674	0.453	0.784	0.453	0.453	2.303	1.221	4.102	4.727	1.98	4.415	3.998	4.207	6.166	6.674	2.303	4.415
2017-12-01	17:30:00	1.548	0.893	1.221	2.41	0.232	0.343	-0.325	1.33	0.563	0.343	1.003	0.01	0.232	-0.325	0.784	0.674	2.517	1.656	0.01	1.112	0.893	1.764	1.764	1.548	0.893	2.088	0.563	0.674	0.453	0.453	0.01	0.232	0.232	0.343	0.232	0.232	2.195	0.674	4.207	4.727	2.088	4.415	3.998	4.207	6.166	6.674	2.303	4.415
2017-12-01	18:00:00	1.439	0.563	1.003	2.195	0.232	0.232	-0.325	1.003	0.343	0.121	0.453	0.01	0.01	-0.437	0.453	0.232	1.98	0.674	0.01	1.003	0.893	3.578	1.764	1.439	0.784	1.98	0.343	0.343	0.343	0.121	-0.102	0.01	0.121	0.01	0.121	0.01	1.872	0.343	4.207	4.727	1.98	4.415	3.998	4.207	6.166	6.573	2.303	4.519
2017-12-01	18:30:00	1.33	0.343	1.003	1.98	0.232	0.232	-0.325	0.893	0.01	0.01	0.01	0.01	-0.213	-0.437	0.232	0.01	1.33	0.232	0.121	1.003	1.003	5.757	1.656	1.33	0.674	1.872	-0.102	0.121	0.121	-0.102	-0.102	-0.102	0.01	0.01	0.01	0.01	1.548	0.232	4.207	4.727	2.088	4.415	3.998	4.311	6.064	6.573	2.303	4.519
2017-12-01	19:00:00	1.112	0.232	0.893	1.764	0.01	0.121	-0.325	0.563	0.01	-0.213	-0.437	0.121	-0.213	-0.662	0.232	-0.102	0.893	0.01	0.121	0.893	0.893	4.831	1.656	1.221	0.563	1.33	-0.437	-0.102	0.01	-0.325	-0.102	-0.102	-0.102	-0.213	0.01	-0.102	1.33	0.121	4.207	4.727	2.303	4.415	3.998	4.311	6.064	6.573	2.41	4.519
2017-12-01	19:30:00	0.893	0.01	0.784	1.548	-0.325	0.01	-0.437	0.343	-0.102	-0.213	-0.549	0.01	-0.325	-0.662	0.121	-0.213	0.784	-0.437	-0.102	0.674	0.674	2.624	1.548	1.112	0.343	1.003	-0.549	-0.437	-0.102	-0.549	-0.102	-0.213	-0.213	-0.549	-0.102	-0.213	1.112	0.01	4.311	4.727	2.517	4.415	3.998	4.311	5.962	6.471	2.41	4.519
2017-12-01	20:00:00	0.674	-0.102	0.674	1.33	-0.437	-0.102	-0.437	0.232	-0.213	-0.213	-0.774	0.01	-0.325	-0.662	0.121	-0.325	0.784	-0.774	-0.213	0.563	0.563	1.764	1.548	0.893	0.232	0.674	-0.774	-0.774	-0.102	-0.774	-0.102	-0.325	-0.213	-0.662	-0.102	-0.213	1.003	-0.213	4.311	4.727	2.517	4.311	3.998	4.311	5.962	6.471	2.41	4.519
2017-12-01	20:30:00	0.453	0.01	0.674	1.33	-0.437	-0.213	-0.437	0.232	-0.213	-0.325	-0.774	0.01	-0.325	-0.662	0.121	-0.437	0.784	-1.001	-0.102	0.563	0.453	1.548	1.548	0.784	0.232	0.784	-1.001	-0.662	-0.213	-0.887	-0.213	-0.549	-0.325	-0.887	-0.213	-0.213	1.003	-0.325	4.311	4.727	2.41	4.311	3.998	4.311	5.962	6.37	2.41	4.415
2017-12-01	21:00:00	0.343	0.121	0.674	1.439	-0.325	-0.213	-0.437	0.232	-0.102	-0.325	-0.662	0.01	-0.437	-0.662	0.01	-0.437	0.893	-1.228	-0.102	0.563	0.343	1.439	1.548	0.784	0.232	0.893	-0.887	-0.662	-0.102	-0.887	-0.213	-0.437	-0.213	-0.774	-0.102	-0.213	1.003	-0.213	4.311	4.727	2.624	4.311	3.998	4.311	5.962	6.471	2.41	4.415
2017-12-01	21:30:00	0.232	0.01	0.674	1.33	-0.213	-0.213	-0.437	0.121	-0.102	-0.325	-0.662	0.01	-0.437	-0.662	0.01	-0.437	0.784	-1.228	-0.102	0.563	0.343	1.33	1.33	0.784	0.232	0.784	-0.774	-0.774	-0.102	-0.887	-0.213	-0.325	-0.213	-0.887	-0.102	-0.213	0.893	-0.102	4.311	4.727	2.837	4.311	3.998	4.519	6.064	6.775	2.41	4.415
2017-12-01	22:00:00	0.232	0.01	0.674	1.33	-0.325	-0.213	-0.437	0.232	-0.102	-0.325	-0.662	0.01	-0.437	-0.662	-0.102	-0.437	0.784	-1.341	-0.102	0.563	0.232	1.112	1.33	-0.102	0.343	0.674	-0.887	-0.774	-0.102	-0.887	-0.213	-0.437	-0.325	-0.887	-0.102	-0.213	0.784	-0.325	4.415	4.831	2.837	4.311	3.998	4.623	6.166	6.877	2.517	4.519
2017-12-01	22:30:00	0.232	0.01	0.674	1.221	-0.325	-0.213	-0.437	0.232	-0.102	-0.325	-0.662	0.01	-0.549	-0.662	-0.102	-0.437	0.563	-1.341	-0.102	0.563	0.232	0.784	1.33	0.453	0.343	0.563	-0.887	-0.662	-0.102	-1.001	-0.325	-0.549	-0.325	-1.001	-0.213	-0.213	0.784	-0.213	4.415	5.037	3.472	4.623	4.207	4.623	6.37	7.079	2.73	4.831
2017-12-01	23:00:00	0.232	0.01	0.674	1.221	-0.325	-0.213	-0.325	0.232	-0.213	-0.325	-0.662	0.01	-0.549	-0.662	-0.213	-0.549	0.563	-1.341	-0.102	0.563	0.232	0.674	1.439	0.563	0.343	0.563	-1.001	-0.774	-0.102	-1.001	-0.325	-0.549	-0.325	-0.774	-0.213	-0.213	0.784	-0.325	4.519	5.037	3.472	4.727	4.519	4.831	6.471	7.079	2.943	4.934
2017-12-01	23:30:00	0.232	0.01	0.674	1.221	-0.325	-0.213	-0.325	0.121	-0.213	-0.325	-0.774	0.01	-0.549	-0.662	-0.213	-0.549	0.563	-1.341	-0.102	0.453	0.232	0.563	1.439	0.674	0.343	0.563	-1.001	-0.774	-0.213	-1.001	-0.213	-0.549	-0.437	-0.774	-0.213	-0.213	0.784	-0.325	4.519	5.037	3.578	4.727	4.934	4.934	6.573	7.179	3.049	5.037
01.13.17	12:00:00	0.232	0.01	0.784	1.33	-0.325	-0.213	-0.437	0.121	-0.102	-0.325	-0.774	0.01	-0.549	-0.662	-0.325	-0.549	0.674	-1.57	-0.102	0.453	0.232	0.563	1.439	0.343	0.343	0.674	-1.114	-0.662	-0.102	-1.001	-0.213	-0.549	-0.325	-1.001	-0.213	-0.213	0.784	-0.325	4.727	5.244	5.244	5.141	5.141	5.037	6.674	7.079	3.788	5.552
01.13.17	12:30:00	0.232	0.01	0.784	1.33	-0.213	-0.213	-0.325	0.121	-0.102	-0.325	-0.774	0.01	-0.549	-0.662	-0.325	-0.549	0.674	-1.684	-0.102	0.343	0.232	0.343	1.548	0.343	0.343	0.674	-1.114	-0.774	-0.102	-1.001	-0.213	-0.549	-0.325	-1.341	-0.213	-0.213	0.893	-0.213	4.831	5.141	5.141	5.141	5.141	5.244	6.674	6.978	3.788	5.655
01.13.17	01:00:00	0.232	0.01	0.674	1.221	-0.325	-0.213	-0.325	0.121	-0.102	-0.325	-0.774	0.01	-0.549	-0.662	-0.437	-0.549	0.563	-1.57	-0.102	0.343	0.232	0.343	1.548	0.453	0.343	0.453	-0.887	-0.662	-0.102	-1.001	-0.213	-0.437	-0.213	-1.456	-0.102	-0.213	0.784	-0.213	4.934	5.141	4.519	5.037	4.934	5.141	6.674	6.877	3.578	5.45
01.13.17	01:30:00	0.232	-0.102	0.674	1.112	-0.325	-0.213	-0.325	0.121	-0.102	-0.325	-0.774	0.01	-0.549	-0.662	-0.437	-0.549	0.674	-1.57	-0.102	0.343	0.232	0.232	1.439	0.453	0.343	0.343	-0.662	-0.662	-0.102	-1.001	-0.213	-0.437	-0.213	-1.228	-0.102	-0.213	0.784	-0.213	4.934	4.934	3.998	4.934	4.519	5.141	6.471	6.573	3.367	5.141
01.13.17	02:00:00	0.232	0.01	0.674	1.112	-0.325	-0.213	-0.325	0.121	-0.102	-0.213	-0.774	0.01	-0.549	-0.662	-0.437	-0.549	0.674	-1.57	-0.102	0.343	0.232	0.232	1.548	0.453	0.343	0.343	-0.662	-0.662	-0.102	-0.887	-0.213	-0.437	-0.213	-1.341	-0.102	-0.102	1.003	-0.213	4.831	4.934	3.788	4.831	4.311	5.037	6.37	6.674	3.261	4.831
01.13.17	02:30:00	0.343	-0.102	0.674	1.112	-0.325	-0.213	-0.325	0.01	-0.102	-0.213	-0.774	0.01	-0.549	-0.662	-0.437	-0.549	0.563	-1.57	-0.102	0.343	0.232	0.343	1.548	0.453	0.343	0.343	-0.549	-0.549	-0.102	-1.001	-0.213	-0.437	-0.213	-1.341	-0.102	-0.102	1.003	-0.213	4.519	4.415	3.472	3.261	3.472	4.934	5.962	5.655	2.943	3.998
01.13.17	03:00:00	0.453	-0.102	0.674	1.112	-0.325	-0.102	-0.325	0.121	-0.102	-0.213	-0.774	0.01	-0.549	-0.662	-0.437	-0.549	0.563	-1.684	-0.102	0.343	0.343	0.232	1.548	0.453	0.343	0.343	-0.549	-0.549	0.01	-0.887	-0.213	-0.437	-0.213	-1.456	-0.102	-0.102	1.003	-0.213	4.207	4.207	2.837	3.367	3.367	4.727	5.757	5.141	2.73	3.683
01.13.17	03:30:00	0.343	0.01	0.674	1.221	-0.213	-0.102	-0.325	0.121	-0.102	-0.213	-0.662	0.01	-0.549	-0.662	-0.437	-0.549	0.343	-1.57	-0.102	0.453	0.232	0.121	1.548	0.563	0.343	0.343	-0.437	-0.325	0.01	-0.887	-0.213	-0.437	-0.213	-1.228	-0.102	-0.102	1.112	-0.213	4.102	4.311	2.837	3.578	3.472	4.623	5.655	5.45	2.73	3.893
01.13.17	04:00:00	0.343	0.01	0.674	1.112	-0.437	-0.213	-0.325	0.01	0.01	-0.213	-0.662	0.121	-0.549	-0.662	-0.437	-0.549	0.343	-1.456	-0.102	0.453	0.343	0.343	1.548	0.453	0.343	0.343	-0.437	-0.325	0.01	-0.774	-0.213	-0.325	-0.213	-1.228	-0.102	-0.102	1.112	-0.213	4.102	4.311	2.624	3.788	3.367	4.519	5.552	5.45	2.73	3.998
01.13.17	04:30:00	0.453	-0.102	0.674	1.112	-0.437	-0.213	-0.325	0.121	0.01	-0.213	-0.662	0.121	-0.549	-0.662	-0.437	-0.549	0.343	-1.456	-0.102	0.453	0.232	0.343	1.548	0.453	0.343	0.453	-0.437	-0.325	0.01	-0.774	-0.213	-0.325	-0.213	-1.228	-0.102	-0.102	1.112	-0.213	4.102	4.311	2.624	3.788	3.367	4.519	5.45	5.655	2.624	3.788
01.13.17	05:00:00	0.343	-0.102	0.563	1.112	-0.437	-0.102	-0.325	0.121	0.01	-0.213	-0.662	0.121	-0.549	-0.549	-0.549	-0.549	0.563	-1.456	-0.102	0.453	0.343	0.232	1.439	0.232	0.343	0.343	-0.437	-0.213	0.121	-0.774	-0.213	-0.325	-0.213	-1.228	-0.102	-0.102	1.112	-0.213	4.102	4.207	2.41	3.893	3.155	4.415	5.347	5.45	2.517	3.683
01.13.17	05:30:00	0.343	0.01	0.563	1.112	-0.437	-0.102	-0.325	0.121	0.01	-0.213	-0.662	0.01	-0.549	-0.549	-0.549	-0.549	0.453	-1.57	-0.102	0.453	0.343	0.232	1.439	0.343	0.232	0.343	-0.325	-0.102	0.121	-0.774	-0.213	-0.325	-0.213	-1.228	-0.102	-0.102	1.221	-0.102	3.998	3.998	2.41	3.893	2.943	4.311	5.244	5.347	2.303	3.578
01.13.17	06:00:00	0.343	-0.102	0.563	1.112	-0.437	-0.102	-0.325	0.121	0.01	-0.213	-0.774	0.121	-0.437	-0.662	-0.549	-0.549	0.453	-1.57	-0.102	0.453	0.343	0.232	1.548	0.453	0.232	0.343	-0.437	-0.213	0.121	-0.774	-0.213	-0.325	-0.213	-1.228	-0.102	-0.102	1.221	-0.102	3.893	3.998	2.41	3.893	2.943	4.311	5.141	5.244	2.303	3.472
01.13.17	06:30:00	0.343	0.01	0.563	1.221	-0.549	-0.213	-0.325	0.01	0.01	-0.213	-0.774	0.121	-0.437	-0.549	-0.549	-0.549	0.563	-1.57	-0.102	0.453	0.343	0.232	1.439	0.563	0.121	0.343	-0.437	-0.213	0.121	-0.774	-0.213	-0.325	-0.213	-1.341	-0.102	-0.102	1.221	-0.102	3.893	3.893	2.195	3.893	2.837	4.207	5.037	5.141	2.088	3.472
01.13.17	07:00:00	0.343	0.01	0.563	1.221	-0.662	-0.325	-0.325	0.01	0.01	-0.213	-0.774	0.121	-0.437	-0.662	-0.437	-0.549	0.563	-1.57	-0.102	0.343	0.343	0.232	1.548	-0.325	0.232	0.343	-0.437	-0.102	0.121	-0.662	-0.213	-0.325	-0.213	-1.228	-0.102	-0.102	1.221	-0.102	3.683	3.578	1.656	3.683	2.303	3.788	4.727	4.519	1.656	3.261
01.13.17	07:30:00	0.453	0.01	0.674	1.112	-1.228	-0.437	-0.325	0.01	0.01	-0.213	-0.774	0.121	-0.437	-0.549	-0.437	-0.549	0.784	-1.456	-0.102	0.232	0.343	0.232	1.548	0.232	0.232	0.343	-0.102	-0.102	0.121	-0.774	-0.325	-0.325	-0.213	-1.341	-0.102	-0.102	1.221	-0.102	3.683	3.788	0.893	3.683	2.517	3.788	4.623	4.831	1.656	3.367
01.13.17	08:00:00	0.453	0.01	0.563	1.112	-1.341	-0.437	-0.325	0.01	0.01	-0.102	-0.662	0.121	-0.437	-0.549	-0.437	-0.549	1.003	-1.341	-0.102	0.232	0.343	0.121	1.548	0.563	0.232	0.343	-0.102	-0.102	0.121	-0.774	-0.325	-0.325	-0.213	-1.341	-0.102	-0.102	1.221	-0.102	3.578	3.683	1.003	3.578	2.517	3.788	4.727	4.934	1.656	3.261
01.13.17	08:30:00	0.453	0.01	0.674	1.112	-1.228	-0.437	-0.325	0.121	0.01	-0.102	-0.662	0.121	-0.437	-0.549	-0.325	-0.549	0.784	-1.114	-0.102	0.343	0.232	0.232	1.439	0.453	0.232	0.343	-0.102	-0.102	0.121	-0.774	-0.325	-0.325	-0.213	-1.341	-0.102	-0.102	1.003	-0.102	3.578	3.683	1.33	3.578	2.41	3.893	4.727	5.037	1.656	3.261
01.13.17	09:00:00	0.453	0.01	0.674	1.221	-0.887	-0.437	-0.325	0.232	-0.102	-0.102	-0.549	0.121	-0.437	-0.549	-0.213	-0.774	1.003	-1.114	-0.102	0.343	0.343	0.343	1.548	0.674	0.232	0.563	0.01	-0.102	0.01	-0.774	-0.325	-0.325	-0.213	-1.228	-0.102	-0.102	1.003	0.01	3.683	3.683	1.548	3.578	2.41	3.788	4.727	4.934	1.548	3.155
01.13.17	09:30:00	0.453	0.01	0.674	1.33	-0.887	-0.325	-0.325	0.563	-0.102	-0.102	-0.213	0.121	-0.549	-0.549	0.01	-0.774	0.893	-1.001	-0.102	0.453	0.343	0.674	1.548	0.343	0.343	0.674	0.01	0.01	0.121	-0.662	-0.437	-0.325	-0.213	-1.341	-0.102	-0.102	1.003	0.01	3.683	3.683	1.656	3.578	2.517	3.788	4.727	4.934	1.548	3.049
01.13.17	10:00:00	0.563	0.01	0.674	1.33	-0.887	-0.325	-0.213	0.893	-0.102	-0.102	0.232	0.01	-0.549	-0.549	0.121	-0.774	0.784	-0.887	0.01	0.563	0.453	0.893	1.548	0.232	0.343	0.784	0.01	-0.102	0.121	-0.549	-0.437	-0.213	-0.102	-1.114	-0.102	-0.102	1.003	0.232	3.683	3.683	1.764	3.472	2.624	3.788	4.623	5.141	1.548	2.943
01.13.17	10:30:00	0.674	0.01	0.784	1.439	-0.662	-0.213	-0.213	1.439	-0.102	-0.102	0.563	0.121	-0.549	-0.549	0.453	-0.887	0.893	-0.774	0.01	0.674	0.563	1.33	1.656	0.343	0.453	1.003	0.01	0.01	0.121	-0.213	-0.437	-0.325	-0.102	-0.887	-0.102	-0.102	1.003	0.453	3.683	3.683	1.872	3.367	2.624	3.893	4.623	5.037	1.548	2.943
01.13.17	11:00:00	0.893	0.01	0.893	1.656	-0.437	-0.102	-0.213	1.98	-0.102	-0.102	0.674	0.121	-0.549	-0.437	0.674	-1.001	1.003	-0.549	0.121	0.893	0.893	1.764	1.764	0.674	0.453	1.33	-0.102	0.01	0.232	-0.102	-0.325	-0.325	-0.102	-0.662	-0.102	-0.102	1.003	0.563	3.683	3.788	1.98	3.472	2.73	3.893	4.727	5.037	1.548	3.049
01.13.17	11:30:00	1.221	0.232	1.112	1.98	0.01	0.121	-0.213	2.41	-0.102	-0.102	0.674	0.121	-0.549	-0.437	0.784	-0.887	1.003	-0.437	0.232	1.003	1.003	2.624	1.872	1.221	0.563	1.98	0.01	0.121	0.232	0.121	-0.325	-0.213	0.01	-0.102	-0.102	-0.102	1.003	0.674	3.578	3.683	1.98	3.367	2.73	3.788	4.519	4.934	1.548	2.41
01.13.17	12:00:00	1.439	0.784	1.33	2.517	0.453	0.453	-0.213	3.049	0.01	-0.102	1.548	0.121	-0.549	-0.325	1.003	-0.662	0.893	-0.213	0.343	1.33	1.33	3.367	1.98	2.088	0.674	2.517	0.01	0.232	0.343	0.343	-0.213	-0.213	0.01	-0.102	-0.102	-0.102	1.112	0.784	3.578	3.683	2.088	3.367	2.73	3.788	4.623	4.934	1.656	2.73
01.13.17	12:30:00	1.872	2.303	1.656	3.788	0.784	0.893	-0.102	3.893	0.01	-0.102	1.98	0.121	-0.549	-0.325	1.33	-0.325	1.112	-0.102	0.563	1.656	1.764	4.207	2.41	5.037	1.003	5.141	0.232	0.232	0.563	0.674	-0.102	-0.437	0.121	0.01	0.01	-0.102	1.003	1.003	3.578	3.683	2.088	3.472	2.624	3.683	4.623	4.831	1.656	2.73
01.13.17	01:00:00	2.303	3.261	1.764	4.727	1.112	1.112	0.121	4.623	0.01	-0.102	2.624	0.121	-0.437	-0.213	1.98	0.01	1.33	0.121	1.003	2.303	1.98	5.552	2.837	5.141	1.33	6.775	0.453	0.343	0.784	1.112	-0.102	-0.325	0.232	0.121	0.01	0.01	0.893	1.221	3.472	3.683	2.088	3.472	2.624	3.683	4.519	4.831	1.656	2.73
01.13.17	01:30:00	2.517	3.367	1.872	5.244	1.33	1.33	0.232	5.037	0.01	-0.102	3.155	0.121	-0.325	-0.213	3.683	0.232	1.872	0.343	1.33	2.624	2.195	6.877	3.049	4.311	1.548	7.582	0.563	0.453	0.784	1.33	-0.102	-0.213	0.232	0.343	0.01	0.01	0.784	1.221	3.472	3.683	1.98	3.367	2.517	3.683	4.519	4.831	1.548	2.73
01.13.17	02:00:00	2.303	3.049	1.656	5.037	1.221	1.33	0.563	5.347	0.01	-0.102	3.683	0.121	-0.437	-0.102	5.244	0.232	2.195	0.121	1.33	2.624	2.41	6.877	3.049	3.683	1.548	7.682	0.563	0.453	0.784	1.221	-0.102	-0.213	0.121	0.453	0.01	0.121	0.784	1.112	3.472	3.683	2.088	3.261	2.624	3.683	4.519	4.727	1.548	2.837
01.13.17	02:30:00	1.98	2.517	1.548	5.141	1.112	1.33	0.674	5.552	0.01	-0.102	3.788	0.121	-0.437	0.01	6.064	0.232	1.872	-0.102	1.33	2.303	2.195	6.877	3.367	3.788	1.439	10.455	0.784	0.563	0.893	1.33	-0.102	-0.102	0.121	0.453	0.01	0.121	0.784	1.221	3.472	3.788	2.195	3.261	2.73	3.788	4.623	4.831	1.656	2.837
01.13.17	03:00:00	1.872	2.195	1.548	5.244	0.893	1.221	0.453	4.727	0.01	-0.102	3.788	0.121	-0.437	0.01	5.86	0.01	2.088	-0.437	1.221	2.088	2.195	6.674	3.472	3.472	1.439	11.236	0.893	0.563	1.003	1.33	-0.213	-0.102	0.121	0.563	0.01	0.232	0.674	1.33	3.472	3.788	2.195	3.367	2.73	3.788	4.623	4.831	1.656	2.943
01.13.17	03:30:00	1.98	2.088	1.656	5.347	0.893	1.221	0.453	4.831	0.01	-0.102	3.049	0.121	-0.437	0.01	4.415	-0.102	2.088	-0.662	1.33	1.98	1.98	6.573	3.893	3.788	1.764	10.944	0.893	0.563	0.893	1.33	-0.437	-0.102	0.01	0.784	0.01	0.121	0.674	1.221	3.578	3.788	2.195	3.367	2.837	3.788	4.727	4.934	1.656	2.837
01.13.17	04:00:00	2.088	2.195	1.764	5.141	0.784	1.221	0.453	4.934	-0.102	0.01	3.049	0.121	-0.213	-0.102	3.893	-0.102	1.764	-0.774	1.33	1.98	1.98	6.064	4.102	3.788	1.872	9.669	0.893	0.563	0.784	1.33	-0.549	-0.102	0.01	0.453	0.01	0.01	0.674	1.221	3.578	3.788	2.195	3.367	2.837	3.788	4.623	4.934	1.656	2.837
01.13.17	04:30:00	1.872	1.98	1.656	4.623	0.893	1.003	0.563	5.037	-0.213	-0.102	3.049	0.121	-0.325	-0.102	3.998	-0.325	2.088	-1.001	1.33	1.872	1.98	5.655	3.683	3.472	1.548	6.064	0.893	0.563	0.674	1.439	-0.662	-0.102	0.01	0.563	0.01	-0.102	0.674	1.221	3.578	3.788	2.195	3.367	2.73	3.788	4.623	5.037	1.548	2.943
01.13.17	05:00:00	1.548	1.656	1.439	4.207	0.784	0.784	0.453	4.311	-0.325	-0.102	3.261	0.121	-0.213	-0.102	3.683	-0.437	2.517	-1.228	1.112	1.656	1.872	5.244	3.155	2.943	1.221	5.141	0.674	0.563	0.674	1.548	-0.774	-0.102	-0.102	1.003	0.01	-0.102	0.674	1.221	3.578	3.683	2.195	3.472	2.73	3.683	4.519	5.037	1.548	2.837
01.13.17	05:30:00	1.33	1.33	1.33	3.998	0.674	0.784	0.343	3.788	-0.325	-0.102	3.998	0.121	-0.325	-0.213	3.367	-0.549	2.517	-1.456	1.003	1.439	1.656	4.831	2.837	2.624	1.003	4.727	0.563	0.453	0.784	1.221	-0.774	-0.102	-0.102	1.112	-0.213	-0.213	0.453	1.221	3.578	3.578	2.088	3.472	2.624	3.788	4.519	4.934	1.548	2.837
01.13.17	06:00:00	1.221	1.112	1.221	3.788	0.453	0.453	0.121	3.578	-0.437	-0.102	3.788	0.121	-0.325	-0.325	2.837	-0.887	2.517	-1.684	0.784	1.221	1.548	4.623	2.41	2.303	0.893	4.415	0.453	0.453	0.674	1.112	-0.887	-0.213	-0.213	1.112	-0.213	-0.213	0.453	1.003	3.472	3.472	1.872	3.049	2.303	3.683	4.415	4.623	1.221	2.517
01.13.17	06:30:00	1.112	0.893	1.112	3.578	0.121	0.453	-0.102	2.73	-0.549	-0.102	3.049	0.121	-0.437	-0.437	2.088	-1.114	2.303	-1.914	0.674	1.112	1.439	4.415	2.195	2.088	0.784	4.207	0.232	0.453	0.453	0.674	-1.114	-0.213	-0.325	0.563	-0.437	-0.437	0.453	0.674	3.367	3.472	1.872	3.155	2.517	3.683	4.311	4.727	1.112	2.517
01.13.17	07:00:00	1.003	0.893	1.003	3.472	0.232	0.343	-0.102	3.049	-0.662	-0.102	2.303	0.121	-0.325	-0.437	2.73	-1.228	2.195	-2.03	0.674	1.003	1.439	4.311	2.195	1.98	0.784	4.102	0.232	0.343	0.453	0.674	-1.114	-0.213	-0.437	0.453	-0.549	-0.437	0.453	0.563	3.472	3.472	1.872	3.155	2.41	3.578	4.415	4.727	1.221	2.624
01.13.17	07:30:00	1.003	1.003	1.003	3.472	0.232	0.232	-0.102	3.155	-0.662	0.01	2.195	0.121	-0.325	-0.437	2.624	-1.228	2.517	-2.145	0.674	1.003	1.439	4.311	2.195	1.98	0.893	4.207	0.121	0.232	0.343	0.563	-1.228	-0.213	-0.437	0.563	-0.662	-0.549	0.453	0.453	3.578	3.472	1.764	3.261	2.303	3.578	4.415	4.727	1.112	2.517
01.13.17	08:00:00	1.112	0.893	1.003	3.367	0.121	0.232	-0.102	3.155	-0.774	0.01	2.624	0.121	-0.213	-0.549	2.837	-1.228	2.517	-2.145	0.674	1.003	1.439	4.519	2.195	1.764	0.784	3.998	0.01	0.121	0.232	0.563	-1.341	-0.213	-0.437	0.343	-0.662	-0.549	0.453	0.343	3.578	3.472	1.764	3.261	2.303	3.578	4.415	4.831	1.112	2.624
01.13.17	08:30:00	1.003	0.893	0.893	3.261	0.232	0.232	-0.213	3.472	-0.774	0.01	1.872	0.121	-0.437	-0.662	2.517	-1.341	2.41	-2.261	0.674	1.003	1.548	4.623	2.088	1.656	0.784	3.998	0.01	0.121	0.232	0.563	-1.456	-0.213	-0.437	0.343	-0.662	-0.549	0.453	0.343	3.683	3.472	1.764	3.261	2.303	3.578	4.415	4.727	1.112	2.624
01.13.17	09:00:00	0.893	0.784	0.893	3.155	0.232	0.232	-0.102	3.472	-0.887	0.01	2.088	0.121	-0.549	-0.887	0.121	-1.456	1.872	-2.261	0.674	1.003	1.548	4.623	1.98	1.548	0.893	4.207	0.01	0.01	0.232	0.784	-1.456	-0.325	-0.437	0.343	-0.774	-1.456	0.453	0.343	3.683	3.472	1.548	3.261	2.41	3.578	4.415	4.831	1.112	2.624
01.13.17	09:30:00	1.003	0.893	0.893	3.261	0.232	0.232	-0.102	3.578	-1.001	0.01	1.439	0.121	-0.662	-1.001	-1.456	-1.456	1.872	-2.377	0.563	1.003	1.439	4.623	1.98	1.548	0.893	4.311	0.121	0.121	0.343	1.003	-1.456	-0.213	-0.437	0.563	-0.662	-1.228	0.453	0.563	3.683	3.472	1.439	3.155	2.41	3.472	4.415	4.727	1.112	2.517
01.13.17	10:00:00	0.784	0.784	0.893	3.155	0.232	0.232	-0.102	3.683	-1.114	-0.102	-0.549	0.121	-0.662	-1.114	-2.727	-1.57	1.221	-2.494	0.674	1.003	1.656	4.727	1.98	1.548	0.784	3.998	-0.102	0.01	0.121	0.674	-1.57	-0.213	-0.437	0.232	-0.662	-1.228	0.563	0.232	3.578	3.367	1.439	3.155	2.303	3.367	4.311	4.623	1.003	2.41
01.13.17	10:30:00	0.674	0.563	0.893	3.155	0.121	0.121	-0.213	3.261	-1.228	-0.102	-1.456	0.121	-0.774	-1.228	-3.434	-1.684	0.453	-2.61	0.453	0.893	1.548	4.623	1.764	1.221	0.453	3.367	-0.102	0.01	0.232	0.674	-1.57	-0.325	-0.549	0.232	-0.662	-1.228	0.563	0.453	3.578	3.261	1.439	3.155	2.517	3.261	4.207	4.623	1.003	2.41
01.13.17	11:00:00	0.453	0.232	0.674	2.624	-0.102	-0.102	-0.549	1.656	-1.341	-0.102	-1.001	0.01	-0.887	-1.341	-3.672	-1.799	-0.102	-2.727	0.343	0.674	1.221	3.788	1.548	1.221	0.232	2.517	-0.213	-0.102	0.121	0.674	-1.684	-0.325	-0.549	-0.102	-0.662	-1.341	0.674	0.232	3.578	3.367	1.439	3.155	2.624	3.261	4.311	4.727	1.003	2.517
01.13.17	11:30:00	0.343	0.01	0.674	2.517	-0.213	-0.213	-0.549	1.003	-1.341	-0.102	0.343	0.01	-0.887	-1.341	-3.911	-1.799	0.01	-2.727	0.01	0.563	0.893	2.41	1.548	1.221	0.232	2.41	-0.549	-0.325	0.01	0.343	-1.799	-0.325	-0.549	-0.774	-0.887	-1.341	0.674	0.01	3.578	3.472	1.439	3.155	2.41	3.472	4.415	4.831	1.112	2.624
01.14.17	12:00:00	0.453	0.121	0.784	2.517	-0.213	-0.213	-0.549	1.003	-1.456	-0.102	0.674	-0.102	-1.001	-1.456	-4.272	-1.799	-0.102	-2.844	-0.102	0.453	0.674	1.656	1.439	1.221	0.121	1.98	-0.325	-0.213	0.01	0.343	-1.914	-0.325	-0.662	-1.001	-0.887	-1.341	0.674	0.01	3.683	3.578	1.548	3.261	2.41	3.472	4.623	4.934	1.112	2.837
01.14.17	12:30:00	0.784	0.121	0.784	2.517	-0.325	-0.213	-0.549	0.893	-1.456	-0.102	0.674	-0.102	-1.001	-1.57	-4.393	-1.799	-0.325	-2.727	-0.213	0.453	0.563	1.439	1.439	1.33	0.121	2.195	-0.213	-0.102	-0.102	-0.102	-1.914	-0.437	-0.662	-0.549	-1.001	-1.341	0.674	0.121	3.788	3.683	1.548	3.261	2.41	3.367	4.727	4.934	1.221	2.837
01.14.17	01:00:00	0.674	0.121	0.784	2.517	-0.213	-0.213	-0.549	1.221	-1.456	-0.102	-0.325	-0.213	-1.001	-1.57	-3.911	-1.684	0.343	-2.727	-0.213	0.453	0.563	1.548	1.439	1.33	0.121	2.41	-0.662	-0.549	-0.102	-0.102	-2.03	-0.437	-0.662	-0.549	-1.114	-1.456	0.674	0.01	3.788	3.683	1.439	3.367	2.517	3.367	4.727	4.934	1.221	2.943
01.14.17	01:30:00	0.563	-0.102	0.784	2.303	-0.213	-0.102	-0.437	1.439	-1.57	-0.102	-0.102	-0.213	-1.001	-1.57	-3.197	-1.456	1.764	-2.494	-0.102	0.563	0.674	1.764	1.439	1.439	0.121	1.764	-0.437	-0.325	-0.102	-0.437	-2.03	-0.437	-0.549	-0.774	-1.228	-1.456	0.674	0.232	3.788	3.788	1.33	3.367	2.517	3.367	4.831	5.037	1.33	2.943
01.14.17	02:00:00	0.453	-0.102	0.784	2.195	-0.102	-0.102	-0.437	1.33	-1.57	-0.213	-0.774	-0.325	-1.001	-1.456	-2.962	-1.228	2.41	-2.261	-0.213	0.563	0.453	1.112	1.439	1.33	0.121	1.764	-0.549	-0.325	0.01	0.121	-2.03	-0.437	-0.549	-1.114	-1.114	-1.456	0.674	0.232	3.893	3.788	1.33	3.367	2.517	3.472	4.831	4.934	1.33	2.943
01.14.17	02:30:00	0.453	-0.102	0.784	2.088	-0.213	-0.102	-0.437	1.003	-1.57	-0.213	-1.57	-0.325	-1.001	-1.456	-3.079	-1.228	1.98	-2.145	-0.102	0.563	0.453	1.003	1.548	1.112	0.232	1.764	-0.662	-0.549	-0.102	0.01	-2.03	-0.437	-0.549	-1.228	-1.228	-1.456	0.674	0.01	4.623	3.788	1.439	3.367	2.624	3.472	4.831	5.037	1.33	3.049
01.14.17	03:00:00	0.563	0.01	0.784	2.195	-0.102	-0.102	-0.437	1.003	-1.684	-0.213	-2.377	-0.325	-1.001	-1.456	-3.316	-1.228	1.98	-2.145	-0.102	0.563	0.563	1.221	1.439	1.221	0.232	1.764	-0.887	-0.549	-0.102	-0.102	-1.914	-0.437	-0.549	-1.228	-1.114	-1.684	0.674	0.01	4.207	3.788	1.439	3.367	2.517	3.472	4.831	5.141	1.439	3.049
01.14.17	03:30:00	0.674	0.343	1.003	2.517	-0.102	-0.102	-0.437	1.112	-1.684	-0.213	-2.61	-0.437	-1.114	-1.57	-4.031	-1.341	2.195	-2.145	-0.102	0.563	0.563	1.548	1.548	1.221	0.563	2.517	-0.887	-0.662	-0.325	-0.662	-1.799	-0.437	-0.662	-1.57	-1.228	-1.684	0.784	-0.325	4.102	3.788	1.548	3.367	2.624	3.472	4.831	5.141	1.439	3.155
01.14.17	04:00:00	0.784	0.563	1.003	2.517	0.01	0.121	-0.437	1.872	-1.684	-0.325	-2.962	-0.549	-1.228	-1.57	-4.514	-1.456	0.893	-2.145	0.121	0.674	0.893	2.624	1.764	1.439	0.674	2.837	-1.684	-1.456	-0.437	-1.228	-1.684	-0.437	-0.774	-1.914	-1.341	-1.914	0.784	-0.774	3.998	3.788	1.548	3.367	2.624	3.472	4.831	5.037	1.439	3.155
01.14.17	04:30:00	0.893	0.563	1.003	2.41	0.01	0.121	-0.437	1.98	-1.799	-0.325	-3.672	-0.549	-1.228	-1.684	-4.758	-1.57	0.784	-2.261	0.121	0.674	1.003	2.517	1.764	1.439	0.674	2.517	-2.03	-1.914	-0.662	-1.456	-1.57	-0.437	-0.774	-2.145	-1.456	-1.914	0.674	-0.774	3.998	3.788	1.548	3.367	2.624	3.367	4.831	5.141	1.439	3.155
01.14.17	05:00:00	0.784	0.453	0.893	2.303	0.01	0.121	-0.437	1.656	-1.914	-0.325	-4.031	-0.662	-1.341	-1.799	-5.003	-1.684	0.893	-2.377	0.01	0.674	1.003	2.195	1.656	1.33	0.563	1.98	-2.61	-2.494	-0.774	-1.684	-1.57	-0.437	-0.887	-2.145	-1.57	-2.03	0.784	-0.887	3.998	3.788	1.656	3.367	2.517	3.367	4.831	5.037	1.439	3.155
01.14.17	05:30:00	0.674	0.343	0.893	2.088	0.01	0.01	-0.437	1.003	-1.914	-0.437	-4.272	-0.887	-1.341	-1.914	-5.249	-1.684	1.112	-2.377	-0.102	0.563	0.784	1.439	1.656	1.33	0.343	1.548	-1.341	-1.114	-0.549	-1.114	-1.57	-0.549	-0.774	-2.03	-1.57	-1.914	0.674	-0.213	3.998	3.788	1.656	3.367	2.517	3.367	4.934	5.141	1.439	3.155
01.14.17	06:00:00	0.563	0.121	0.784	1.98	-0.102	-0.102	-0.549	0.784	-1.914	-0.437	-1.57	-0.887	-1.456	-1.914	-5.372	-1.57	1.221	-2.261	-0.213	0.453	0.674	1.221	1.33	1.003	0.232	1.003	-1.799	-1.114	-0.549	-1.114	-1.684	-0.549	-0.662	-1.914	-1.684	-2.03	0.674	-0.774	3.998	3.893	1.656	3.367	2.624	3.367	4.934	5.141	1.33	3.049
01.14.17	06:30:00	0.563	0.121	0.784	1.98	-0.213	-0.213	-0.662	0.232	-1.914	-0.437	-0.549	-1.001	-1.456	-2.145	-5.496	-1.57	1.33	-2.261	-0.325	0.343	0.563	1.112	1.33	1.003	0.232	1.003	-1.799	-1.114	-0.662	-1.114	-1.914	-0.549	-0.774	-1.57	-1.684	-2.03	0.563	-0.774	3.998	3.893	1.764	3.367	2.517	3.367	4.934	5.141	1.33	2.943
01.14.17	07:00:00	0.453	0.01	0.674	1.764	-0.213	-0.213	-0.662	0.563	-1.914	-0.437	-1.799	-1.114	-1.684	-2.844	-5.62	-1.684	1.112	-2.145	-0.437	0.343	0.453	1.112	1.33	0.893	0.121	0.893	-2.261	-1.684	-0.774	-1.456	-2.03	-0.549	-0.774	-1.684	-1.799	-2.03	0.563	-1.114	3.998	3.893	1.764	3.367	2.624	3.472	4.934	5.141	1.33	3.049
01.14.17	07:30:00	0.343	-0.102	0.674	1.656	-0.213	-0.325	-0.662	0.674	-1.914	-0.437	-2.377	-1.114	-1.914	-3.434	-5.995	-1.799	0.563	-2.261	-0.437	0.232	0.453	1.221	1.221	0.784	0.01	0.893	-2.494	-2.145	-1.001	-1.914	-2.03	-0.549	-0.887	-1.684	-1.914	-2.03	0.674	-1.341	3.998	3.893	1.764	3.367	2.624	3.367	4.934	5.141	1.33	2.943
01.14.17	08:00:00	0.232	-0.102	0.563	1.548	-0.325	-0.437	-0.774	0.674	-2.03	-0.437	-3.197	-1.228	-1.914	-3.553	-5.995	-1.799	0.453	-2.261	-0.549	0.232	0.343	0.674	1.33	0.784	0.01	0.784	-2.962	-2.377	-1.228	-2.494	-2.03	-0.662	-1.114	-1.914	-2.03	-2.145	0.563	-1.684	3.998	3.893	1.764	3.367	2.517	3.367	4.934	5.141	1.33	2.943
01.14.17	08:30:00	0.232	-0.213	0.453	1.439	-0.437	-0.437	-0.887	-0.325	-2.03	-0.549	-3.911	-1.228	-1.914	-3.434	-5.995	-1.914	-0.213	-2.261	-0.662	0.121	0.232	0.674	1.221	1.003	0.01	0.784	-2.727	-2.145	-1.341	-2.61	-2.261	-0.662	-1.114	-2.145	-2.145	-2.145	0.453	-1.799	3.998	3.893	1.764	3.367	2.517	3.367	4.934	5.037	1.33	2.943
01.14.17	09:00:00	0.232	-0.325	0.453	1.439	-0.437	-0.437	-0.887	0.563	-2.145	-0.549	-3.911	-1.341	-1.914	-3.434	-5.745	-2.03	-0.437	-2.261	-0.662	0.121	0.343	1.221	1.221	0.784	-0.102	0.453	-2.61	-2.03	-1.228	-2.494	-2.145	-0.662	-1.001	-2.261	-2.145	-2.261	0.453	-1.456	3.998	3.683	1.764	3.367	2.517	3.367	4.623	4.934	1.221	2.837
01.14.17	09:30:00	0.232	-0.213	0.563	1.439	-0.325	-0.325	-0.774	0.784	-2.145	-0.549	-3.434	-1.341	-1.799	-3.197	-5.496	-1.799	-0.213	-1.914	-0.549	0.121	0.343	1.33	1.221	1.003	0.121	1.221	-2.377	-1.684	-1.001	-2.145	-2.145	-0.662	-0.887	-2.145	-2.03	-2.261	0.563	-1.001	3.998	3.683	1.003	3.367	2.517	3.261	4.623	4.831	1.221	2.837
01.14.17	10:00:00	0.343	0.121	0.563	2.41	-0.213	-0.325	-0.774	1.221	-2.145	-0.549	-2.261	-1.341	-1.684	-3.079	-5.125	-1.57	0.343	-1.57	-0.549	0.232	0.453	1.548	0.893	0.893	0.121	1.221	-0.549	0.01	-0.102	-0.213	-2.03	-0.549	-0.774	-1.799	-2.03	-2.145	0.563	0.784	3.893	3.578	0.784	3.261	2.303	3.155	4.519	4.831	1.112	2.73
01.14.17	10:30:00	0.453	0.453	0.674	4.415	-0.325	-0.325	-0.774	0.674	-2.03	-0.549	-0.102	-1.341	-1.57	-2.962	-5.125	-1.456	0.343	-1.228	-0.549	0.121	0.343	1.221	1.112	0.784	0.453	2.088	0.563	1.112	0.893	1.439	-1.57	-0.549	-0.325	-0.213	-1.57	-1.684	0.563	1.656	3.788	3.578	0.674	3.155	2.41	3.155	4.519	5.141	1.33	2.624
01.14.17	11:00:00	0.674	0.893	0.784	4.831	-0.325	-0.437	-0.774	0.674	-1.914	-0.549	9.571	-1.341	-1.456	-2.844	-4.031	-1.228	0.784	-0.887	-0.549	0.232	0.343	1.112	1.439	1.221	1.112	3.472	1.003	1.548	1.33	2.195	-1.341	-0.437	-0.102	1.003	-1.341	-1.456	0.563	1.98	3.788	3.472	0.893	3.049	2.41	3.261	4.415	5.141	1.439	2.624
01.14.17	11:30:00	0.893	1.221	0.893	4.415	-0.325	-0.325	-0.774	0.893	-1.799	-0.549	4.207	-1.341	-1.114	-2.727	-1.799	-1.001	1.221	-0.437	-0.549	0.232	0.453	1.548	1.98	1.872	1.656	4.415	1.221	1.872	1.439	2.73	-1.001	-0.437	0.01	2.088	-1.114	-1.228	0.674	2.303	3.578	3.367	1.003	3.049	2.41	3.261	4.415	5.037	1.548	2.517
01.14.17	12:00:00	1.33	1.548	1.221	4.519	-0.325	-0.325	-0.774	1.003	-1.57	-0.549	3.683	-1.228	-0.887	-2.727	-0.662	-0.662	2.088	0.01	-0.662	0.232	0.563	1.872	2.41	2.41	1.872	5.757	1.548	1.98	1.656	3.049	-0.774	-0.325	0.232	2.943	-0.887	-1.114	0.674	2.624	3.578	3.578	1.33	3.049	2.517	3.261	4.415	4.934	1.656	2.517
01.14.17	12:30:00	1.656	1.764	1.439	5.141	-0.213	-0.213	-0.662	1.764	-1.341	-0.437	4.623	-1.114	-0.774	-2.61	0.232	-0.213	3.155	0.343	-0.549	0.343	0.674	2.41	3.261	3.155	2.303	7.682	1.656	2.517	1.872	3.367	-0.437	-0.325	0.343	3.683	-0.662	-1.001	0.784	2.73	3.578	3.578	1.548	3.049	2.517	3.261	4.519	4.831	1.656	2.624
01.14.17	01:00:00	2.303	1.872	1.764	5.86	0.01	0.01	-0.549	2.517	-1.228	-0.437	5.347	-0.662	-0.213	-2.494	2.41	0.01	3.578	0.563	-0.437	0.453	0.893	3.049	4.207	3.683	2.303	9.176	1.764	2.41	1.764	3.578	-0.325	-0.213	0.453	3.261	-0.549	-1.001	0.784	2.73	3.578	3.683	1.764	3.155	2.624	3.155	4.519	4.727	1.764	2.624
01.14.17	01:30:00	2.73	2.41	2.088	6.674	0.232	0.232	-0.437	3.683	-0.887	-0.325	5.757	-0.437	0.01	-2.261	5.962	0.343	3.683	0.563	-0.213	0.674	1.221	4.207	4.519	4.519	2.517	10.357	1.98	2.41	1.764	3.472	-0.325	-0.213	0.343	3.155	-0.437	-1.001	0.893	3.049	3.578	3.578	1.764	3.155	2.517	3.261	4.415	4.623	1.764	2.73
01.14.17	02:00:00	3.155	2.943	2.303	6.877	0.232	0.343	-0.437	3.893	-0.774	-0.325	5.552	-0.325	0.232	-1.57	9.077	0.563	3.367	0.674	-0.102	0.893	1.98	5.757	3.683	4.102	2.195	10.259	2.088	2.41	2.088	3.472	-0.102	-0.213	0.453	3.261	-0.437	-1.341	0.893	3.155	3.578	3.578	1.764	3.155	2.517	3.261	4.415	4.727	1.656	2.624
01.14.17	02:30:00	3.683	3.788	2.73	6.978	0.453	0.563	-0.102	5.552	-0.549	-0.325	5.86	-0.213	0.453	-1.228	8.581	0.784	3.367	0.784	0.453	1.439	2.303	7.28	3.578	4.102	2.943	9.866	2.303	2.517	2.303	3.367	-0.102	-0.213	0.343	2.943	-0.213	-1.114	0.893	3.367	3.578	3.578	1.872	3.261	2.517	3.261	4.415	4.727	1.656	2.624
01.14.17	03:00:00	3.683	4.102	2.73	6.877	0.893	1.003	0.343	7.179	-0.437	-0.437	5.757	-0.213	0.453	-1.001	7.28	0.784	3.261	0.674	1.112	1.98	2.943	7.481	3.893	4.415	3.788	9.768	2.088	2.624	2.41	3.578	0.01	-0.213	0.453	2.837	-0.102	-0.662	0.784	3.578	3.683	3.578	1.872	3.261	2.517	3.261	4.415	4.727	1.656	2.624
01.14.17	03:30:00	3.472	3.578	2.943	6.877	1.003	1.003	0.232	5.962	-0.213	-0.437	5.962	-0.102	0.343	-1.001	6.775	0.893	3.155	0.674	1.221	2.088	2.837	7.179	3.367	4.623	4.415	9.669	2.195	2.195	2.195	3.578	0.121	-0.102	0.563	2.41	0.01	-0.662	0.674	3.893	3.683	3.578	1.872	3.261	2.517	3.155	4.415	4.727	1.548	2.624
01.14.17	04:00:00	3.683	3.893	3.049	6.37	1.112	1.112	0.453	5.962	-0.213	-0.437	5.655	-0.102	0.343	-0.774	6.471	0.784	3.049	0.563	1.33	2.303	3.049	7.079	3.998	4.519	3.998	7.782	1.872	1.98	2.195	3.367	0.01	-0.102	0.453	2.41	-0.102	-0.662	0.563	3.893	3.578	3.578	1.872	3.261	2.41	3.155	4.415	4.831	1.548	2.624
01.14.17	04:30:00	3.578	3.683	3.049	6.064	1.221	1.112	0.563	5.757	-0.213	-0.437	5.45	-0.102	0.232	-0.887	5.655	0.563	2.943	0.453	1.439	2.195	2.943	6.471	3.578	4.311	3.788	7.179	1.656	1.872	1.98	2.943	0.01	-0.213	0.453	2.624	-0.102	-0.549	0.453	3.578	3.578	3.472	1.764	3.261	2.303	3.155	4.311	4.727	1.439	2.517
01.14.17	05:00:00	3.261	3.367	3.049	5.757	1.112	1.003	0.453	5.244	-0.213	-0.325	5.037	-0.102	0.121	-0.887	5.244	0.232	2.517	0.232	1.33	2.088	2.837	6.166	3.578	3.683	3.261	6.674	1.439	1.764	1.98	2.943	0.121	-0.213	0.343	2.517	-0.102	-0.549	0.453	3.367	3.578	3.472	1.764	3.261	2.195	3.155	4.207	4.623	1.221	2.41
01.14.17	05:30:00	2.943	2.943	2.837	5.552	1.003	0.893	0.453	5.141	-0.213	-0.325	5.244	-0.102	0.343	-1.001	5.141	0.232	2.73	0.121	1.33	1.98	2.837	5.86	3.367	3.367	3.049	6.268	1.33	1.764	1.872	2.517	0.01	-0.213	0.343	2.303	-0.102	-0.549	0.563	3.367	3.578	3.367	1.656	3.155	2.195	3.049	4.207	4.727	1.112	2.303
01.14.17	06:00:00	2.943	2.73	2.73	5.347	1.112	0.893	0.343	4.934	-0.213	-0.325	5.45	-0.102	0.121	-1.114	4.415	0.121	2.837	-0.102	1.112	1.872	2.624	5.552	3.261	3.367	2.837	5.86	1.33	1.656	1.764	2.517	-0.102	-0.213	0.343	2.517	-0.213	-0.662	0.563	3.367	3.578	3.367	1.656	3.155	2.088	3.155	4.102	4.623	1.112	2.303
01.14.17	06:30:00	2.73	2.517	2.837	5.244	0.784	0.893	0.232	4.102	-0.213	-0.325	5.244	-0.102	0.121	-1.114	4.623	0.01	2.943	-0.213	1.003	1.764	2.41	5.45	2.837	3.049	3.049	6.268	1.33	1.656	1.764	2.73	-0.102	-0.213	0.343	2.517	-0.437	-1.228	0.563	3.261	3.578	3.367	1.548	3.155	2.303	3.049	4.102	4.623	1.003	2.303
01.14.17	07:00:00	2.624	2.303	2.73	5.141	0.893	0.893	0.121	4.415	-0.325	-0.325	4.934	-0.102	0.01	-1.228	3.049	-0.213	3.049	-0.549	0.893	1.656	2.303	5.45	2.943	3.155	2.837	6.166	1.33	1.656	1.656	2.943	-0.102	-0.213	0.343	2.41	-0.437	-1.341	0.563	3.155	3.578	3.367	1.548	3.155	2.195	2.943	4.102	4.623	1.003	2.303
01.14.17	07:30:00	2.624	2.195	2.624	4.934	0.784	0.674	0.01	4.102	-0.437	-0.325	4.934	-0.102	-0.102	-1.341	2.73	-0.437	2.517	-0.774	0.674	1.548	2.41	4.934	2.837	2.624	2.624	5.86	1.33	1.656	1.656	2.837	-0.213	-0.213	0.232	2.41	-0.437	-1.341	0.563	3.049	3.578	3.367	1.548	3.155	2.088	2.943	4.102	4.727	0.893	2.303
01.14.17	08:00:00	2.837	2.303	2.624	4.831	0.453	0.453	-0.213	3.367	-0.437	-0.325	4.934	-0.102	-0.102	-1.456	2.943	-0.549	2.73	-1.001	0.563	1.548	2.195	4.727	2.303	2.303	2.624	5.655	1.221	1.439	1.439	2.517	-0.213	-0.213	0.232	2.088	-0.549	-1.341	0.563	2.73	3.472	3.261	1.439	3.049	2.088	2.943	3.998	4.623	0.784	2.195
01.14.17	08:30:00	2.41	1.98	2.41	4.623	0.343	0.343	-0.213	3.155	-0.437	-0.325	4.623	-0.102	-0.102	-1.228	3.998	-0.549	2.943	-1.114	0.563	1.548	2.195	4.623	2.195	2.195	2.624	5.552	1.33	1.33	1.548	2.837	-0.325	-0.325	0.232	1.98	-0.662	-1.114	0.563	2.943	3.472	3.261	1.439	3.049	1.98	2.837	3.788	4.519	0.674	2.088
01.14.17	09:00:00	2.41	1.872	2.41	4.415	0.232	0.343	-0.325	3.155	-0.549	-0.325	4.102	-0.102	0.01	-1.228	3.893	-0.549	2.837	-1.228	0.453	1.439	2.088	4.519	2.195	2.195	2.624	5.45	1.221	1.221	1.439	2.73	-0.437	-0.325	0.121	1.548	-0.887	-1.114	0.674	2.73	3.472	3.155	1.548	2.943	2.088	2.73	3.683	4.519	0.674	2.088
01.14.17	09:30:00	2.303	1.764	2.41	4.311	0.343	0.343	-0.437	3.155	-0.549	-0.437	3.998	-0.213	-0.102	-1.228	3.367	-0.662	2.837	-1.341	0.453	1.548	2.303	4.623	2.41	2.195	2.41	5.037	1.112	1.112	1.33	2.517	-0.549	-0.437	0.01	1.439	-1.228	-1.228	0.674	2.41	3.472	3.155	1.548	2.943	2.088	2.624	3.683	4.623	0.674	2.088
01.14.17	10:00:00	2.195	1.548	2.303	4.207	0.343	0.343	-0.437	3.049	-0.549	-0.437	3.998	-0.213	-0.213	-1.341	1.656	-0.774	2.73	-1.57	0.453	1.439	2.195	4.415	2.303	2.195	2.41	5.037	1.003	1.112	1.221	2.195	-0.774	-0.437	-0.102	1.33	-1.456	-1.114	0.563	2.303	3.472	3.261	1.548	2.837	2.088	2.624	3.683	4.623	0.784	2.195
01.14.17	10:30:00	2.088	1.439	2.195	3.998	0.343	0.343	-0.437	3.049	-0.662	-0.325	4.311	-0.325	-0.213	-1.456	1.656	-0.887	2.624	-1.684	0.343	1.33	1.98	3.893	2.41	2.088	2.303	4.831	1.003	1.112	1.221	2.195	-0.774	-0.437	-0.102	1.439	-1.57	-0.887	0.563	2.41	3.472	3.049	1.439	2.837	1.98	2.517	3.578	4.519	0.674	1.98
01.14.17	11:00:00	1.98	1.33	2.088	3.893	0.343	0.232	-0.437	3.049	-0.662	-0.325	4.207	-0.437	-0.325	-1.57	2.303	-1.001	2.41	-1.914	0.232	1.112	1.764	3.788	2.517	1.98	2.088	4.519	1.003	1.221	1.33	2.41	-0.774	-0.437	-0.102	1.656	-1.57	-0.774	0.563	2.41	3.367	3.049	1.548	2.73	2.195	2.517	3.683	4.415	0.674	1.98
01.14.17	11:30:00	1.98	1.221	2.088	3.788	0.232	0.232	-0.549	2.73	-0.662	-0.325	3.683	-0.549	-0.549	-1.799	0.784	-1.001	2.303	-2.03	0.121	1.112	1.764	3.893	2.303	1.872	1.872	3.998	0.893	1.003	1.33	2.517	-0.774	-0.437	-0.102	1.656	-1.684	-0.887	0.563	2.303	3.472	2.943	1.439	2.624	1.98	2.517	3.578	4.311	0.563	1.872
01.15.17	12:00:00	1.764	1.003	1.98	3.578	0.232	0.232	-0.549	2.73	-0.774	-0.325	3.578	-0.662	-0.662	-1.914	-1.341	-1.114	2.088	-2.03	0.01	1.003	1.764	3.893	2.088	1.656	1.656	3.578	0.893	1.112	1.221	2.303	-0.887	-0.437	-0.213	1.656	-1.799	-1.001	0.453	2.088	3.367	2.943	1.439	2.624	2.088	2.517	3.578	4.207	0.563	1.764
01.15.17	12:30:00	1.548	0.893	1.872	3.367	0.121	0.121	-0.662	2.41	-0.887	-0.325	3.049	-0.774	-0.887	-2.03	-2.377	-1.228	2.195	-2.03	0.01	1.112	1.764	3.998	1.872	1.548	1.439	3.155	0.893	1.112	1.221	2.303	-1.001	-0.437	-0.102	1.548	-1.684	-0.887	0.453	2.303	3.367	2.837	1.439	2.624	2.088	2.517	3.578	4.207	0.563	1.872
01.15.17	01:00:00	1.439	0.674	1.764	3.155	0.01	-0.102	-0.774	1.98	-1.001	-0.437	2.73	-0.887	-1.001	-2.145	-3.079	-1.341	2.088	-2.145	0.01	1.112	1.764	3.788	1.872	1.439	1.33	2.837	0.893	1.221	1.221	2.195	-1.001	-0.549	-0.213	1.872	-1.799	-0.887	0.453	2.303	3.367	2.837	1.548	2.624	2.088	2.517	3.578	4.102	0.563	1.764
01.15.17	01:30:00	1.33	0.453	1.656	2.943	-0.102	-0.213	-0.887	1.548	-1.114	-0.437	2.943	-1.001	-1.114	-2.261	-3.197	-1.341	1.872	-2.261	0.01	1.003	1.656	3.683	1.872	1.33	1.112	2.303	0.893	1.221	1.33	2.195	-1.001	-0.549	-0.213	1.98	-1.799	-0.774	0.343	2.41	3.155	2.517	1.439	2.088	1.764	2.517	3.155	3.893	0.453	1.548
01.15.17	02:00:00	1.221	0.453	1.548	2.73	-0.102	-0.213	-1.001	1.656	-1.114	-0.437	2.624	-1.114	-1.228	-2.377	-3.672	-1.456	1.98	-2.377	0.01	1.003	1.656	3.683	1.548	1.33	0.893	2.088	0.893	1.112	1.33	2.195	-1.001	-0.549	-0.213	1.98	-1.799	-0.887	0.343	2.303	3.049	2.517	1.439	1.764	1.656	2.517	3.049	3.893	0.453	1.439
01.15.17	02:30:00	1.112	0.343	1.439	2.73	-0.213	-0.325	-1.001	1.548	-1.228	-0.437	2.943	-1.228	-1.341	-2.494	-4.152	-1.456	1.872	-2.494	-0.102	0.893	1.548	3.367	1.439	1.112	0.784	1.872	0.893	1.003	1.221	2.088	-1.114	-0.662	-0.213	1.98	-1.799	-1.001	0.343	2.195	3.049	2.517	1.548	1.656	2.088	2.517	3.049	3.893	0.563	1.548
01.15.17	03:00:00	1.112	0.121	1.33	2.517	-0.325	-0.437	-1.114	1.112	-1.228	-0.437	2.837	-1.341	-1.456	-2.61	-4.393	-1.456	1.764	-2.61	-0.213	0.784	1.439	3.261	1.548	1.112	0.674	1.872	1.003	1.112	1.33	2.088	-1.114	-0.662	-0.213	1.98	-1.799	-0.887	0.343	2.41	3.049	2.517	1.548	1.33	2.088	2.517	3.155	4.102	0.563	1.656
01.15.17	03:30:00	0.893	0.01	1.221	2.303	-0.325	-0.437	-1.114	1.33	-1.228	-0.437	2.837	-1.456	-1.456	-2.727	-4.88	-1.57	2.303	-2.61	-0.213	0.674	1.439	3.261	1.548	1.003	0.563	1.548	1.003	1.33	1.33	2.195	-1.001	-0.662	-0.102	2.088	-1.684	-0.774	0.343	2.41	3.049	2.41	1.656	1.439	2.088	2.41	3.155	4.102	0.563	1.548
01.15.17	04:00:00	0.674	-0.102	1.112	2.088	-0.213	-0.437	-1.114	1.439	-1.114	-0.437	3.049	-1.57	-1.57	-2.844	-4.758	-1.57	1.764	-2.727	-0.213	0.674	1.439	3.155	1.439	0.893	0.563	1.656	1.003	1.33	1.33	1.98	-1.001	-0.662	-0.213	2.088	-1.684	-0.774	0.343	2.303	3.049	2.303	1.656	1.872	2.195	2.517	3.261	4.207	0.563	1.548
01.15.17	04:30:00	0.453	-0.325	1.003	1.98	-0.437	-0.549	-1.228	0.563	-1.114	-0.549	2.943	-1.57	-1.57	-2.962	-5.003	-1.57	1.656	-2.844	-0.325	0.674	1.33	2.943	1.439	0.893	0.453	1.439	0.893	1.221	1.33	2.088	-1.001	-0.662	-0.213	1.872	-1.684	-0.887	0.343	2.088	3.049	2.41	1.656	2.088	2.088	2.517	3.261	4.102	0.453	1.548
01.15.17	05:00:00	0.343	-0.437	0.893	1.764	-0.325	-0.549	-1.341	1.003	-1.114	-0.549	2.943	-1.684	-1.684	-2.962	-5.249	-1.684	1.764	-2.844	-0.437	0.674	1.33	2.837	1.221	0.674	0.563	1.656	0.784	1.112	1.112	1.656	-1.228	-0.662	-0.437	1.656	-1.799	-1.001	0.343	1.872	3.155	2.517	1.764	2.195	1.98	2.517	3.261	3.998	0.453	1.548
01.15.17	05:30:00	0.232	-0.549	0.784	1.656	-0.325	-0.549	-1.341	0.674	-1.114	-0.549	1.98	-1.799	-1.799	-3.079	-5.249	-1.799	1.439	-2.962	-0.549	0.563	1.221	2.624	1.112	0.453	0.453	1.548	0.453	0.674	0.893	1.33	-1.57	-0.662	-0.549	1.221	-1.914	-1.228	0.343	1.439	3.155	2.624	1.656	2.195	2.088	2.517	3.261	4.102	0.343	1.548
01.15.17	06:00:00	0.121	-0.662	0.674	1.439	-0.549	-0.549	-1.456	-0.437	-1.341	-0.549	0.343	-1.799	-1.799	-3.197	-5.496	-1.684	1.656	-3.079	-0.549	0.453	1.221	2.41	1.003	0.453	0.343	1.439	0.343	0.563	0.784	1.112	-1.799	-0.774	-0.662	0.893	-2.03	-1.456	0.343	1.439	3.261	2.624	1.764	2.195	2.088	2.41	3.367	4.102	0.453	1.548
01.15.17	06:30:00	0.01	-0.774	0.563	1.221	-0.549	-0.662	-1.456	0.343	-1.456	-0.662	-1.228	-1.914	-1.914	-3.316	-5.745	-1.684	1.439	-3.079	-0.662	0.453	1.112	2.517	1.003	0.453	0.232	1.003	0.01	0.232	0.674	1.003	-2.03	-0.774	-0.662	0.563	-2.03	-1.684	0.343	0.893	3.261	2.624	1.764	2.303	2.088	2.41	3.367	4.102	0.343	1.548
01.15.17	07:00:00	0.01	-0.887	0.563	1.221	-0.437	-0.662	-1.456	0.453	-1.684	-0.662	-1.799	-2.03	-2.03	-3.316	-5.496	-1.684	1.764	-3.197	-0.662	0.343	1.112	2.303	0.893	0.453	0.01	0.453	-1.114	-0.887	0.232	0.232	-2.145	-0.774	-0.774	0.01	-2.261	-1.799	0.343	-0.213	3.261	2.837	1.656	2.303	2.195	2.517	3.367	4.102	0.343	1.439
01.15.17	07:30:00	0.01	-0.774	0.453	1.221	-0.325	-0.549	-1.456	1.112	-1.799	-0.774	-2.61	-2.03	-2.145	-3.316	-5.87	-1.57	2.088	-3.079	-0.774	0.343	1.003	2.303	1.112	0.453	0.232	1.221	-1.57	-1.228	0.01	-0.774	-2.261	-0.887	-0.887	-0.774	-2.377	-2.03	0.232	-0.774	3.261	2.837	1.764	2.195	2.088	2.41	3.367	4.207	0.343	1.548
01.15.17	08:00:00	-0.102	-0.887	0.453	1.112	-0.325	-0.549	-1.341	1.221	-2.03	-0.774	-3.197	-2.03	-2.261	-3.316	-5.995	-1.57	2.41	-2.962	-0.774	0.343	1.003	2.303	1.221	0.343	0.121	0.893	-1.341	-0.887	0.232	0.01	-2.377	-0.887	-1.001	-1.114	-2.377	-2.03	0.232	0.121	3.261	2.837	1.656	2.195	2.195	2.41	3.367	4.207	0.343	1.548
01.15.17	08:30:00	-0.213	-1.001	0.343	1.003	-0.213	-0.549	-1.341	1.548	-2.145	-0.887	-3.553	-2.145	-2.261	-3.316	-5.87	-1.456	2.624	-2.844	-0.774	0.343	0.893	2.195	1.221	0.343	0.01	0.453	-1.799	-1.456	-0.102	-0.662	-2.494	-1.001	-1.001	-1.114	-2.494	-2.145	0.232	-0.662	3.367	2.837	1.656	2.303	2.195	2.41	3.367	4.207	0.343	1.656
01.15.17	09:00:00	-0.213	-1.001	0.343	1.003	-0.213	-0.549	-1.341	1.548	-2.261	-0.887	-3.672	-2.145	-2.261	-3.316	-5.87	-1.341	2.624	-2.494	-0.774	0.343	0.893	2.41	0.784	0.121	-0.102	0.453	-1.799	-1.57	-0.102	-0.774	-2.494	-1.001	-1.001	-1.228	-2.494	-2.261	0.232	-0.549	3.367	2.837	1.656	2.303	2.195	2.517	3.367	4.207	0.343	1.656
01.15.17	09:30:00	-0.213	-1.001	0.343	1.003	-0.325	-0.437	-1.456	0.784	-2.377	-0.887	-3.553	-2.145	-2.145	-3.197	-5.745	-1.114	2.624	-2.145	-0.662	0.453	1.112	2.837	0.893	0.232	0.121	1.112	-1.001	-0.774	0.232	-0.102	-2.494	-1.001	-0.887	-1.114	-2.61	-2.145	0.232	0.232	3.367	2.943	1.548	2.303	2.195	2.517	3.472	4.207	0.343	1.656
01.15.17	10:00:00	-0.325	-1.001	0.343	1.98	-0.325	-0.549	-1.456	1.548	-2.377	-0.887	-2.494	-2.261	-1.914	-3.197	-5.62	-0.887	2.517	-2.03	-0.549	0.563	1.221	3.049	1.112	0.232	0.343	1.439	-0.213	0.343	0.674	0.893	-2.377	-0.887	-0.774	-0.213	-2.494	-2.03	0.232	0.893	3.367	3.049	1.548	2.303	2.41	2.517	3.472	4.311	0.453	1.764
01.15.17	10:30:00	0.01	-0.213	0.453	4.207	-0.102	-0.437	-1.341	2.195	-2.261	-0.887	-0.213	-2.261	-1.57	-3.079	-5.372	-0.549	2.303	-1.684	-0.549	0.563	1.33	3.155	1.548	0.453	0.674	2.41	0.563	1.112	1.221	1.764	-2.145	-0.887	-0.549	1.221	-2.377	-2.03	0.232	1.33	3.472	3.155	1.656	2.303	2.41	2.624	3.578	4.415	0.563	1.872
01.15.17	11:00:00	0.563	0.674	0.674	4.934	0.01	-0.325	-1.228	2.624	-2.145	-0.887	2.303	-2.145	-1.114	-2.962	-4.393	-0.325	2.517	-1.456	-0.437	0.674	1.439	3.472	2.088	1.003	1.872	4.102	1.33	1.764	1.656	2.41	-1.799	-0.774	-0.325	2.195	-2.145	-1.799	0.232	1.98	3.472	3.261	1.439	2.41	2.41	2.73	3.683	4.415	0.563	1.98
01.15.17	11:30:00	0.893	1.548	0.893	4.415	0.121	-0.213	-1.001	3.155	-2.145	-0.887	4.207	-1.914	-0.662	-2.844	-2.03	-0.102	2.41	-1.114	-0.437	0.784	1.548	3.788	2.624	1.439	2.517	5.141	1.764	1.98	1.98	2.943	-1.57	-0.774	-0.213	2.73	-2.145	-1.57	0.343	2.303	3.472	3.261	0.893	2.517	2.41	2.73	3.683	4.415	0.674	2.088
01.15.17	12:00:00	1.33	2.41	1.221	4.727	0.121	-0.102	-1.001	3.261	-1.914	-0.887	5.552	-1.684	-0.213	-2.727	0.893	0.01	3.049	-0.887	-0.437	0.893	1.764	4.311	3.472	1.764	2.517	6.37	2.303	2.088	2.195	3.472	-1.341	-0.774	-0.102	3.049	-2.03	-1.456	0.343	2.624	3.367	3.155	0.563	2.41	2.088	2.837	3.683	4.311	0.563	1.872
01.15.17	12:30:00	1.872	3.049	1.548	5.347	0.232	0.01	-0.887	3.472	-1.799	-0.774	7.28	-1.57	0.121	-2.494	1.98	0.121	3.367	-0.662	-0.213	1.003	1.872	4.519	3.472	1.98	2.73	7.582	2.41	2.303	2.624	3.893	-1.228	-0.662	0.01	3.261	-1.914	-1.341	0.343	2.73	3.261	2.837	0.453	2.517	2.195	2.837	3.472	4.311	0.563	1.764
01.15.17	01:00:00	2.303	3.472	1.872	5.86	0.343	0.121	-0.774	3.788	-1.684	-0.662	7.179	-1.001	0.343	-2.377	3.049	0.121	3.683	-0.549	-0.102	1.112	2.088	4.831	3.788	2.624	2.837	8.879	2.303	2.303	2.73	4.102	-1.001	-0.549	0.453	3.472	-1.799	-1.114	0.453	2.943	3.155	2.837	0.893	2.41	2.624	2.943	3.578	4.415	0.674	1.872
01.15.17	01:30:00	2.73	3.578	2.195	6.37	0.343	0.01	-0.774	3.998	-1.57	-0.662	6.775	-0.662	0.453	-2.494	6.166	0.232	4.102	-0.549	0.01	1.33	2.303	5.45	4.415	2.943	3.155	10.651	2.41	2.41	3.155	3.998	-0.774	-0.437	0.453	3.472	-1.799	-1.001	0.453	2.943	3.261	3.155	1.003	2.624	2.624	2.943	3.683	4.519	0.674	2.088
01.15.17	02:00:00	2.837	3.788	2.41	6.978	0.453	0.121	-0.662	3.998	-1.341	-0.549	6.674	-0.549	0.453	-2.145	8.879	0.121	4.415	-0.774	0.121	1.33	2.41	6.573	4.623	2.943	3.049	10.651	2.41	2.41	3.788	3.893	-0.774	-0.325	0.453	3.578	-1.684	-0.437	0.453	3.155	3.261	3.367	1.221	2.73	2.517	2.943	3.893	4.519	0.674	2.195
01.15.17	02:30:00	2.943	3.578	2.517	6.978	0.453	0.121	-0.549	4.207	-1.228	-0.549	7.682	-0.437	0.343	-1.799	9.866	0.01	4.311	-1.114	0.121	1.439	2.41	5.655	4.519	3.049	3.261	11.139	2.303	2.517	3.998	3.788	-0.887	-0.213	0.343	3.472	-1.456	0.01	0.453	3.049	3.261	3.367	1.33	2.837	2.517	2.73	3.893	4.519	0.674	2.195
01.15.17	03:00:00	2.73	3.261	2.73	6.877	0.563	0.232	-0.549	4.207	-1.114	-0.549	6.37	-0.437	0.343	-1.684	8.382	-0.102	4.519	-1.228	0.232	1.33	2.303	5.552	3.998	3.049	3.155	11.041	1.872	2.195	3.788	3.472	-0.887	-0.102	0.232	3.261	-1.456	-0.325	0.453	2.943	3.155	3.472	1.439	2.73	2.517	2.73	3.893	4.519	0.784	2.195
01.15.17	03:30:00	2.943	3.261	3.049	6.471	0.563	0.232	-0.662	3.893	-1.114	-0.549	5.244	-0.437	0.232	-1.684	4.934	-0.213	4.415	-1.341	0.343	1.33	2.195	5.45	3.472	2.837	3.049	10.651	1.764	2.088	3.578	3.472	-0.887	-0.102	0.232	3.261	-1.341	-0.102	0.563	3.155	3.155	3.578	1.439	2.73	2.517	2.73	3.893	4.623	0.893	2.195
01.15.17	04:00:00	3.049	3.261	3.049	5.962	0.453	0.121	-0.549	3.683	-1.228	-0.549	4.519	-0.437	0.121	-1.684	3.472	-0.325	3.998	-1.57	0.232	1.439	2.303	4.934	3.261	2.73	2.837	9.768	1.548	1.872	3.155	3.155	-0.887	-0.213	0.121	3.049	-1.341	-0.325	0.563	2.943	3.155	3.578	1.33	2.73	2.41	2.837	3.998	4.623	0.893	2.195
01.15.17	04:30:00	2.943	3.049	2.943	5.45	0.343	0.121	-0.662	3.367	-1.341	-0.549	2.943	-0.325	-0.102	-1.914	1.656	-0.325	3.788	-1.684	0.01	1.33	2.088	4.415	3.049	2.41	2.517	5.962	1.33	1.764	2.837	2.837	-1.114	-0.325	0.121	2.517	-1.341	-0.549	0.453	2.73	3.155	3.578	1.33	2.624	2.517	2.73	3.893	4.623	0.893	2.195
01.15.17	05:00:00	2.624	2.73	2.73	5.141	0.232	0.01	-0.774	2.943	-1.456	-0.437	2.73	-0.213	-0.325	-2.145	-0.213	-0.549	3.472	-1.914	-0.102	1.112	1.872	3.998	2.837	2.195	2.303	4.727	1.112	1.439	2.517	2.73	-1.228	-0.325	0.01	2.088	-1.456	-0.662	0.453	2.41	3.049	3.472	1.33	2.624	2.517	2.73	3.893	4.623	0.784	2.195
01.15.17	05:30:00	2.41	2.303	2.624	4.727	0.232	0.01	-1.001	2.624	-1.456	-0.549	3.367	-0.213	-0.437	-2.261	-1.684	-0.774	3.261	-2.261	-0.325	1.003	1.656	3.578	2.624	2.088	1.98	4.207	0.893	1.221	2.303	2.41	-1.456	-0.437	-0.213	2.088	-1.57	-0.774	0.453	2.195	3.049	3.472	1.439	2.624	2.41	2.73	3.788	4.623	0.784	2.195
01.15.17	06:00:00	1.98	1.872	2.41	4.311	0.01	-0.213	-1.114	2.088	-1.57	-0.549	1.33	-0.325	-0.662	-2.377	-2.377	-0.887	3.261	-2.377	-0.549	0.784	1.548	3.261	2.517	1.872	1.764	3.683	0.674	1.003	1.98	1.98	-1.684	-0.437	-0.325	1.764	-1.684	-0.887	0.343	1.98	3.049	3.367	1.439	2.624	2.303	2.73	3.683	4.623	0.674	2.088
01.15.17	06:30:00	1.656	1.33	2.088	4.102	0.01	-0.325	-1.114	1.872	-1.684	-0.549	-0.102	-0.437	-0.774	-2.61	-2.962	-1.114	2.73	-2.61	-0.662	0.674	1.439	2.837	2.303	1.764	1.548	3.155	0.453	0.674	1.764	1.656	-1.914	-0.549	-0.437	1.221	-1.799	-1.114	0.343	1.548	3.049	3.367	1.548	2.517	2.195	2.624	3.578	4.623	0.674	2.088
01.15.17	07:00:00	1.33	0.893	1.872	3.683	0.01	-0.437	-1.228	1.872	-1.914	-0.662	-0.437	-0.549	-1.001	-2.727	-3.911	-1.341	2.837	-2.727	-0.887	0.563	1.221	2.41	1.98	1.656	1.221	2.517	0.232	0.563	1.548	1.33	-2.261	-0.549	-0.549	0.893	-1.914	-1.341	0.343	1.439	2.943	3.261	1.548	2.41	2.195	2.624	3.578	4.623	0.563	2.088
01.15.17	07:30:00	1.112	0.453	1.548	3.261	0.01	-0.437	-1.228	1.764	-2.03	-0.662	-1.228	-0.774	-1.228	-2.962	-4.152	-1.456	2.195	-2.844	-0.887	0.453	1.221	2.41	1.656	1.439	1.003	2.088	0.232	0.453	1.439	1.221	-2.377	-0.549	-0.662	0.784	-2.03	-1.341	0.343	1.33	2.943	3.261	1.548	2.41	2.195	2.624	3.578	4.623	0.674	2.088
01.15.17	08:00:00	0.893	0.343	1.548	3.155	0.01	-0.325	-1.341	1.33	-2.145	-0.774	-1.456	-0.887	-1.341	-3.079	-4.514	-1.456	1.764	-2.962	-1.001	0.453	1.112	2.517	1.656	1.33	0.893	1.872	0.01	0.343	1.221	0.674	-2.727	-0.662	-0.774	0.121	-2.145	-1.57	0.232	0.893	2.943	3.261	1.548	2.41	2.303	2.624	3.578	4.519	0.563	2.088
01.15.17	08:30:00	0.784	0.121	1.439	2.837	0.01	-0.437	-1.341	1.439	-2.261	-0.887	-1.914	-1.228	-1.341	-3.197	-5.125	-1.57	1.872	-3.079	-1.114	0.343	1.112	2.41	1.439	1.112	0.784	1.764	-0.213	-0.102	1.112	0.563	-2.962	-0.662	-0.774	-0.549	-2.261	-1.684	0.232	0.674	2.943	3.261	1.548	2.41	2.195	2.624	3.578	4.519	0.563	1.98
01.15.17	09:00:00	0.674	0.01	1.33	2.624	-0.102	-0.437	-1.341	1.33	-2.377	-0.887	-2.61	-1.456	-1.456	-3.316	-5.372	-1.57	1.764	-3.197	-1.114	0.343	1.112	2.303	1.33	1.003	0.674	1.764	-0.213	-0.213	0.893	0.343	-3.197	-0.662	-0.887	-1.228	-2.261	-1.799	0.232	0.674	3.049	3.261	1.548	2.41	2.195	2.624	3.578	4.519	0.563	1.98
01.15.17	09:30:00	0.563	-0.102	1.112	2.41	-0.102	-0.437	-1.456	1.003	-2.494	-1.001	-2.962	-1.57	-1.684	-3.316	-5.372	-1.684	2.195	-3.197	-1.114	0.232	0.893	1.98	1.548	1.112	0.563	1.221	-0.213	-0.102	0.784	0.232	-3.316	-0.774	-1.001	-1.799	-2.377	-1.914	0.232	0.563	3.049	3.155	1.548	2.41	2.088	2.517	3.578	4.519	0.563	1.872
01.15.17	10:00:00	0.453	-0.213	1.112	2.195	-0.102	-0.549	-1.57	0.563	-2.494	-1.001	-3.197	-1.799	-1.914	-3.553	-5.62	-1.684	1.872	-3.316	-1.228	0.121	0.893	1.98	1.33	0.893	0.232	0.674	-1.228	-1.228	0.453	-0.549	-3.197	-0.774	-1.114	-1.684	-2.494	-2.03	0.121	-0.437	3.049	3.155	1.548	2.41	2.088	2.41	3.578	4.519	0.453	1.872
01.15.17	10:30:00	0.343	-0.325	1.003	2.088	-0.213	-0.662	-1.57	0.453	-2.61	-1.114	-3.553	-1.914	-1.799	-3.672	-5.87	-1.684	2.195	-3.316	-1.228	0.121	0.784	1.98	1.221	0.893	0.232	0.893	-2.145	-2.261	0.121	-1.456	-3.316	-0.774	-1.228	-1.799	-2.727	-2.145	0.121	-1.228	3.049	3.155	1.548	2.303	2.088	2.41	3.472	4.519	0.343	1.872
01.15.17	11:00:00	0.01	-0.549	0.784	1.764	-0.437	-0.774	-1.914	-0.774	-2.727	-1.114	-3.792	-2.03	-1.799	-3.672	-6.246	-1.799	1.98	-3.434	-1.228	0.121	0.893	1.872	1.439	0.893	0.232	0.784	-2.377	-2.377	-0.213	-2.03	-3.553	-0.887	-1.57	-2.03	-2.844	-2.261	0.01	-1.57	2.943	3.049	1.548	2.195	1.98	2.303	3.367	4.415	0.232	1.764
01.15.17	11:30:00	-0.213	-0.887	0.674	1.548	-0.662	-0.887	-2.03	-1.57	-2.727	-1.228	-4.514	-2.145	-2.03	-3.792	-6.499	-1.914	1.98	-3.553	-1.228	0.01	0.784	1.221	1.439	1.003	0.121	0.453	-2.61	-2.494	-0.325	-2.494	-3.672	-1.001	-1.684	-2.145	-2.962	-2.377	0.01	-1.684	2.943	3.049	1.548	2.088	2.088	2.303	3.367	4.311	0.232	1.764
01.16.17	12:00:00	-0.549	-1.001	0.453	1.439	-0.662	-1.001	-2.03	-1.456	-2.844	-1.228	-5.125	-2.261	-2.03	-3.792	-7.01	-2.03	1.33	-3.672	-1.456	-0.213	0.453	-0.437	1.33	1.003	-0.213	-0.213	-3.079	-3.079	-0.549	-2.844	-3.672	-1.001	-1.799	-2.145	-3.197	-2.494	-0.102	-2.03	2.943	3.049	1.548	2.088	2.195	2.195	3.367	4.311	0.232	1.764
01.16.17	12:30:00	-0.662	-1.114	0.343	1.221	-0.774	-1.001	-2.145	-2.03	-2.962	-1.341	-5.372	-2.377	-2.377	-3.911	-6.882	-2.145	0.893	-3.792	-1.684	-0.549	0.01	-1.228	1.221	0.893	-0.325	-0.325	-3.316	-3.197	-0.662	-3.316	-3.792	-1.114	-2.03	-2.145	-3.197	-2.61	-0.102	-2.145	2.943	3.049	1.548	1.98	2.195	2.195	3.472	4.207	0.232	1.656
01.16.17	01:00:00	-0.662	-1.228	0.343	1.112	-0.774	-1.114	-2.261	-1.914	-3.079	-1.341	-5.62	-2.494	-2.494	-3.911	-6.626	-2.261	1.439	-4.031	-1.799	-0.662	-0.213	-1.684	1.221	0.893	-0.437	-0.662	-3.197	-2.962	-0.774	-3.434	-3.911	-1.228	-2.03	-2.377	-3.434	-2.727	-0.102	-2.377	2.943	3.049	1.548	1.872	2.195	2.195	3.472	4.311	0.232	1.656
01.16.17	01:30:00	-0.887	-1.341	0.232	1.003	-0.887	-1.114	-2.377	-2.377	-3.197	-1.341	-6.246	-2.494	-2.61	-3.911	-7.138	-2.261	1.33	-4.152	-1.914	-0.774	-0.437	-1.799	1.003	0.893	-0.662	-0.887	-3.434	-3.197	-1.114	-3.672	-3.911	-1.228	-2.145	-2.494	-3.434	-2.844	-0.213	-2.377	2.943	2.943	1.548	1.872	2.195	2.195	3.367	4.311	0.343	1.764
01.16.17	02:00:00	-1.001	-1.456	0.121	0.784	-0.887	-1.228	-2.377	-2.261	-3.316	-1.456	-6.373	-2.61	-2.61	-4.031	-7.397	-2.261	1.33	-4.152	-2.03	-0.774	-0.549	-2.261	0.784	0.893	-0.774	-1.114	-3.672	-3.553	-0.887	-3.316	-3.911	-1.341	-1.914	-2.61	-3.434	-2.962	-0.325	-2.145	2.943	2.73	1.439	1.98	2.088	2.195	3.155	4.311	0.232	1.656
01.16.17	02:30:00	-1.228	-1.799	-0.102	0.453	-1.114	-1.341	-2.494	-2.145	-3.316	-1.456	-6.246	-2.727	-2.844	-4.152	-7.397	-2.494	1.003	-4.152	-2.145	-1.001	-0.662	-2.377	1.003	0.893	-0.887	-1.228	-3.553	-2.962	-0.887	-3.434	-3.911	-1.341	-1.799	-2.727	-3.672	-2.962	-0.325	-2.145	2.837	2.73	1.33	1.98	1.98	1.98	3.049	4.207	0.121	1.439
01.16.17	03:00:00	-1.341	-1.799	-0.102	0.453	-1.001	-1.456	-2.494	-1.57	-3.434	-1.456	-6.626	-2.844	-2.962	-4.152	-7.267	-2.494	1.003	-4.272	-2.261	-1.001	-0.887	-2.377	0.893	0.784	-1.001	-1.341	-3.792	-3.553	-0.887	-3.672	-4.031	-1.456	-1.914	-2.844	-3.672	-2.962	-0.437	-2.377	2.837	2.73	1.33	1.98	1.98	1.98	3.155	4.207	0.121	1.439
01.16.17	03:30:00	-1.341	-1.914	-0.213	0.343	-1.114	-1.456	-2.494	-2.03	-3.553	-1.57	-6.754	-2.844	-3.079	-4.152	-7.397	-2.494	1.439	-4.393	-2.377	-1.114	-0.887	-2.494	0.893	0.674	-1.114	-1.456	-3.911	-3.672	-1.228	-4.031	-4.152	-1.456	-2.145	-2.962	-3.792	-3.079	-0.437	-2.727	2.837	2.73	1.33	1.872	1.872	1.98	3.049	4.207	0.121	1.439
01.16.17	04:00:00	-1.456	-1.914	-0.213	0.232	-1.001	-1.341	-2.494	-1.684	-3.553	-1.57	-7.138	-2.962	-3.079	-4.152	-7.787	-2.494	1.439	-4.393	-2.377	-1.114	-0.887	-2.61	0.784	0.784	-1.114	-1.456	-3.911	-3.316	-1.456	-4.272	-4.152	-1.57	-2.145	-3.316	-3.792	-3.197	-0.549	-2.844	2.73	2.517	1.33	1.764	1.764	1.872	2.943	4.102	0.01	1.221
01.16.17	04:30:00	-1.456	-2.145	-0.437	0.01	-1.114	-1.341	-2.61	-2.494	-3.672	-1.57	-7.138	-2.962	-3.079	-4.272	-8.05	-2.61	1.112	-4.636	-2.494	-1.228	-1.114	-2.61	0.784	0.784	-1.114	-1.456	-4.031	-3.792	-1.57	-4.514	-4.272	-1.57	-2.261	-3.316	-3.911	-3.316	-0.549	-2.962	2.624	2.41	1.221	1.764	1.764	1.764	2.837	3.893	-0.102	1.112
01.16.17	05:00:00	-1.456	-2.03	-0.437	0.01	-1.341	-1.341	-2.727	-2.727	-3.672	-1.684	-7.138	-3.079	-3.197	-4.272	-8.314	-2.61	1.221	-4.636	-2.61	-1.228	-1.114	-2.844	0.893	0.784	-1.228	-1.57	-4.031	-3.553	-1.456	-4.514	-4.393	-1.684	-2.377	-3.553	-4.031	-3.316	-0.549	-2.962	2.517	2.195	1.112	1.764	1.656	1.548	2.73	3.893	-0.325	0.893
01.16.17	05:30:00	-1.341	-2.03	-0.437	0.01	-1.341	-1.341	-2.727	-3.197	-3.792	-1.684	-7.397	-3.197	-3.316	-4.393	-8.447	-2.727	1.33	-4.758	-2.61	-1.341	-1.114	-2.844	0.893	0.674	-1.228	-1.456	-2.962	-2.61	-1.114	-3.434	-4.152	-1.684	-2.145	-3.672	-4.031	-3.197	-0.549	-2.03	2.41	2.195	1.003	1.548	1.439	1.548	2.624	3.683	-0.437	0.674
01.16.17	06:00:00	-1.57	-2.03	-0.549	-0.213	-1.456	-1.341	-2.844	-3.316	-3.792	-1.684	-7.527	-3.197	-3.434	-4.514	-8.314	-2.727	1.112	-4.758	-2.727	-1.456	-1.228	-2.61	0.674	0.674	-1.341	-1.799	-2.03	-2.03	-0.774	-1.799	-3.911	-1.799	-2.03	-3.079	-3.911	-3.079	-0.662	-1.57	2.303	2.088	1.003	1.548	1.33	1.439	2.517	3.578	-0.549	0.563
01.16.17	06:30:00	-1.684	-2.145	-0.549	-0.213	-1.341	-1.456	-2.844	-2.494	-3.911	-1.799	-7.267	-3.316	-3.553	-4.514	-8.713	-2.727	1.656	-4.758	-2.727	-1.341	-1.114	-2.03	0.453	0.563	-1.341	-1.799	-2.03	-1.914	-0.662	-1.57	-3.911	-1.799	-1.914	-2.844	-3.911	-3.079	-0.662	-1.341	2.195	1.872	0.893	1.33	1.33	1.33	2.303	3.472	-0.662	0.453
01.16.17	07:00:00	-1.799	-2.03	-0.662	-0.437	-1.341	-1.456	-2.962	-3.316	-3.911	-1.799	-7.527	-3.316	-3.792	-4.636	-8.847	-2.727	1.439	-4.758	-2.844	-1.456	-1.114	-2.962	0.453	0.453	-1.341	-1.914	-2.377	-2.261	-0.662	-1.684	-4.152	-1.799	-1.914	-2.727	-3.911	-3.197	-0.662	-1.456	2.195	1.98	0.893	1.33	1.439	1.221	2.303	3.578	-0.662	0.453
01.16.17	07:30:00	-1.57	-1.456	-0.662	-0.213	-1.456	-1.456	-2.962	-3.553	-3.911	-1.914	-7.657	-3.434	-4.031	-4.636	-8.847	-2.727	1.221	-4.758	-2.962	-1.456	-1.228	-2.844	0.563	0.563	-1.456	-1.914	-2.962	-2.962	-0.774	-1.684	-4.031	-1.799	-1.914	-2.844	-3.911	-3.197	-0.662	-1.684	2.088	1.764	0.893	1.439	1.33	1.221	2.303	3.367	-0.774	0.343
01.16.17	08:00:00	-1.684	-1.341	-0.774	-0.549	-1.57	-1.57	-3.079	-3.316	-4.031	-1.799	-7.787	-3.434	-4.152	-4.758	-8.847	-2.61	1.98	-4.636	-3.079	-1.57	-1.456	-2.61	0.674	0.453	-1.57	-2.261	-2.145	-2.494	-0.662	-1.456	-4.031	-1.799	-1.914	-2.61	-3.792	-3.197	-0.662	-1.001	2.088	1.656	0.784	1.656	1.33	1.33	2.195	3.261	-0.774	0.01
01.16.17	08:30:00	-1.684	-0.774	-0.662	-0.549	-1.57	-1.57	-3.079	-2.962	-4.031	-1.914	-7.397	-3.434	-4.152	-4.636	-8.58	-2.61	2.195	-4.514	-2.962	-1.456	-1.114	-2.844	0.784	0.453	-1.456	-1.799	-1.228	-1.684	-0.437	-0.549	-4.152	-1.799	-1.799	-2.145	-3.672	-2.962	-0.662	-0.213	2.088	1.764	0.784	1.764	1.221	1.221	2.195	3.367	-0.774	0.121
01.16.17	09:00:00	-1.57	-0.887	-0.662	-0.887	-1.684	-1.57	-3.079	-3.316	-4.031	-1.914	-6.754	-3.434	-4.152	-4.636	-8.447	-2.494	2.303	-4.152	-3.079	-1.57	-1.228	-3.434	0.563	0.453	-1.456	-2.377	-0.887	-1.456	-0.213	-0.213	-3.911	-1.799	-1.684	-1.57	-3.434	-2.844	-0.662	-0.102	2.088	1.656	0.784	1.872	1.33	1.221	2.195	3.367	-0.774	0.121
01.16.17	09:30:00	-1.456	-1.341	-0.549	-1.001	-1.684	-1.456	-3.079	-3.316	-4.031	-1.914	-6.12	-3.553	-3.792	-4.393	-7.918	-2.261	2.41	-3.672	-3.197	-1.57	-1.341	-3.911	0.453	0.343	-1.456	-2.61	-0.437	-0.887	0.01	0.232	-3.672	-1.799	-1.456	-1.001	-3.316	-2.61	-0.662	0.232	2.088	1.764	0.893	1.764	1.439	1.33	2.195	3.472	-0.774	0.232
01.16.17	10:00:00	-1.456	-1.456	-0.549	0.01	-1.684	-1.57	-3.079	-2.962	-3.911	-1.799	-4.636	-3.553	-3.316	-4.272	-7.267	-2.03	2.624	-3.197	-3.079	-1.57	-1.341	-3.911	0.453	0.453	-1.456	-2.727	-0.102	-0.549	0.343	0.674	-3.434	-1.684	-1.341	-0.437	-3.197	-2.61	-0.549	0.453	2.088	1.872	1.003	1.764	1.439	1.439	2.195	3.367	-0.662	0.343
01.16.17	10:30:00	-1.001	-1.228	-0.437	2.195	-1.684	-1.341	-3.079	-2.962	-3.911	-1.799	-2.261	-3.434	-2.61	-4.152	-6.499	-1.799	2.517	-2.61	-3.197	-1.57	-1.341	-3.672	0.674	0.01	-1.341	-2.377	0.343	-0.213	0.784	1.112	-3.316	-1.57	-1.114	0.232	-3.079	-2.377	-0.549	0.784	2.195	2.088	1.221	1.764	1.439	1.548	2.303	3.472	-0.549	0.343
01.16.17	11:00:00	-0.213	-0.325	0.01	3.578	-1.684	-1.57	-2.962	-1.914	-3.792	-1.799	0.343	-3.316	-1.799	-4.031	-4.514	-1.456	2.41	-2.261	-3.079	-1.456	-1.341	-2.844	1.003	0.343	-0.325	-0.213	0.563	0.121	1.112	1.548	-3.079	-1.57	-1.001	1.003	-2.962	-2.261	-0.437	1.003	2.303	2.303	1.221	1.764	1.548	1.548	2.624	3.578	-0.437	0.453
01.16.17	11:30:00	0.453	0.784	0.453	3.683	-1.456	-1.57	-2.844	-1.114	-3.434	-1.684	3.155	-2.962	-1.114	-3.911	-2.727	-1.114	2.303	-2.145	-2.962	-1.341	-1.114	-1.799	1.221	0.784	0.453	1.98	0.893	0.343	1.33	1.98	-2.727	-1.456	-0.887	1.656	-2.962	-2.261	-0.437	1.221	2.303	2.41	1.221	1.656	1.439	1.548	2.73	3.683	-0.549	0.453
01.16.17	12:00:00	1.112	1.764	1.003	3.998	-1.114	-1.456	-2.61	0.563	-3.079	-1.684	4.727	-2.727	-0.437	-3.792	-1.001	-1.001	2.41	-1.799	-2.727	-1.001	-0.437	1.003	1.872	1.112	1.33	4.831	1.33	0.232	1.439	2.41	-2.377	-1.341	-0.774	1.98	-2.844	-2.145	-0.325	1.33	2.41	2.41	1.221	1.548	1.548	1.548	2.73	3.683	-0.549	0.563
01.16.17	12:30:00	1.548	2.517	1.439	4.519	-0.662	-1.114	-2.261	2.195	-2.727	-1.57	6.674	-2.377	0.01	-3.672	0.121	-0.887	2.943	-1.57	-2.261	-0.549	0.121	2.73	2.41	1.439	1.764	6.37	1.872	0.121	1.548	2.73	-2.145	-1.341	-0.549	2.195	-2.61	-2.03	-0.213	1.548	2.41	2.41	1.33	1.439	1.764	1.656	2.837	3.788	-0.437	0.674
01.16.17	01:00:00	1.98	3.049	1.656	4.934	-0.549	-0.887	-2.145	2.303	-2.494	-1.341	6.37	-1.57	0.453	-3.434	2.303	-0.774	3.472	-1.456	-1.914	-0.102	0.563	3.788	2.624	1.548	2.195	7.882	1.764	0.343	1.656	2.837	-1.914	-1.114	0.121	2.41	-2.494	-1.799	-0.213	1.764	2.517	2.624	1.439	1.439	1.656	1.656	2.837	3.998	-0.213	0.784
01.16.17	01:30:00	2.195	3.155	1.98	5.552	-0.437	-0.774	-2.03	2.73	-2.377	-1.341	5.244	-1.114	0.453	-2.962	5.347	-0.662	3.683	-1.57	-1.341	0.121	1.221	5.45	2.73	1.764	2.624	9.669	1.872	0.121	1.98	2.943	-1.799	-1.001	0.121	2.41	-2.377	-1.456	-0.102	1.98	2.517	2.624	1.33	1.439	1.656	1.764	2.943	4.102	-0.213	0.893
01.16.17	02:00:00	2.517	3.367	2.303	5.86	-0.213	-0.662	-1.914	3.049	-2.145	-1.228	4.831	-1.001	0.453	-2.727	6.573	-0.662	3.893	-1.914	-1.001	0.563	1.439	7.28	2.624	1.98	2.73	9.768	1.872	0.232	2.41	2.943	-1.684	-0.774	0.01	2.517	-2.261	-0.774	-0.102	2.088	2.624	2.73	1.33	1.33	1.764	1.764	3.049	4.207	-0.213	0.893
01.16.17	02:30:00	2.303	3.049	2.303	5.141	0.232	-0.213	-1.456	4.311	-2.145	-1.114	6.37	-1.001	0.453	-2.494	6.877	-0.662	3.578	-2.261	-0.437	1.003	1.764	5.552	2.837	2.088	2.624	9.472	1.656	0.453	2.624	2.943	-1.684	-0.662	0.01	2.517	-2.145	-0.325	-0.102	2.195	2.624	2.837	1.439	1.439	1.764	1.764	3.049	4.102	-0.102	1.003
01.16.17	03:00:00	2.088	2.517	2.195	4.727	0.563	0.01	-1.228	4.311	-2.03	-1.114	5.244	-1.001	0.232	-2.261	4.415	-0.774	3.788	-2.494	0.121	1.003	1.548	5.037	2.73	2.088	2.41	8.182	1.221	0.343	2.303	2.73	-1.57	-0.549	-0.102	2.41	-1.914	-0.437	-0.102	2.088	2.624	2.837	1.33	1.439	1.98	1.872	3.155	4.207	-0.102	1.112
01.16.17	03:30:00	2.195	2.303	2.303	4.727	0.563	0.01	-1.114	3.578	-2.03	-1.114	3.788	-1.114	0.121	-2.377	2.303	-0.887	3.788	-2.61	0.121	1.003	1.548	4.623	2.73	1.872	2.303	9.077	1.003	0.453	1.98	2.517	-1.684	-0.549	-0.102	2.088	-1.799	-0.437	-0.102	1.98	2.73	2.943	1.221	1.439	1.98	1.872	3.261	4.311	-0.102	1.003
01.16.17	04:00:00	2.195	2.303	2.41	4.415	0.343	0.01	-1.341	2.943	-2.145	-1.114	3.049	-1.228	-0.102	-2.377	1.656	-1.001	3.367	-2.844	0.01	0.893	1.439	4.102	2.624	1.98	2.088	8.779	0.893	0.343	1.656	2.303	-1.799	-0.662	-0.213	1.872	-1.914	-0.662	-0.102	1.872	2.624	2.943	1.221	1.33	1.872	1.872	3.261	4.311	-0.102	0.893
01.16.17	04:30:00	2.088	2.088	2.303	4.207	0.232	-0.102	-1.341	2.517	-2.261	-1.114	2.517	-1.456	-0.213	-2.494	1.33	-1.114	3.261	-2.962	-0.213	0.674	1.33	3.683	2.41	1.764	1.98	5.244	0.674	0.343	1.439	1.98	-1.684	-0.662	-0.437	1.548	-2.03	-0.887	-0.102	1.656	2.624	2.943	1.112	1.33	1.764	1.872	3.261	4.311	-0.213	0.784
01.16.17	05:00:00	1.872	1.872	1.98	3.893	0.232	-0.213	-1.456	1.98	-2.261	-1.341	2.303	-1.456	-0.437	-2.61	1.003	-1.341	2.943	-3.197	-0.437	0.453	1.221	3.155	2.195	1.439	1.548	3.683	0.343	0.232	1.112	1.656	-1.914	-0.774	-0.549	1.221	-2.145	-1.228	-0.213	1.33	2.624	2.837	1.221	1.221	1.656	1.764	3.261	4.311	-0.213	0.784
01.16.17	05:30:00	1.656	1.548	1.764	3.578	-0.102	-0.549	-1.684	1.003	-2.494	-1.341	1.003	-1.57	-0.549	-2.727	-0.102	-1.456	2.943	-3.434	-0.887	0.232	1.003	2.73	1.98	1.33	1.33	3.155	0.232	0.121	1.003	1.221	-2.377	-0.774	-0.774	1.112	-2.261	-1.228	-0.213	1.112	2.624	2.73	1.112	1.112	1.656	1.764	3.155	4.311	-0.325	0.674
01.16.17	06:00:00	1.439	1.221	1.656	3.367	-0.325	-0.774	-1.914	0.343	-2.494	-1.341	1.112	-1.799	-0.774	-2.962	-1.799	-1.684	2.943	-3.434	-1.114	0.121	0.893	2.303	1.764	1.221	1.112	3.049	-0.102	-0.102	0.784	1.003	-2.727	-0.887	-0.887	0.674	-2.377	-1.456	-1.57	0.893	2.624	2.73	1.221	1.112	1.548	1.656	3.155	4.207	-0.437	0.674
01.16.17	06:30:00	1.33	1.003	1.548	3.155	-0.549	-0.887	-2.03	0.343	-2.61	-1.456	0.893	-1.799	-1.114	-2.962	-0.887	-1.799	2.943	-3.672	-1.114	0.01	0.784	2.303	1.764	1.112	1.003	2.837	-0.102	-0.102	0.674	0.893	-2.844	-0.887	-0.887	0.453	-2.494	-1.57	-1.456	0.784	2.624	2.624	1.221	1.112	1.548	1.656	3.049	4.207	-0.437	0.563
01.16.17	07:00:00	1.112	0.893	1.548	3.049	-0.549	-1.001	-2.145	0.232	-2.494	-1.456	1.33	-1.914	-1.114	-2.962	-0.437	-2.03	2.73	-3.792	-1.341	0.01	0.674	2.088	1.656	1.003	0.893	2.624	-0.213	-0.213	0.563	0.784	-2.844	-1.001	-1.001	0.343	-2.61	-1.684	-1.228	0.674	2.624	2.624	1.221	1.003	1.548	1.656	2.943	4.207	-0.437	0.563
01.16.17	07:30:00	1.112	0.784	1.439	2.837	-0.662	-1.001	-2.145	0.563	-2.61	-1.456	1.221	-2.03	-1.228	-2.844	-0.213	-2.145	2.837	-3.911	-1.341	-0.102	0.674	2.088	1.548	0.893	0.784	2.517	-0.325	-0.437	0.674	0.893	-2.844	-1.001	-1.001	0.343	-2.61	-1.799	-1.001	0.674	2.624	2.517	1.221	1.003	1.439	1.548	2.943	4.102	-0.437	0.453
01.16.17	08:00:00	1.003	0.563	1.33	2.73	-0.662	-1.114	-2.261	0.563	-2.61	-1.456	1.221	-2.03	-1.228	-2.727	-0.102	-2.145	2.517	-3.911	-1.341	-0.102	0.563	2.195	1.439	0.893	0.784	2.41	-0.437	-0.549	0.563	0.893	-2.844	-1.001	-1.001	0.343	-2.61	-1.799	-1.001	0.674	2.517	2.303	1.221	1.003	1.439	1.548	2.943	3.998	-0.549	0.674
01.16.17	08:30:00	0.893	0.453	1.221	2.624	-0.662	-1.114	-2.261	0.343	-2.61	-1.456	0.893	-2.03	-1.228	-2.61	0.01	-2.261	2.624	-3.911	-1.456	-0.102	0.674	2.195	1.33	0.784	0.674	2.303	-0.549	-0.662	0.453	0.674	-2.962	-1.001	-1.001	0.232	-2.844	-1.914	-1.001	0.563	2.517	2.41	1.221	1.003	1.33	1.548	2.837	3.893	-0.549	0.563
01.16.17	09:00:00	0.893	0.453	1.221	2.517	-0.662	-1.114	-2.145	1.003	-2.727	-1.456	0.121	-2.145	-1.456	-2.844	-0.887	-2.261	2.303	-4.031	-1.456	0.01	0.674	2.195	1.33	0.784	0.563	2.195	-0.662	-0.774	0.453	0.563	-3.079	-1.114	-1.114	0.121	-2.962	-2.03	-1.001	0.343	2.41	2.41	1.221	0.784	1.33	1.548	2.837	3.893	-0.549	0.453
01.16.17	09:30:00	0.784	0.453	1.221	2.517	-0.662	-1.001	-2.145	0.674	-2.962	-1.57	-0.437	-2.145	-1.799	-3.079	-2.377	-2.377	2.517	-4.031	-1.341	0.01	0.784	2.303	1.33	0.674	0.674	2.303	-0.774	-0.774	0.343	0.453	-3.197	-1.114	-1.114	0.01	-2.962	-2.145	-1.001	0.343	2.41	2.41	1.221	0.784	1.33	1.548	2.73	3.893	-0.549	0.343
01.16.17	10:00:00	0.784	0.453	1.221	2.41	-0.662	-1.001	-2.261	0.563	-3.079	-1.57	-1.341	-2.261	-2.145	-3.316	-4.152	-2.377	2.517	-4.031	-1.341	0.01	0.784	2.195	1.33	0.674	0.674	2.195	-0.662	-0.774	0.232	0.121	-3.434	-1.114	-1.228	-0.102	-3.079	-2.145	-1.456	0.232	2.41	2.303	1.112	0.784	1.33	1.439	2.624	3.893	-0.662	0.232
01.16.17	10:30:00	0.784	0.453	1.221	2.41	-0.662	-1.114	-2.261	0.453	-3.197	-1.684	-1.456	-2.377	-2.377	-3.434	-4.031	-2.377	2.303	-4.152	-1.341	0.01	0.784	2.088	1.221	0.563	0.563	2.195	-0.774	-0.887	0.232	0.232	-3.434	-1.228	-1.228	-0.102	-3.197	-2.261	-1.456	0.232	2.41	2.195	1.112	0.784	1.221	1.33	2.624	3.893	-0.774	0.232
01.16.17	11:00:00	0.674	0.343	1.112	2.303	-0.662	-1.114	-2.261	0.453	-3.197	-1.684	-1.001	-2.494	-2.61	-3.672	-4.272	-2.494	2.303	-4.152	-1.341	-0.102	0.784	2.088	1.221	0.563	0.453	1.98	-0.774	-1.114	0.232	0.121	-3.553	-1.228	-1.341	-0.102	-3.434	-2.377	-1.57	0.01	2.41	2.303	1.112	0.784	1.221	1.33	2.73	3.788	-0.662	0.232
01.16.17	11:30:00	0.674	0.343	1.112	2.195	-0.662	-1.114	-2.261	0.674	-3.079	-1.684	-0.887	-2.61	-2.727	-3.672	-4.758	-2.494	2.41	-4.272	-1.341	-0.102	0.674	1.872	1.221	0.453	0.453	1.98	-0.662	-1.001	0.232	0.232	-3.434	-1.341	-1.228	-0.102	-3.434	-2.261	-1.57	0.232	2.303	2.195	1.112	0.674	1.221	1.33	2.73	3.788	-0.774	0.121
01.17.17	12:00:00	0.563	0.232	1.112	2.088	-0.662	-1.114	-2.377	0.453	-2.962	-1.684	-0.549	-2.61	-2.844	-3.792	-5.003	-2.494	2.41	-4.272	-1.456	-0.102	0.674	1.872	1.112	0.453	0.453	1.98	-0.549	-0.887	0.232	0.232	-3.316	-1.341	-1.228	0.01	-3.316	-2.261	-1.456	0.343	2.303	2.195	1.003	0.563	1.221	1.221	2.73	3.683	-0.774	-0.102
01.17.17	12:30:00	0.563	0.232	1.003	1.98	-0.662	-1.114	-2.261	0.784	-2.962	-1.684	-0.437	-2.727	-3.079	-3.911	-4.636	-2.377	2.41	-4.272	-1.456	-0.102	0.674	1.98	1.112	0.453	0.453	1.98	-0.549	-1.001	0.232	0.232	-3.316	-1.341	-1.228	0.01	-3.316	-2.377	-1.456	0.232	2.195	2.088	0.893	0.453	1.112	1.221	2.624	3.683	-0.887	-0.102
01.17.17	01:00:00	0.563	0.232	1.003	1.98	-0.662	-1.114	-2.261	0.674	-3.079	-1.799	-0.774	-2.727	-3.079	-3.911	-5.003	-2.377	2.41	-4.393	-1.341	-0.102	0.674	1.872	1.112	0.453	0.453	1.872	-0.887	-1.228	0.121	-0.102	-3.553	-1.341	-1.341	-0.437	-3.434	-2.494	-1.456	-0.102	2.195	2.088	0.893	0.343	1.112	1.112	2.624	3.683	-1.114	-0.325
01.17.17	01:30:00	0.453	0.121	1.003	1.872	-0.774	-1.228	-2.377	0.232	-2.844	-1.799	0.453	-2.844	-3.197	-4.031	-5.496	-2.377	2.624	-4.393	-1.456	-0.102	0.674	1.872	1.112	0.453	0.343	1.764	-1.001	-1.228	0.121	0.01	-3.553	-1.341	-1.228	-0.437	-3.434	-2.61	-1.341	-0.102	2.195	2.088	0.784	0.232	1.003	1.112	2.517	3.683	-1.114	-0.437
01.17.17	02:00:00	0.343	0.01	0.893	1.872	-0.887	-1.341	-2.494	0.232	-2.844	-1.799	0.121	-2.844	-3.197	-3.911	-5.62	-2.261	2.624	-4.272	-1.456	-0.102	0.674	1.98	1.003	0.453	0.453	1.872	-0.549	-0.887	0.232	0.232	-3.197	-1.456	-1.114	-0.102	-3.316	-2.377	-1.341	0.343	2.088	1.98	0.674	0.232	0.893	1.003	2.517	3.578	-1.228	-0.437
01.17.17	02:30:00	0.453	0.121	0.893	1.872	-0.662	-1.114	-2.377	0.453	-2.727	-1.799	0.01	-2.844	-3.316	-3.911	-5.745	-2.261	2.624	-4.152	-1.341	-0.102	0.674	1.656	1.003	0.453	0.563	1.98	-0.437	-0.774	0.232	0.343	-3.197	-1.456	-1.114	0.01	-3.316	-2.261	-1.228	0.343	1.98	1.98	0.563	0.121	0.784	1.003	2.303	3.472	-1.341	-0.549
01.17.17	03:00:00	0.343	0.121	0.893	1.872	-0.662	-1.114	-2.377	0.453	-2.727	-1.799	-0.102	-2.844	-3.434	-4.031	-5.87	-2.261	2.624	-4.272	-1.456	-0.102	0.674	1.548	1.003	0.563	0.453	1.764	-0.437	-0.774	0.343	0.343	-3.079	-1.456	-1.114	0.121	-3.197	-2.261	-1.228	0.453	2.088	1.872	0.563	0.121	0.784	1.003	2.088	3.472	-1.456	-0.662
01.17.17	03:30:00	0.453	0.232	1.003	1.872	-0.662	-1.114	-2.377	0.563	-2.844	-1.799	-0.774	-2.962	-3.316	-4.031	-6.373	-2.261	2.517	-4.272	-1.456	-0.102	0.674	1.764	1.112	0.563	0.453	1.764	-0.662	-1.001	0.232	0.232	-3.079	-1.456	-1.114	0.01	-3.316	-2.261	-1.228	0.01	1.98	1.872	0.563	0.121	0.784	0.893	1.98	3.261	-1.456	-0.549
01.17.17	04:00:00	0.563	0.232	1.003	1.872	-0.549	-1.001	-2.261	0.563	-2.962	-1.914	-1.684	-2.962	-3.553	-4.031	-5.87	-2.261	2.41	-4.272	-1.456	-0.102	0.674	1.656	1.112	0.563	0.563	1.98	-0.774	-1.114	0.121	0.01	-3.316	-1.456	-1.341	-0.213	-3.434	-2.494	-1.228	-0.102	1.98	1.656	0.563	0.121	0.784	0.893	1.764	3.049	-1.456	-0.549
01.17.17	04:30:00	0.563	0.232	1.003	1.872	-0.549	-1.001	-2.261	0.563	-3.197	-1.914	-2.145	-2.962	-3.553	-4.031	-5.87	-2.145	2.517	-4.272	-1.341	-0.102	0.674	1.656	1.112	0.563	0.453	1.872	-1.001	-1.114	0.01	-0.102	-3.434	-1.57	-1.341	-0.437	-3.553	-2.494	-1.228	-0.325	1.98	1.548	0.563	0.121	0.674	0.784	1.872	2.943	-1.57	-0.662
01.17.17	05:00:00	0.563	0.232	1.003	1.764	-0.549	-1.114	-2.261	0.563	-3.434	-2.03	-2.494	-2.962	-3.553	-4.031	-6.246	-2.261	2.41	-4.272	-1.228	0.01	0.784	1.872	1.112	0.563	0.453	1.656	-1.001	-1.341	0.01	-0.213	-3.553	-1.57	-1.341	-0.549	-3.553	-2.61	-1.228	-0.213	1.872	1.548	0.674	0.121	0.674	0.563	1.872	3.049	-1.684	-0.549
01.17.17	05:30:00	0.563	0.121	0.893	1.764	-0.549	-1.001	-2.145	0.674	-3.316	-2.03	-1.914	-2.962	-3.792	-4.152	-6.626	-2.261	2.41	-4.272	-1.228	0.01	0.784	1.656	1.112	0.563	0.453	1.656	-1.456	-1.57	-0.102	-0.213	-3.553	-1.57	-1.456	-0.662	-3.792	-2.727	-1.114	-0.662	1.98	1.656	0.563	0.121	0.563	0.563	1.98	3.155	-1.684	-0.549
01.17.17	06:00:00	0.453	0.121	0.893	1.656	-0.662	-1.114	-2.261	0.343	-3.434	-2.145	-1.228	-3.079	-3.792	-4.272	-7.138	-2.377	2.41	-4.393	-1.228	-0.102	0.674	1.656	1.112	0.563	0.453	1.656	-1.456	-1.57	-0.102	-0.325	-3.672	-1.57	-1.456	-0.887	-3.792	-2.727	-1.114	-0.662	1.872	1.656	0.563	0.121	0.563	0.563	1.98	3.155	-1.57	-0.662
01.17.17	06:30:00	0.453	0.01	0.893	1.656	-0.662	-1.114	-2.261	0.563	-3.434	-2.145	-1.114	-3.197	-4.031	-4.393	-7.657	-2.377	2.41	-4.393	-1.228	-0.102	0.784	1.656	1.112	0.674	0.453	1.656	-1.341	-1.456	-0.213	-0.437	-3.672	-1.684	-1.57	-1.114	-3.792	-2.844	-1.114	-0.774	1.764	1.33	0.674	0.01	0.563	0.453	1.764	3.261	-1.684	-0.887
01.17.17	07:00:00	0.453	0.01	0.893	1.548	-0.662	-1.001	-2.261	0.453	-3.434	-2.261	-1.001	-3.316	-4.272	-4.514	-7.527	-2.377	2.41	-4.393	-1.228	0.01	0.784	1.656	1.003	0.674	0.453	1.656	-1.114	-1.456	-0.102	-0.102	-3.672	-1.684	-1.57	-0.662	-3.672	-2.727	-1.114	-0.325	1.872	1.33	0.563	0.01	0.453	0.453	1.548	3.155	-1.799	-1.001
01.17.17	07:30:00	0.453	0.01	0.784	1.548	-0.549	-1.001	-2.261	0.563	-3.434	-2.261	-1.341	-3.316	-4.272	-4.514	-7.657	-2.261	2.517	-4.272	-1.341	-0.102	0.784	1.656	1.003	0.674	0.453	1.764	-1.001	-1.456	-0.102	0.01	-3.672	-1.684	-1.57	-0.549	-3.553	-2.61	-1.228	-0.102	1.872	1.33	0.453	0.01	0.343	0.343	1.548	3.049	-1.914	-0.887
01.17.17	08:00:00	0.453	0.01	0.784	1.548	-0.662	-1.001	-2.145	0.784	-3.553	-2.261	-1.914	-3.316	-4.393	-4.514	-7.527	-2.261	2.303	-4.152	-1.228	0.01	0.674	1.764	1.003	0.674	0.343	1.656	-1.228	-1.57	0.01	0.121	-3.553	-1.799	-1.456	-0.213	-3.672	-2.61	-1.228	-0.213	1.98	1.33	0.232	-0.102	0.343	0.232	1.764	3.155	-2.03	-1.341
01.17.17	08:30:00	0.563	0.121	0.784	1.548	-0.437	-1.001	-2.03	1.003	-3.553	-2.261	-1.228	-3.316	-4.272	-4.393	-7.01	-2.145	2.303	-4.031	-1.228	0.01	0.784	1.764	1.003	0.674	0.453	1.764	-1.456	-1.684	-0.102	0.01	-3.434	-1.799	-1.456	-0.325	-3.672	-2.727	-1.114	-0.437	1.872	1.33	0.232	0.01	0.343	0.343	1.764	3.049	-2.03	-1.228
01.17.17	09:00:00	0.563	0.121	0.784	1.548	-0.437	-0.887	-1.914	1.439	-3.434	-2.261	-1.456	-3.316	-4.272	-4.393	-6.754	-2.03	2.41	-3.316	-1.228	0.01	0.893	1.98	1.003	0.674	0.563	1.872	-1.684	-1.799	-0.102	0.01	-3.434	-1.914	-2.844	-0.662	-3.672	-2.727	-1.114	-0.437	1.872	1.439	0.232	0.01	0.343	0.232	1.764	3.049	-2.03	-1.341
01.17.17	09:30:00	0.453	0.121	0.784	1.548	-0.213	-0.774	-1.799	1.656	-3.079	-2.145	0.563	-3.197	-4.031	-4.272	-6.12	-1.914	2.195	-3.434	-1.001	0.232	0.893	1.872	1.003	0.784	0.563	1.764	-0.662	-1.228	0.343	0.674	-3.197	-2.03	-2.61	-0.325	-3.197	-2.377	-0.887	0.674	1.872	1.439	0.232	0.01	0.343	0.232	1.656	3.049	-2.03	-1.456
01.17.17	10:00:00	0.563	0.232	0.893	2.73	-0.325	-0.887	-1.799	1.548	-2.727	-1.914	1.764	-3.079	-3.792	-4.152	-5.745	-1.799	2.303	-3.316	-1.114	0.121	0.893	1.872	1.33	0.674	0.674	1.98	-0.102	-0.887	0.674	1.33	-2.844	-2.377	-2.145	0.453	-2.844	-2.145	-0.662	1.221	1.872	1.439	0.232	0.01	0.343	0.453	1.764	3.049	-2.03	-1.228
01.17.17	10:30:00	0.893	0.784	1.112	4.623	-0.213	-0.887	-1.799	1.764	-2.61	-1.914	1.764	-2.962	-3.553	-4.031	-5.003	-1.57	2.303	-2.61	-1.001	0.232	1.003	2.195	1.98	0.784	1.112	2.73	0.121	-0.662	0.893	1.548	-2.727	-3.911	-1.914	1.003	-2.844	-2.145	-0.662	0.674	1.98	1.548	0.343	0.01	0.453	0.453	1.872	3.155	-1.914	-1.001
01.17.17	11:00:00	1.33	1.439	1.33	5.037	-0.102	-0.774	-1.57	2.088	-2.377	-1.799	3.788	-2.844	-2.844	-4.031	-4.393	-1.228	2.517	-2.03	-0.887	0.343	1.003	2.41	2.517	1.003	1.98	3.893	0.343	-0.549	1.003	1.764	-2.494	-4.031	-1.684	1.221	-2.61	-2.03	-0.437	0.893	1.98	1.656	0.453	0.01	0.453	0.674	1.98	3.155	-1.799	-1.001
01.17.17	11:30:00	1.656	2.195	1.548	4.519	-0.102	-0.662	-1.57	2.517	-2.261	-1.799	4.727	-2.61	-2.03	-3.792	-2.61	-1.001	2.41	-1.57	-0.887	0.453	1.112	2.73	3.367	1.221	2.41	4.519	0.784	-0.102	1.221	2.517	-2.494	-3.792	-1.684	2.303	-2.727	-2.03	-0.549	0.563	2.088	1.764	0.453	0.01	0.674	0.893	2.195	3.367	-1.684	-0.662
01.17.17	12:00:00	1.872	2.837	1.98	4.519	0.121	-0.549	-1.341	2.943	-1.914	-1.684	5.655	-2.377	-1.114	-3.792	-1.001	-0.774	2.624	-1.114	-0.549	0.674	1.33	3.472	3.367	1.439	2.41	5.244	1.439	0.121	1.656	2.943	-2.145	-3.434	-1.456	2.41	-2.727	-1.914	-0.325	1.221	2.088	1.872	0.563	0.01	0.784	1.112	2.303	3.472	-1.456	-0.437
01.17.17	12:30:00	2.195	3.261	2.303	4.934	0.121	-0.437	-1.114	3.261	-1.914	-1.684	7.481	-2.145	-0.325	-3.672	0.232	-0.549	3.155	-0.662	-0.437	0.893	1.656	3.788	3.683	1.548	2.517	6.064	1.872	0.232	1.98	3.472	-1.799	-2.962	-1.341	2.624	-2.61	-1.684	-0.437	1.764	2.195	1.98	0.784	0.01	0.893	1.33	2.517	3.578	-1.228	-0.102
01.17.17	01:00:00	2.41	3.367	2.41	5.347	0.343	-0.213	-1.001	3.472	-1.799	-1.456	7.28	-1.456	0.232	-3.672	1.439	-0.437	3.578	-0.437	-0.213	1.112	1.98	4.623	3.788	1.439	2.517	7.28	2.088	0.453	2.088	3.788	-1.456	-2.494	-0.325	3.049	-2.494	-1.456	-0.325	2.195	2.195	2.088	0.893	0.121	1.003	1.33	2.73	3.683	-1.114	0.121
01.17.17	01:30:00	2.624	3.367	2.624	5.86	0.453	-0.102	-0.887	3.578	-1.456	-1.341	6.268	-1.001	0.343	-3.434	4.934	-0.213	3.893	-0.437	-0.102	1.112	2.41	6.877	3.893	1.548	2.73	8.68	2.195	0.563	2.303	3.788	-1.228	-2.03	-0.102	3.261	-2.377	-1.114	-0.325	2.517	2.303	2.195	0.893	0.121	1.33	1.439	2.837	3.578	-0.887	0.343
01.17.17	02:00:00	2.837	3.578	2.73	6.37	0.453	-0.102	-0.887	3.578	-1.341	-1.341	5.45	-0.887	0.343	-3.434	6.064	-0.325	4.311	-0.774	0.121	1.221	2.73	7.983	3.788	1.548	2.837	9.176	2.303	1.003	3.155	3.893	-1.114	-1.456	-0.213	3.367	-2.261	-0.213	-0.437	2.73	2.303	2.303	1.003	0.121	1.439	1.439	2.943	3.683	-0.774	0.343
01.17.17	02:30:00	2.943	3.578	2.837	6.471	0.674	-0.102	-0.887	3.788	-1.341	-1.228	5.962	-0.774	0.232	-3.434	7.381	-0.325	4.311	-1.114	0.121	1.33	2.73	5.244	3.893	1.548	2.837	9.571	2.088	1.221	3.367	3.472	-1.684	-1.001	-0.549	3.049	-2.377	-0.662	-0.437	1.872	2.303	2.303	1.003	0.232	1.439	1.33	2.943	3.788	-0.662	0.343
01.17.17	03:00:00	2.943	3.472	2.943	6.166	0.674	0.01	-0.662	3.893	-1.456	-1.228	4.934	-0.774	0.121	-3.316	5.962	-0.437	4.207	-1.341	0.232	1.439	2.41	4.831	3.472	1.548	2.837	9.571	1.656	1.112	3.261	2.943	-1.799	-0.662	-0.662	2.837	-2.145	-0.774	-0.213	1.764	2.41	2.303	1.112	0.232	1.548	1.33	2.837	3.788	-0.549	0.563
01.17.17	03:30:00	2.943	3.261	3.261	5.86	0.563	0.121	-0.774	3.788	-1.684	-1.114	2.303	-0.887	0.01	-3.316	1.764	-0.549	3.998	-1.456	0.232	1.33	2.303	4.623	3.472	1.548	2.73	8.581	1.439	1.003	2.943	2.837	-1.914	-0.549	-0.662	2.41	-2.03	-0.662	-0.213	1.872	2.41	2.41	1.112	0.343	1.548	1.221	2.943	3.788	-0.437	0.674
01.17.17	04:00:00	2.943	3.049	3.155	5.244	0.563	0.01	-0.662	3.578	-1.799	-1.114	1.872	-0.887	-0.213	-3.316	-0.437	-0.549	3.578	-1.684	0.232	1.33	2.088	4.415	3.261	1.439	2.624	7.782	0.893	0.893	2.517	2.303	-2.727	-0.774	-0.887	1.98	-2.03	-1.001	-0.213	1.33	2.41	2.41	1.112	0.343	1.548	1.221	2.943	3.893	-0.437	0.674
01.17.17	04:30:00	2.73	2.73	2.943	4.831	0.563	-0.102	-0.662	3.472	-1.914	-1.228	1.221	-1.001	-0.437	-3.434	-1.799	-0.662	3.155	-1.914	0.232	1.33	2.088	4.207	3.049	1.33	2.41	5.141	0.453	0.563	2.195	1.656	-3.911	-1.001	-1.001	0.121	-2.261	-1.228	-0.325	0.893	2.41	2.41	1.112	0.343	1.548	1.221	3.049	3.893	-0.549	0.674
01.17.17	05:00:00	2.41	2.41	2.624	4.415	0.563	-0.102	-0.774	3.049	-2.145	-1.228	0.453	-1.114	-0.774	-3.434	-2.844	-0.887	2.837	-2.145	0.121	1.112	1.98	3.788	2.73	1.221	2.303	4.207	0.232	0.343	1.764	1.221	-4.152	-1.228	-1.228	-0.887	-2.377	-1.341	-0.325	1.112	2.41	2.303	1.112	0.232	1.33	1.33	3.049	3.893	-0.662	0.343
01.17.17	05:30:00	2.195	1.98	2.41	4.102	0.343	-0.213	-1.001	2.517	-2.377	-1.341	-0.662	-1.228	-0.887	-3.553	-3.553	-1.001	2.624	-2.494	-0.102	1.003	1.872	3.367	2.517	1.221	2.088	3.788	0.121	0.343	1.548	1.221	-4.031	-1.341	-1.341	-0.774	-2.494	-1.456	-0.662	0.784	2.41	2.195	1.112	0.232	1.221	1.221	3.049	3.788	-0.887	0.121
01.17.17	06:00:00	1.98	1.764	2.195	3.893	0.343	-0.325	-1.001	2.41	-2.494	-1.341	-1.114	-1.456	-1.228	-3.672	-4.152	-1.114	2.73	-2.61	-0.213	0.893	1.764	3.049	2.41	1.112	1.98	3.472	0.121	0.232	1.33	0.893	-4.272	-1.57	-1.684	-1.799	-2.61	-1.57	-0.662	0.784	2.303	2.195	1.112	0.232	1.33	1.112	2.943	3.788	-0.887	0.121
01.17.17	06:30:00	1.872	1.548	2.088	3.683	0.232	-0.325	-1.114	2.195	-2.61	-1.456	-1.228	-1.57	-1.57	-3.792	-4.152	-1.341	2.73	-2.727	-0.325	0.784	1.656	2.943	2.195	1.003	1.764	3.155	-0.213	0.121	1.003	0.343	-4.152	-1.799	-1.684	-1.456	-2.727	-1.684	-0.662	0.674	2.41	2.195	0.893	0.343	1.221	1.003	2.837	3.683	-0.774	0.343
01.17.17	07:00:00	1.656	1.221	1.98	3.367	0.232	-0.437	-1.114	1.98	-2.844	-1.456	-1.57	-1.799	-1.799	-3.911	-4.636	-1.341	2.624	-2.844	-0.325	0.784	1.656	2.837	2.088	0.893	1.548	2.837	-0.774	-0.437	0.674	-0.437	-4.152	-1.914	-1.684	-1.114	-2.844	-1.799	-0.774	-0.102	2.41	2.195	0.784	0.343	1.221	1.003	2.837	3.683	-0.774	0.343
01.17.17	07:30:00	1.548	1.003	1.872	3.155	0.232	-0.437	-1.114	1.98	-2.727	-1.456	-1.684	-1.914	-2.03	-3.911	-5.125	-1.456	2.517	-2.962	-0.325	0.784	1.656	2.837	1.872	1.003	1.439	2.624	-1.228	-0.662	0.674	-0.102	-4.031	-2.03	-1.684	-1.001	-2.962	-1.914	-0.774	-0.325	2.41	2.088	0.674	0.343	1.221	0.893	2.624	3.683	-0.662	0.343
01.17.17	08:00:00	1.33	0.893	1.764	2.943	0.01	-0.549	-1.228	1.656	-2.727	-1.456	-1.57	-2.03	-2.261	-4.031	-5.372	-1.684	2.517	-3.079	-0.437	0.674	1.548	2.303	1.764	1.003	1.33	2.517	-1.228	-0.887	0.563	-0.325	-4.152	-2.03	-1.57	-0.887	-2.962	-1.914	-0.662	0.01	2.41	2.088	0.674	0.343	1.221	0.893	2.517	3.683	-0.662	0.343
01.17.17	08:30:00	1.221	0.674	1.656	2.73	-0.102	-0.662	-1.341	1.439	-2.494	-1.456	-1.341	-2.145	-2.494	-4.031	-5.003	-1.799	2.41	-3.079	-0.662	0.563	1.33	2.088	1.656	1.003	1.221	2.41	-1.001	-0.774	0.674	0.232	-3.911	-2.03	-1.341	-0.774	-2.844	-1.799	-0.662	0.343	2.41	2.088	0.563	0.343	1.221	0.893	2.624	3.683	-0.662	0.453
01.17.17	09:00:00	0.893	0.453	1.439	2.517	0.01	-0.662	-1.341	1.439	-2.377	-1.456	-1.001	-2.145	-2.494	-3.911	-4.272	-1.684	2.41	-2.844	-0.662	0.563	1.221	1.98	1.548	1.003	1.112	2.195	-1.001	-0.887	0.674	0.01	-3.911	-2.03	-1.341	-0.887	-2.844	-1.799	-0.549	0.343	2.41	2.088	0.563	0.453	1.221	0.893	2.73	3.683	-0.774	0.343
01.17.17	09:30:00	0.453	-0.102	1.221	2.195	-0.102	-0.774	-1.456	1.112	-2.261	-1.456	-1.001	-2.03	-2.494	-3.792	-4.031	-1.799	1.764	-2.844	-0.887	0.343	1.221	1.764	1.548	1.003	0.674	1.112	-1.114	-1.001	0.563	-0.325	-3.792	-1.914	-1.341	-0.774	-2.727	-1.799	-0.437	0.343	2.41	2.088	0.563	0.343	1.221	0.893	2.624	3.683	-0.774	0.232
01.17.17	10:00:00	0.232	-0.437	1.003	1.872	-0.102	-0.774	-1.456	1.221	-2.261	-1.456	-0.887	-2.03	-2.494	-3.672	-3.911	-1.684	1.764	-2.727	-1.001	0.343	1.112	1.656	1.33	1.003	0.453	0.674	-1.228	-1.001	0.453	-0.549	-3.792	-1.914	-1.341	-1.001	-2.727	-1.799	-0.437	0.232	2.41	1.98	0.453	0.453	1.221	0.784	2.517	3.683	-0.662	0.232
01.17.17	10:30:00	0.121	-0.549	0.784	1.764	-0.213	-0.887	-1.57	1.003	-2.145	-1.456	-1.001	-2.03	-2.494	-3.672	-3.553	-1.684	1.439	-2.727	-1.001	0.343	1.003	1.439	1.221	1.003	0.343	0.674	-1.228	-1.114	0.453	-0.549	-3.672	-1.914	-1.341	-1.001	-2.727	-1.799	-0.437	0.121	2.41	1.98	0.343	0.453	1.221	0.784	2.517	3.683	-0.774	0.232
01.17.17	11:00:00	0.01	-0.774	0.674	1.548	-0.213	-0.887	-1.684	0.784	-2.261	-1.456	-1.341	-2.03	-2.377	-3.553	-3.672	-1.799	0.784	-2.844	-1.114	0.232	0.893	1.33	1.112	1.003	0.121	0.453	-1.341	-1.228	0.453	-0.662	-3.672	-2.03	-1.341	-1.001	-2.727	-1.914	-0.437	0.01	2.41	1.872	0.343	0.453	1.112	0.674	2.41	3.578	-0.774	0.232
01.17.17	11:30:00	-0.102	-0.887	0.674	1.33	-0.325	-1.001	-1.799	0.121	-2.377	-1.57	-1.799	-2.03	-2.494	-3.553	-3.911	-2.03	0.343	-3.197	-1.228	0.121	0.893	1.221	1.221	1.003	-0.102	0.01	-1.57	-1.456	0.232	-1.114	-3.672	-2.03	-1.57	-1.228	-2.844	-1.914	-0.437	-0.549	2.303	1.872	0.232	0.453	1.112	0.674	2.303	3.578	-0.774	0.232
01.18.17	12:00:00	-0.213	-1.001	0.563	1.112	-0.549	-1.114	-2.03	-0.549	-2.61	-1.57	-2.261	-2.03	-2.61	-3.553	-4.758	-2.261	0.121	-3.553	-1.341	0.01	0.674	0.893	0.893	1.112	-0.213	-0.213	-1.914	-1.684	0.01	-1.57	-3.792	-2.261	-1.799	-1.341	-2.962	-2.03	-0.549	-1.001	2.303	1.872	0.232	0.453	1.112	0.563	2.303	3.578	-0.887	0.232
01.18.17	12:30:00	-0.437	-1.114	0.453	0.893	-0.662	-1.114	-2.145	-1.114	-2.727	-1.57	-2.61	-2.145	-2.844	-3.792	-5.496	-2.494	-0.213	-3.792	-1.456	-0.213	0.453	-0.102	1.112	1.112	-0.325	-0.437	-2.261	-1.914	-0.437	-2.145	-3.911	-2.494	-2.145	-1.799	-3.197	-2.145	-0.662	-1.456	2.303	1.872	0.232	0.453	1.112	0.563	2.303	3.578	-0.887	0.232
01.18.17	01:00:00	-0.774	-1.341	0.343	0.674	-0.662	-1.228	-2.261	-1.228	-2.962	-1.684	-3.197	-2.261	-3.079	-3.911	-6.246	-2.61	-0.549	-4.031	-1.684	-0.437	0.121	-1.228	1.112	1.112	-0.437	-0.662	-2.61	-2.261	-0.549	-2.61	-4.031	-2.727	-2.377	-2.145	-3.316	-2.261	-0.774	-1.914	2.303	1.872	0.232	0.453	1.112	0.563	2.303	3.472	-1.001	0.232
01.18.17	01:30:00	-1.001	-1.341	0.232	0.453	-0.662	-1.341	-2.261	-0.887	-3.079	-1.799	-2.727	-2.377	-3.316	-4.031	-6.246	-2.61	-0.213	-4.152	-1.799	-0.549	-0.213	-1.114	1.003	1.112	-0.549	-0.774	-2.962	-2.377	-0.662	-2.844	-4.152	-2.962	-2.377	-2.377	-3.553	-2.377	-0.887	-1.914	2.303	1.764	0.232	0.453	1.003	0.453	2.303	3.472	-1.001	0.121
01.18.17	02:00:00	-1.001	-1.456	0.121	0.343	-0.774	-1.341	-2.377	-1.114	-3.197	-1.799	-2.962	-2.494	-3.553	-4.152	-6.499	-2.727	-0.437	-4.152	-1.914	-0.549	-0.102	-1.228	0.784	1.112	-0.662	-1.001	-3.079	-2.61	-0.887	-3.079	-4.272	-3.079	-2.494	-2.377	-3.553	-2.61	-1.001	-2.145	2.303	1.764	0.232	0.453	1.003	0.453	2.303	3.472	-1.001	0.121
01.18.17	02:30:00	-1.114	-1.57	0.01	0.232	-0.774	-1.341	-2.377	-1.114	-3.316	-1.914	-3.197	-2.61	-3.672	-4.272	-6.882	-2.844	-0.887	-4.152	-2.03	-0.662	-0.325	-1.341	0.453	1.003	-0.662	-0.887	-3.197	-2.844	-1.001	-3.434	-4.272	-3.316	-2.727	-2.494	-3.792	-2.61	-1.001	-2.261	2.303	1.872	0.232	0.232	0.893	0.453	2.303	3.472	-1.001	0.121
01.18.17	03:00:00	-1.001	-1.114	-0.102	0.01	-0.774	-1.341	-2.494	-1.57	-3.553	-2.03	-3.792	-2.727	-3.792	-4.393	-7.138	-2.844	-1.114	-4.272	-2.145	-0.774	-0.437	-1.914	0.563	1.003	-0.774	-1.114	-3.434	-3.197	-1.114	-3.911	-4.393	-3.434	-2.844	-2.61	-3.911	-2.727	-1.114	-2.494	2.195	1.764	0.121	0.121	0.893	0.343	2.303	3.472	-1.001	0.232
01.18.17	03:30:00	-1.114	-0.887	-0.102	0.01	-1.001	-1.341	-2.61	-1.684	-3.672	-2.03	-4.393	-2.844	-4.152	-4.514	-7.267	-2.962	-1.341	-4.514	-2.261	-0.774	-0.662	-2.03	0.893	1.003	-0.774	-1.001	-3.792	-3.197	-1.114	-3.911	-4.514	-3.553	-3.079	-2.844	-4.031	-2.844	-1.228	-2.727	2.195	1.764	0.121	0.232	0.893	0.343	2.195	3.472	-1.001	0.121
01.18.17	04:00:00	-1.341	-0.325	-0.213	-0.102	-1.001	-1.456	-2.727	-2.03	-3.792	-2.145	-4.88	-2.962	-4.272	-4.514	-7.787	-3.079	-1.456	-4.758	-2.261	-1.001	-0.662	-2.03	0.893	1.003	-0.887	-1.341	-3.792	-3.434	-1.228	-4.152	-4.636	-3.792	-3.079	-2.962	-4.152	-2.962	-1.228	-2.727	2.195	1.548	0.121	0.343	0.893	0.232	1.98	3.367	-1.001	0.01
01.18.17	04:30:00	-1.456	-0.102	-0.325	-0.213	-1.228	-1.57	-2.844	-2.727	-4.031	-2.145	-5.249	-3.079	-4.393	-4.636	-8.05	-3.197	-1.456	-4.88	-2.494	-1.001	-0.887	-2.03	0.784	1.003	-1.001	-1.57	-4.031	-3.553	-1.341	-4.514	-4.758	-3.911	-3.079	-3.079	-4.152	-2.962	-1.228	-2.844	2.195	1.656	0.01	0.343	0.893	0.232	2.088	3.367	-1.114	0.121
01.18.17	05:00:00	-1.456	-0.662	-0.325	-0.662	-1.341	-1.684	-2.962	-3.079	-4.031	-2.145	-5.496	-3.079	-4.514	-4.636	-8.314	-3.197	-1.684	-5.125	-2.494	-1.114	-0.774	-2.03	0.784	1.003	-1.001	-1.914	-4.393	-3.553	-1.456	-4.636	-4.758	-4.031	-3.197	-3.197	-4.272	-3.079	-1.456	-3.079	2.195	1.548	0.121	0.343	0.893	0.232	2.088	3.367	-1.114	0.01
01.18.17	05:30:00	-1.57	-1.456	-0.437	-1.114	-1.456	-1.57	-3.079	-3.197	-4.152	-2.145	-5.62	-3.197	-4.636	-4.758	-8.314	-3.434	-1.799	-5.372	-2.61	-1.228	-0.774	-2.727	0.893	0.893	-1.114	-2.261	-4.393	-3.792	-1.799	-4.758	-4.758	-4.031	-3.316	-3.316	-4.393	-3.197	-1.456	-3.197	2.088	1.548	0.121	0.232	0.784	0.121	1.98	3.367	-1.114	-0.437
01.18.17	06:00:00	-1.684	-1.799	-0.549	-1.001	-1.57	-1.684	-3.197	-3.553	-4.272	-2.261	-6.12	-3.316	-4.758	-4.88	-8.58	-3.553	-2.03	-5.62	-2.727	-1.228	-0.887	-2.844	0.893	0.893	-1.456	-2.494	-4.393	-3.672	-1.684	-4.758	-4.88	-4.272	-3.197	-3.672	-4.393	-3.316	-1.456	-3.316	2.088	1.439	0.121	0.01	0.674	0.121	1.98	3.367	-1.114	-0.662
01.18.17	06:30:00	-1.799	-1.799	-0.549	-1.341	-1.799	-1.684	-3.197	-3.911	-4.393	-2.377	-6.373	-3.316	-4.88	-5.003	-8.713	-3.553	-2.145	-5.745	-2.962	-1.456	-1.001	-3.434	0.784	0.893	-1.456	-2.727	-4.636	-4.031	-1.684	-5.003	-4.88	-4.393	-3.316	-3.792	-4.514	-3.316	-1.684	-3.316	1.98	1.439	0.121	0.01	0.453	0.121	2.088	3.261	-1.57	-0.887
01.18.17	07:00:00	-1.799	-2.145	-0.662	-2.03	-1.914	-1.684	-3.316	-3.792	-4.514	-2.377	-6.373	-3.434	-5.003	-5.125	-8.713	-3.553	-2.03	-5.745	-3.079	-1.456	-1.114	-3.672	0.674	0.893	-1.684	-2.962	-4.758	-3.792	-1.914	-5.003	-4.88	-4.393	-3.553	-4.152	-4.514	-3.434	-1.684	-3.434	1.98	1.33	0.121	0.01	0.453	0.232	2.088	3.155	-1.799	-1.001
01.18.17	07:30:00	-2.03	-2.377	-0.774	-2.261	-1.914	-1.799	-3.316	-4.152	-4.636	-2.61	-6.499	-3.553	-5.125	-5.125	-8.847	-3.672	-2.261	-5.745	-3.079	-1.57	-1.228	-4.152	0.893	0.893	-1.799	-3.316	-4.758	-4.031	-1.57	-5.003	-5.003	-4.636	-3.672	-4.514	-4.758	-3.434	-1.914	-3.672	1.872	1.33	0.232	0.01	0.453	0.343	2.088	3.155	-1.799	-0.887
01.18.17	08:00:00	-1.914	-2.494	-0.774	-2.261	-2.03	-1.684	-3.434	-4.152	-4.636	-2.377	-6.754	-3.553	-5.249	-5.125	-9.117	-3.672	-2.145	-5.62	-3.197	-1.684	-1.228	-4.393	0.784	1.003	-1.914	-3.672	-5.003	-3.792	-1.799	-4.88	-5.125	-4.636	-3.672	-4.514	-4.636	-3.553	-2.03	-3.792	1.872	1.33	0.232	0.01	0.453	0.232	2.088	3.049	-1.684	-1.114
01.18.17	08:30:00	-2.03	-2.494	-0.774	-1.799	-2.145	-1.799	-3.553	-4.031	-4.88	-2.494	-7.01	-3.553	-5.249	-5.125	-8.847	-3.672	-2.145	-5.745	-3.434	-1.684	-1.341	-4.393	0.893	0.893	-2.03	-3.672	-5.003	-3.434	-1.914	-5.003	-5.125	-4.758	-3.792	-4.636	-4.758	-3.672	-2.03	-3.672	1.764	1.221	0.232	0.01	0.343	0.232	1.98	3.049	-1.799	-1.228
01.18.17	09:00:00	-2.03	-2.261	-0.774	-2.145	-2.03	-1.799	-3.553	-3.792	-4.88	-2.494	-7.01	-3.672	-5.125	-5.125	-8.713	-3.672	-2.377	-5.003	-3.434	-1.684	-1.456	-4.393	0.674	0.893	-1.914	-3.792	-5.003	-3.672	-1.684	-5.003	-5.003	-4.514	-3.792	-4.393	-4.758	-3.553	-2.145	-3.434	1.764	1.439	0.232	0.01	0.343	0.121	1.98	3.049	-1.684	-1.114
01.18.17	09:30:00	-2.03	-2.377	-0.774	-2.261	-2.03	-1.799	-3.553	-3.434	-4.758	-2.494	-5.995	-3.553	-4.514	-5.003	-8.05	-3.316	-1.799	-3.672	-3.316	-1.684	-1.341	-3.911	0.563	0.893	-1.799	-3.553	-4.272	-3.079	-1.456	-4.758	-4.88	-4.272	-3.434	-4.272	-4.636	-3.434	-1.799	-2.962	1.872	1.439	0.232	0.01	0.563	0.121	1.872	3.049	-1.456	-0.662
01.18.17	10:00:00	-2.03	-2.377	-0.774	-0.887	-2.03	-1.799	-3.553	-3.316	-4.393	-2.377	-4.393	-3.553	-3.672	-4.758	-7.918	-3.079	-0.887	-2.727	-3.316	-1.684	-1.341	-3.911	0.784	0.893	-1.684	-3.197	-3.672	-2.61	-0.887	-3.316	-4.88	-4.031	-2.962	-3.911	-4.636	-3.553	-1.799	-2.377	1.872	1.439	0.232	0.01	0.674	0.121	2.088	3.049	-1.341	-0.662
01.18.17	10:30:00	-1.684	-1.914	-0.662	1.548	-2.03	-1.799	-3.434	-3.079	-4.152	-2.377	-2.494	-3.553	-2.727	-4.636	-7.397	-2.844	-0.662	-1.456	-3.316	-1.57	-1.228	-3.672	0.343	0.784	-1.341	-2.962	-2.727	-2.145	-0.213	-2.727	-5.003	-3.792	-2.727	-3.911	-4.514	-3.434	-1.57	-1.914	1.872	1.439	0.343	0.01	0.563	0.232	2.088	2.943	-1.341	-0.887
01.18.17	11:00:00	-1.341	-1.456	-0.437	2.41	-2.03	-1.799	-3.316	-2.727	-3.792	-2.261	-0.213	-3.434	-1.57	-4.514	-5.87	-2.61	0.232	-0.662	-3.197	-1.57	-1.114	-3.434	0.674	0.893	-0.437	-1.001	-1.57	-1.684	0.343	-1.914	-4.758	-3.434	-2.494	-3.197	-4.393	-3.434	-1.456	-1.57	1.872	1.33	0.343	0.01	0.343	0.232	2.195	2.943	-1.684	-1.001
01.18.17	11:30:00	-0.774	-0.662	-0.325	1.98	-1.914	-1.799	-3.316	-2.377	-3.553	-2.145	1.98	-3.079	-0.662	-4.393	-3.434	-2.377	0.343	-0.662	-3.197	-1.456	-0.887	-2.962	1.112	1.003	0.121	0.784	-0.549	-1.228	0.784	-0.102	-4.636	-3.079	-2.261	-2.727	-4.393	-3.316	-1.228	-1.228	1.872	1.439	0.343	0.01	0.453	0.232	2.195	2.943	-1.684	-1.001
01.18.17	12:00:00	-0.325	0.232	-0.213	2.303	-1.914	-1.799	-3.197	-2.03	-2.03	-2.03	3.683	-2.844	-0.102	-4.272	-1.684	-2.03	1.003	-0.325	-3.079	-1.341	-1.001	-2.145	1.764	1.221	0.232	2.195	0.343	-0.887	1.112	1.221	-4.393	-2.727	-2.03	-1.57	-4.272	-3.197	-1.114	-0.774	1.872	1.439	0.453	0.01	0.563	0.343	2.303	3.049	-1.341	-0.662
01.18.17	12:30:00	-0.102	0.893	-0.102	2.943	-1.799	-1.914	-3.079	-1.684	-1.341	-1.799	6.064	-2.61	0.343	-4.152	-0.549	-1.914	1.872	0.121	-3.197	-1.341	-0.887	-1.456	1.98	1.33	0.343	3.893	1.112	-0.887	1.439	1.764	-4.393	-2.377	-1.799	-0.887	-4.152	-3.079	-0.887	-0.549	1.98	1.656	0.343	0.01	0.784	0.343	2.303	3.261	-1.001	-0.325
01.18.17	01:00:00	0.232	1.003	0.121	3.578	-1.799	-1.914	-3.079	-1.341	-1.114	-1.57	5.86	-1.684	0.453	-4.031	0.232	-1.799	2.624	0.453	-2.962	-1.228	-0.887	0.563	2.303	1.439	0.343	5.962	1.548	-0.662	1.548	2.517	-4.152	-2.03	-0.887	-0.213	-3.911	-2.844	-0.887	-0.102	2.088	1.764	0.232	0.121	1.112	0.563	2.303	3.472	-0.774	0.01
01.18.17	01:30:00	0.563	1.112	0.232	4.311	-1.684	-1.914	-2.962	-1.228	-1.114	-1.57	4.207	-1.228	0.563	-3.911	4.311	-1.456	3.261	0.563	-2.962	-1.114	0.784	5.962	2.195	1.548	0.453	8.182	1.98	-0.102	1.98	2.837	-3.911	-0.437	-0.549	1.439	-3.672	-2.494	-0.774	0.121	2.088	1.764	0.343	0.121	1.439	0.563	2.41	3.683	-0.662	0.232
01.18.17	02:00:00	0.674	1.221	0.343	5.141	-1.684	-1.914	-2.962	-0.887	-1.114	-1.57	3.578	-1.114	0.563	-3.911	6.877	-1.456	3.683	0.121	-2.844	-1.001	1.548	6.37	2.195	1.656	0.453	8.978	2.41	0.121	2.73	3.155	-3.553	0.01	-0.549	3.472	-3.316	-1.57	-0.662	0.343	2.195	1.764	0.343	0.121	1.656	0.674	2.41	3.683	-0.662	0.343
01.18.17	02:30:00	0.784	1.33	0.563	5.244	-1.57	-1.914	-2.844	-0.549	-1.001	-1.456	5.347	-1.001	0.453	-3.792	8.382	-1.114	3.683	-0.325	-2.727	-0.887	1.872	2.837	2.088	1.764	0.563	9.373	2.088	0.563	3.155	3.049	-3.553	0.121	-0.774	3.788	-2.962	-0.662	-0.549	0.453	2.195	1.872	0.453	0.232	1.764	0.674	2.624	3.683	-0.549	0.453
01.18.17	03:00:00	0.893	1.33	0.784	5.244	-1.456	-1.799	-2.844	-0.325	-1.001	-1.456	4.207	-1.001	0.453	-3.792	7.481	-1.114	3.788	-0.662	-2.727	-0.887	1.112	1.33	1.872	1.764	0.563	9.866	1.548	0.563	3.049	2.517	-3.434	0.343	-0.887	3.578	-2.61	-0.774	-0.549	0.674	2.195	1.872	0.453	0.232	1.764	0.674	2.624	3.683	-0.549	0.563
01.18.17	03:30:00	1.003	1.221	1.221	5.037	-1.228	-1.684	-2.727	0.121	-1.001	-1.341	1.33	-1.001	0.232	-3.672	1.656	-1.228	4.207	-0.887	-2.61	-0.774	0.674	1.221	1.764	1.764	0.674	9.768	1.33	0.343	2.517	2.41	-3.553	0.343	-1.001	2.943	-2.261	-0.887	-0.437	0.674	2.195	1.98	0.563	0.343	1.656	0.784	2.624	3.683	-0.549	0.563
01.18.17	04:00:00	1.112	1.221	1.221	4.727	-1.114	-1.684	-2.727	0.01	-1.001	-1.341	0.453	-1.114	-0.102	-3.672	-0.774	-1.57	3.683	-1.114	-2.61	-0.774	0.563	1.112	1.548	1.764	0.563	9.176	1.112	0.232	1.98	2.088	-3.672	0.01	-1.114	2.41	-2.261	-1.114	-0.437	0.674	2.303	2.195	0.453	0.343	1.439	0.784	2.624	3.893	-0.549	0.453
01.18.17	04:30:00	1.33	1.003	1.221	4.207	-1.001	-1.684	-2.61	0.232	-1.001	-1.341	-0.102	-1.228	-0.213	-3.672	-2.03	-1.684	3.155	-1.684	-2.61	-0.774	0.343	1.003	1.439	1.656	0.563	6.37	1.112	0.121	1.439	2.088	-3.911	-0.325	-1.228	1.221	-2.377	-1.341	-0.325	0.453	2.303	2.195	0.453	0.343	1.33	0.784	2.624	3.998	-0.549	0.563
01.18.17	05:00:00	0.893	0.674	1.003	3.155	-1.001	-1.799	-2.61	-0.437	-1.114	-1.456	-0.774	-1.341	-0.437	-3.792	-2.844	-1.914	2.517	-2.145	-2.727	-0.887	0.232	0.674	1.33	1.548	0.232	2.943	0.232	-0.213	0.893	0.563	-4.031	-0.662	-1.57	0.453	-2.727	-1.684	-0.437	0.01	2.303	2.088	0.343	0.343	1.221	0.674	2.624	3.893	-0.549	0.453
01.18.17	05:30:00	0.674	0.453	0.784	2.943	-0.887	-1.799	-2.727	-0.662	-1.114	-1.456	-1.341	-1.456	-0.662	-3.792	-3.672	-2.03	1.872	-2.377	-2.844	-0.887	0.01	0.121	1.33	1.439	0.121	1.98	-0.437	-0.662	0.563	-0.437	-4.031	-1.001	-1.684	-0.549	-2.962	-1.799	-0.437	-0.662	2.303	1.98	0.232	0.343	1.221	0.674	2.624	3.998	-0.662	0.453
01.18.17	06:00:00	0.453	0.121	0.674	2.41	-1.001	-1.799	-2.727	-0.887	-1.228	-1.57	-1.57	-1.57	-0.887	-3.911	-4.272	-2.261	1.33	-2.61	-2.844	-0.887	-0.213	-0.102	1.221	1.33	0.121	1.33	-1.114	-1.228	0.232	-1.114	-4.152	-1.114	-1.914	-1.114	-3.079	-2.03	-0.549	-0.887	2.303	1.872	0.232	0.343	1.221	0.563	2.517	3.998	-0.662	0.453
01.18.17	06:30:00	0.232	-0.102	0.453	2.088	-1.114	-1.799	-2.844	-1.114	-1.341	-1.57	-2.145	-1.799	-1.114	-4.031	-4.514	-2.377	1.003	-2.727	-2.962	-1.001	-0.213	0.01	1.003	1.33	0.01	0.784	-1.57	-1.456	0.01	-1.456	-4.152	-1.456	-2.03	-1.456	-3.316	-2.03	-0.662	-1.228	2.303	1.98	0.232	0.453	1.221	0.563	2.517	3.998	-0.662	0.453
01.18.17	07:00:00	0.121	-0.213	0.453	1.656	-1.228	-1.914	-2.844	-1.001	-1.341	-1.684	-2.494	-1.914	-1.341	-4.152	-5.003	-2.494	0.893	-2.962	-2.962	-1.001	-0.213	-0.102	1.003	1.33	-0.102	0.453	-2.03	-1.684	-0.213	-1.799	-4.272	-1.684	-2.261	-1.799	-3.434	-2.145	-0.774	-1.456	2.303	2.088	0.343	0.453	1.221	0.563	2.517	3.998	-0.662	0.453
01.18.17	07:30:00	-0.102	-0.549	0.232	1.439	-1.228	-1.914	-2.844	-1.341	-1.341	-1.684	-2.962	-2.03	-1.684	-4.152	-5.372	-2.494	0.563	-2.844	-2.844	-1.001	-0.437	-0.887	1.003	1.33	-0.213	0.453	-2.261	-2.03	-0.437	-2.145	-4.272	-1.914	-2.377	-1.914	-3.672	-2.261	-0.887	-1.684	2.303	2.088	0.343	0.453	1.33	0.563	2.41	3.998	-0.662	0.453
01.18.17	08:00:00	-0.325	-0.774	0.232	1.439	-1.341	-2.03	-2.962	-1.57	-1.341	-1.684	-3.079	-2.145	-2.03	-4.272	-5.62	-2.61	0.453	-2.962	-2.962	-1.114	-0.549	-1.341	0.893	1.33	-0.437	0.01	-2.377	-2.03	-0.549	-2.261	-4.152	-2.145	-2.377	-2.145	-3.672	-2.377	-0.774	-1.57	2.303	2.088	0.343	0.343	1.221	0.563	2.517	3.998	-0.774	0.453
01.18.17	08:30:00	-0.549	-0.887	0.121	1.112	-1.456	-2.03	-3.079	-1.684	-1.341	-1.799	-3.079	-2.261	-2.145	-4.272	-5.496	-2.727	0.121	-3.316	-3.197	-1.228	-0.662	-1.684	1.003	1.439	-0.549	-0.549	-2.261	-1.914	-0.437	-2.145	-4.152	-2.145	-2.261	-1.914	-3.553	-2.377	-0.887	-1.341	2.303	2.088	0.343	0.453	1.221	0.674	2.517	3.998	-0.774	0.453
01.18.17	09:00:00	-0.662	-1.114	0.01	0.784	-1.57	-2.145	-3.079	-1.914	-1.341	-1.799	-3.197	-2.261	-2.261	-4.272	-5.125	-2.727	0.01	-3.197	-3.197	-1.341	-0.774	-1.914	0.893	1.33	-0.774	-1.001	-2.377	-2.145	-0.549	-2.145	-4.152	-2.145	-2.261	-2.03	-3.553	-2.377	-0.887	-1.341	2.303	1.98	0.453	0.453	1.221	0.563	2.517	3.998	-0.774	0.343
01.18.17	09:30:00	-0.662	-1.341	-0.102	0.01	-1.684	-2.145	-3.197	-2.377	-1.341	-1.799	-3.197	-2.261	-2.261	-4.152	-5.003	-2.844	-0.102	-3.316	-3.316	-1.456	-0.887	-2.61	1.003	1.33	-0.887	-1.341	-2.494	-2.145	-0.437	-2.261	-4.152	-2.261	-2.261	-2.145	-3.553	-2.377	-0.887	-1.456	2.303	1.872	0.453	0.453	1.221	0.563	2.517	3.998	-0.774	0.453
01.18.17	10:00:00	-0.887	-1.456	-0.213	-0.325	-1.684	-2.145	-3.197	-2.494	-1.341	-1.799	-3.079	-2.261	-2.494	-4.152	-5.496	-2.962	-0.213	-3.316	-3.434	-1.57	-1.001	-2.962	1.003	1.33	-0.887	-1.57	-2.261	-2.03	-0.437	-2.261	-4.031	-2.261	-2.145	-2.261	-3.434	-2.377	-0.774	-1.228	2.303	1.872	0.343	0.453	1.33	0.563	2.517	3.998	-0.774	0.453
01.18.17	10:30:00	-1.001	-1.57	-0.325	-0.437	-1.684	-2.145	-3.316	-2.61	-1.228	-1.799	-2.844	-2.377	-2.494	-4.152	-5.125	-2.844	-0.213	-3.197	-3.434	-1.57	-1.114	-3.197	0.893	1.33	-1.001	-1.799	-2.145	-2.03	-0.437	-2.03	-3.911	-2.145	-2.03	-2.145	-3.434	-2.377	-0.774	-0.887	2.303	1.872	0.343	0.453	1.33	0.453	2.517	3.998	-0.774	0.453
01.18.17	11:00:00	-1.114	-1.799	-0.213	-0.213	-1.799	-2.145	-3.316	-2.261	-1.114	-1.684	-2.494	-2.261	-2.494	-4.031	-4.272	-2.61	0.121	-2.962	-3.434	-1.57	-0.774	-3.197	1.003	1.221	-1.001	-1.684	-2.03	-1.914	-0.213	-1.799	-3.911	-2.145	-1.799	-1.914	-3.316	-2.261	-0.662	-0.887	2.303	1.872	0.343	0.453	1.221	0.453	2.41	3.998	-0.774	0.453
01.18.17	11:30:00	-1.228	-1.799	-0.213	-0.102	-1.684	-2.145	-3.197	-1.799	-1.228	-1.799	-2.145	-2.261	-2.494	-3.911	-3.911	-2.494	0.232	-2.727	-3.316	-1.341	-0.662	-2.494	0.893	1.221	-0.887	-1.684	-2.03	-1.914	-0.102	-1.684	-3.792	-2.145	-1.799	-1.914	-3.316	-2.261	-0.662	-0.887	2.303	1.764	0.343	0.453	1.112	0.453	2.41	3.998	-0.887	0.453
01.19.17	12:00:00	-1.228	-1.799	-0.213	-0.325	-1.684	-2.145	-3.197	-2.145	-1.114	-1.799	-2.145	-2.145	-2.377	-3.792	-3.553	-2.377	0.563	-2.61	-3.316	-1.341	-0.662	-2.494	0.893	1.221	-1.001	-1.914	-1.914	-1.799	-0.213	-1.456	-3.672	-2.03	-1.684	-1.799	-3.197	-2.261	-0.549	-0.662	2.195	1.764	0.343	0.232	0.893	0.343	2.41	3.998	-0.774	0.232
01.19.17	12:30:00	-1.228	-1.57	-0.213	-0.549	-1.684	-2.03	-3.079	-2.03	-1.114	-1.684	-1.914	-2.03	-2.377	-3.672	-3.434	-2.261	0.343	-2.377	-3.197	-1.228	-0.887	-2.261	0.784	1.221	-1.001	-1.57	-1.799	-1.799	-0.102	-1.456	-3.672	-2.03	-1.684	-1.799	-3.197	-2.261	-0.549	-0.774	2.088	1.764	0.232	0.121	0.784	0.343	2.303	3.998	-0.774	0.01
01.19.17	01:00:00	-1.114	-1.57	-0.213	-0.213	-1.57	-2.03	-2.962	-1.914	-1.001	-1.684	-1.914	-2.03	-2.261	-3.553	-3.197	-2.261	0.674	-2.494	-3.079	-1.114	-0.549	-2.145	0.893	1.221	-0.887	-1.456	-1.799	-1.799	-0.102	-1.456	-3.672	-2.03	-1.57	-1.799	-3.079	-2.261	-0.549	-0.774	2.088	1.548	0.343	0.121	0.674	0.343	2.303	3.893	-0.774	-0.437
01.19.17	01:30:00	-1.001	-1.456	-0.213	-0.213	-1.57	-2.03	-2.962	-1.456	-1.114	-1.799	-2.145	-1.914	-2.261	-3.553	-3.197	-2.261	0.563	-2.61	-3.079	-1.114	-0.549	-2.145	1.003	1.221	-0.774	-1.228	-1.914	-1.799	-0.213	-1.456	-3.672	-2.145	-1.684	-1.799	-3.079	-2.261	-0.437	-1.001	1.98	1.548	0.343	0.01	0.563	0.343	2.303	3.788	-1.114	-0.774
01.19.17	02:00:00	-1.114	-1.684	-0.437	-0.213	-1.684	-2.145	-3.079	-2.377	-1.228	-1.914	-2.61	-2.03	-2.494	-3.553	-4.031	-2.377	0.232	-2.962	-3.197	-1.341	-0.662	-2.61	1.003	1.221	-1.001	-1.684	-2.494	-2.261	-0.549	-2.03	-3.672	-2.377	-2.03	-2.03	-3.316	-2.377	-0.549	-1.684	1.872	1.439	0.343	0.01	0.453	0.232	2.195	3.683	-1.684	-1.001
01.19.17	02:30:00	-1.228	-1.799	-0.437	-0.325	-1.799	-2.145	-3.197	-2.962	-1.341	-1.914	-3.197	-2.03	-2.61	-3.672	-5.372	-2.494	0.01	-3.197	-3.316	-1.57	-1.114	-3.316	1.003	1.221	-1.228	-1.914	-2.844	-2.494	-0.774	-2.727	-3.792	-2.61	-2.377	-2.261	-3.434	-2.494	-0.662	-2.145	1.872	1.33	0.343	0.01	0.343	0.343	2.195	3.578	-1.684	-1.001
01.19.17	03:00:00	-1.57	-2.145	-0.549	-0.662	-1.914	-2.145	-3.316	-3.079	-1.341	-2.03	-3.672	-2.261	-2.844	-3.911	-5.372	-2.727	-0.549	-3.434	-3.316	-1.57	-1.114	-3.197	1.003	1.221	-1.341	-2.377	-3.197	-2.727	-1.001	-3.197	-3.911	-2.844	-2.494	-2.494	-3.553	-2.61	-0.887	-2.377	1.872	1.33	0.343	0.01	0.343	0.343	2.303	3.472	-1.456	-1.114
01.19.17	03:30:00	-1.684	-2.145	-0.549	-1.228	-2.03	-2.261	-3.434	-3.316	-1.456	-2.145	-4.272	-2.377	-3.079	-4.031	-6.12	-2.844	-0.887	-3.792	-3.434	-1.684	-1.341	-3.434	0.893	1.112	-1.57	-2.727	-3.434	-2.844	-1.228	-3.553	-4.031	-3.079	-2.61	-2.844	-3.792	-2.727	-0.887	-2.494	1.764	1.33	0.343	0.01	0.453	0.343	2.195	3.472	-1.456	-1.341
01.19.17	04:00:00	-1.57	-2.145	-0.774	-1.228	-2.03	-2.261	-3.434	-3.316	-1.57	-2.145	-4.758	-2.494	-3.316	-4.152	-6.373	-2.962	-0.887	-4.031	-3.553	-1.799	-1.114	-4.031	0.893	1.221	-1.684	-2.844	-3.672	-2.962	-1.456	-3.792	-4.152	-3.316	-2.844	-3.197	-3.792	-2.844	-1.001	-2.727	1.764	1.221	0.343	0.01	0.343	0.121	2.195	3.367	-1.799	-1.341
01.19.17	04:30:00	-1.57	-2.03	-0.887	-1.228	-2.145	-2.261	-3.553	-3.434	-1.684	-2.261	-5.125	-2.494	-3.434	-4.152	-6.626	-3.079	-1.114	-4.152	-3.672	-1.799	-1.114	-4.031	0.674	1.112	-1.684	-2.61	-3.911	-3.434	-1.456	-4.031	-4.152	-3.434	-2.962	-3.434	-4.031	-2.844	-1.114	-2.962	1.656	1.112	0.343	0.01	0.232	-0.213	1.98	3.367	-2.145	-1.456
01.19.17	05:00:00	-1.684	-2.03	-0.887	-1.228	-2.145	-2.261	-3.672	-3.792	-1.684	-2.377	-5.372	-2.61	-3.553	-4.272	-6.882	-3.197	-1.341	-4.272	-3.792	-1.914	-1.228	-4.031	0.674	1.112	-1.57	-2.61	-4.031	-3.434	-1.456	-4.272	-4.272	-3.672	-3.079	-3.911	-4.152	-2.962	-1.114	-2.962	1.656	1.112	0.343	0.01	0.121	-0.437	1.764	3.155	-2.377	-1.684
01.19.17	05:30:00	-1.684	-2.03	-0.887	-1.799	-2.261	-2.261	-3.672	-4.152	-1.799	-2.377	-5.87	-2.727	-3.792	-4.393	-7.138	-3.197	-1.228	-4.393	-3.911	-1.914	-1.114	-4.514	0.563	1.112	-1.684	-3.197	-4.031	-3.434	-1.57	-4.272	-4.272	-3.672	-3.079	-4.031	-4.152	-3.079	-1.114	-3.079	1.548	1.003	0.343	0.01	0.121	-0.437	1.656	3.261	-2.377	-1.684
01.19.17	06:00:00	-1.799	-2.03	-0.887	-1.914	-2.261	-2.377	-3.672	-3.792	-1.799	-2.494	-6.12	-2.844	-3.911	-4.393	-7.267	-3.316	-1.228	-4.514	-3.911	-2.03	-1.341	-4.636	0.674	1.112	-1.684	-3.672	-4.152	-3.672	-1.57	-4.393	-4.393	-3.911	-3.197	-3.911	-4.152	-3.079	-1.228	-3.079	1.548	1.003	0.343	0.01	0.121	-0.549	1.548	3.155	-2.494	-1.57
01.19.17	06:30:00	-1.799	-2.03	-1.001	-2.261	-2.377	-2.377	-3.792	-3.911	-1.799	-2.494	-6.373	-2.844	-3.911	-4.514	-7.267	-3.434	-1.456	-4.636	-4.031	-2.145	-1.57	-5.125	0.784	1.112	-1.799	-3.911	-4.393	-3.792	-1.57	-4.514	-4.514	-4.031	-3.316	-4.272	-4.272	-3.197	-1.341	-3.197	1.439	0.893	0.343	0.01	0.121	-0.549	1.439	3.155	-2.494	-1.799
01.19.17	07:00:00	-1.914	-2.377	-1.001	-2.377	-2.261	-2.377	-3.792	-4.152	-1.914	-2.494	-6.373	-2.962	-4.031	-4.514	-7.397	-3.434	-1.456	-4.758	-4.031	-2.145	-1.57	-5.125	0.893	1.112	-1.799	-4.031	-4.393	-3.911	-1.684	-4.636	-4.636	-4.031	-3.316	-5.003	-4.393	-3.197	-1.341	-3.434	1.439	1.003	0.343	0.01	0.01	-0.549	1.439	3.049	-2.494	-1.799
01.19.17	07:30:00	-1.914	-2.61	-1.001	-2.377	-2.145	-2.494	-3.792	-3.911	-1.914	-2.494	-6.499	-3.079	-4.152	-4.636	-7.657	-3.553	-1.57	-4.88	-4.152	-2.145	-1.799	-5.125	0.784	1.112	-2.145	-3.553	-4.514	-3.911	-1.684	-4.636	-4.514	-4.152	-3.197	-4.758	-4.393	-3.316	-1.456	-3.434	1.439	1.003	0.343	0.01	0.01	-0.662	1.439	3.049	-2.494	-1.914
01.19.17	08:00:00	-2.03	-2.962	-0.887	-1.57	-2.377	-2.494	-3.911	-4.152	-1.914	-2.61	-6.499	-3.079	-4.272	-4.636	-7.657	-3.553	-1.57	-4.88	-4.152	-2.145	-1.684	-4.514	1.003	1.112	-2.03	-3.197	-4.514	-3.911	-1.684	-4.636	-4.514	-4.272	-3.434	-4.514	-4.514	-3.316	-1.57	-3.434	1.439	0.893	0.343	0.01	-0.102	-0.662	1.439	2.943	-2.727	-1.799
01.19.17	08:30:00	-2.03	-2.962	-1.001	-1.914	-2.494	-2.377	-3.911	-4.031	-1.914	-2.61	-6.246	-3.079	-4.393	-4.758	-7.657	-3.434	-1.57	-4.514	-4.152	-2.03	-1.684	-3.792	0.674	1.112	-2.03	-3.434	-4.393	-3.911	-1.799	-4.636	-4.636	-4.152	-3.316	-4.636	-4.514	-3.316	-1.684	-3.316	1.439	0.893	0.232	0.01	-0.213	-0.774	1.439	3.049	-2.727	-1.799
01.19.17	09:00:00	-1.799	-2.727	-1.001	-1.57	-2.494	-2.494	-3.911	-3.911	-1.914	-2.61	-6.246	-3.197	-4.272	-4.758	-7.01	-3.434	-1.456	-3.434	-4.031	-2.03	-1.456	-3.434	0.674	1.112	-2.03	-3.197	-4.272	-3.792	-1.57	-4.272	-4.514	-4.031	-3.197	-4.393	-4.514	-3.316	-1.57	-3.079	1.33	0.893	0.232	0.01	-0.102	-0.887	1.33	3.049	-2.844	-1.914
01.19.17	09:30:00	-1.57	-2.377	-1.001	-1.57	-2.494	-2.377	-3.792	-3.434	-1.799	-2.61	-5.249	-3.197	-3.672	-4.514	-6.882	-3.197	-1.114	-2.494	-4.031	-1.914	-1.456	-3.197	0.674	1.112	-1.914	-2.61	-3.792	-3.434	-1.228	-3.792	-4.514	-3.672	-2.962	-3.792	-4.272	-3.316	-1.456	-2.61	1.33	0.784	0.343	0.01	-0.102	-0.887	1.33	3.049	-2.377	-1.799
01.19.17	10:00:00	-1.456	-2.261	-0.887	0.01	-2.494	-2.377	-3.792	-2.962	-1.684	-2.494	-3.792	-3.079	-2.962	-4.393	-6.626	-2.962	-0.662	-1.914	-4.031	-1.914	-1.341	-3.197	0.453	1.112	-1.684	-2.377	-2.844	-2.494	-0.774	-3.197	-4.514	-3.434	-2.727	-3.672	-4.272	-3.316	-1.341	-2.03	1.33	0.893	0.343	0.01	-0.102	-0.887	1.33	3.049	-2.261	-1.799
01.19.17	10:30:00	-1.228	-1.799	-0.774	2.088	-2.261	-2.377	-3.672	-2.494	-1.456	-2.377	-1.684	-3.079	-2.145	-4.272	-6.373	-2.727	-0.437	-0.774	-3.911	-1.914	-1.228	-3.197	0.343	1.112	-1.228	-1.456	-2.03	-1.684	-0.102	-2.377	-4.514	-3.197	-2.494	-3.434	-4.272	-3.197	-1.228	-1.684	1.33	1.003	0.453	0.01	0.01	-0.774	1.439	3.049	-2.377	-1.799
01.19.17	11:00:00	-0.887	-1.228	-0.549	2.837	-2.261	-2.377	-3.553	-2.377	-1.341	-2.261	0.563	-3.079	-1.001	-4.152	-4.758	-2.377	-0.213	0.343	-3.792	-1.799	-1.228	-3.197	0.674	1.112	-0.213	0.674	-0.662	-0.549	0.674	-1.228	-4.393	-2.844	-2.145	-2.844	-4.152	-3.079	-1.114	-1.341	1.33	1.003	0.453	0.01	0.01	-0.774	1.439	2.943	-2.494	-1.57
01.19.17	11:30:00	-0.549	-0.325	-0.325	2.41	-2.261	-2.494	-3.434	-1.914	-1.228	-2.145	2.624	-2.962	-0.102	-4.031	-2.494	-2.03	0.01	0.784	-3.792	-1.684	-1.114	-2.145	1.33	1.112	0.563	2.195	0.232	0.121	1.112	0.453	-4.031	-2.494	-1.914	-1.914	-4.031	-3.079	-0.887	-0.887	1.439	1.112	0.453	0.01	0.232	-0.662	1.548	3.049	-2.377	-1.456
01.19.17	12:00:00	-0.213	0.453	-0.213	2.517	-2.145	-2.494	-3.316	-1.341	-1.114	-2.145	3.893	-2.844	0.343	-3.911	-0.774	-1.684	1.003	1.112	-3.672	-1.57	-1.001	-1.57	1.98	1.221	0.674	3.578	1.003	0.453	1.439	1.656	-3.792	-2.03	-1.684	-1.341	-3.911	-2.962	-0.774	-0.549	1.439	1.221	0.563	0.01	0.343	-0.549	1.656	3.155	-2.145	-1.341
01.19.17	12:30:00	0.01	1.003	-0.102	3.049	-2.145	-2.377	-3.197	-0.887	-1.001	-1.914	6.064	-2.61	0.563	-3.911	0.232	-1.456	2.088	1.439	-3.672	-1.456	-1.001	-0.887	2.624	1.221	0.563	4.831	1.872	0.784	1.764	2.41	-3.553	-1.57	-1.456	-0.437	-3.672	-2.844	-0.662	-0.213	1.548	1.221	0.563	0.01	0.674	-0.437	1.872	3.155	-1.914	-0.887
01.19.17	01:00:00	0.232	1.439	0.01	3.788	-2.03	-2.377	-3.197	-0.549	-1.001	-1.57	6.37	-1.914	0.674	-3.792	1.439	-1.341	2.837	1.764	-3.553	-1.341	-0.774	2.73	2.837	1.33	0.453	6.978	2.517	0.784	1.872	3.049	-3.316	-1.114	-0.437	1.112	-3.553	-2.494	-0.549	0.01	1.656	1.221	0.674	0.01	0.893	-0.437	1.98	3.261	-1.914	-0.213
01.19.17	01:30:00	0.674	1.439	0.121	4.727	-1.914	-2.145	-3.079	-0.213	-0.887	-1.228	4.831	-1.341	0.674	-3.553	5.655	-1.114	3.472	1.872	-3.316	-1.228	1.112	7.682	3.472	1.439	0.563	9.275	2.73	0.784	2.303	3.367	-3.079	1.764	-0.213	2.517	-3.316	-2.03	-0.437	0.232	1.872	1.33	0.674	0.01	1.33	-0.213	2.088	3.261	-1.57	0.01
01.19.17	02:00:00	1.003	1.439	0.343	5.655	-1.799	-2.145	-2.962	0.121	-0.887	-1.228	4.207	-1.114	0.674	-3.316	8.082	-0.887	3.683	1.439	-3.197	-1.001	2.195	7.882	3.683	1.548	0.563	10.651	3.049	0.893	3.049	3.049	-2.962	1.439	-0.437	3.049	-3.079	-1.456	-0.213	0.563	1.872	1.439	0.784	0.121	1.439	0.01	2.088	3.472	-1.228	0.121
01.19.17	02:30:00	1.003	1.439	0.563	5.962	-1.684	-2.03	-2.962	0.232	-0.774	-1.228	5.86	-1.114	0.563	-3.316	9.176	-1.114	3.893	1.003	-3.197	-1.001	2.517	4.623	3.998	1.656	0.674	11.334	2.624	1.439	3.472	3.049	-2.727	1.003	-0.549	3.472	-2.962	-1.114	-0.102	0.674	1.98	1.33	0.784	0.121	1.548	0.121	2.195	3.683	-1.114	0.121
01.19.17	03:00:00	0.893	1.33	0.893	6.064	-1.684	-2.03	-2.844	0.343	-0.774	-1.114	5.037	-1.114	0.563	-3.316	8.481	-1.001	3.998	0.893	-3.079	-0.774	1.764	2.303	3.683	1.764	0.674	11.431	2.088	1.548	3.367	2.837	-2.727	1.221	-0.662	3.261	-2.377	-0.887	0.01	0.893	2.088	1.439	0.784	0.121	1.439	0.121	2.195	3.788	-0.887	0.232
01.19.17	03:30:00	1.003	1.112	1.33	5.757	-1.341	-1.914	-2.844	0.343	-0.774	-1.001	2.517	-1.228	0.453	-3.316	3.049	-1.228	3.998	0.674	-3.079	-0.774	1.112	1.764	3.261	1.764	0.674	10.748	1.764	1.33	2.837	2.73	-2.61	1.112	-0.774	3.049	-2.145	-1.001	0.01	1.003	2.088	1.439	0.784	0.121	1.439	0.121	2.195	3.788	-0.887	0.232
01.19.17	04:00:00	1.221	1.003	1.33	5.244	-1.228	-1.799	-2.844	0.674	-0.887	-1.114	1.548	-1.228	0.121	-3.316	0.563	-1.456	3.893	0.232	-2.962	-0.774	0.893	1.98	2.73	1.872	0.784	10.063	1.221	1.112	2.195	2.41	-2.727	0.674	-0.887	2.41	-2.145	-1.114	0.01	1.003	2.088	1.439	0.784	0.121	1.33	0.121	2.195	3.893	-0.887	0.121
01.19.17	04:30:00	1.548	0.893	1.221	4.831	-1.114	-1.799	-2.844	0.563	-0.887	-1.114	0.893	-1.341	-0.102	-3.316	-0.887	-1.57	3.578	-0.437	-2.962	-0.774	0.674	1.764	2.195	1.872	0.674	7.079	0.674	0.893	1.656	2.088	-3.079	0.232	-1.001	1.221	-2.145	-1.341	0.01	0.784	2.088	1.548	0.784	0.121	1.221	0.121	2.195	3.893	-0.887	0.121
01.19.17	05:00:00	1.221	0.563	1.003	3.578	-1.114	-1.799	-2.727	0.453	-0.887	-1.228	0.121	-1.456	-0.213	-3.316	-1.799	-1.684	3.155	-0.887	-2.962	-0.774	0.453	1.439	1.872	1.872	0.343	3.893	0.121	0.453	1.33	1.003	-3.197	-0.213	-1.114	0.453	-2.261	-1.57	-0.102	0.453	1.98	1.439	0.674	0.121	1.221	0.121	2.195	3.788	-0.887	0.121
01.19.17	05:30:00	0.893	0.343	0.784	2.943	-1.228	-1.914	-2.727	-0.102	-1.001	-1.341	-0.774	-1.57	-0.437	-3.434	-2.494	-1.799	2.517	-1.341	-3.079	-1.001	0.121	1.112	1.764	1.872	0.121	2.195	-0.437	0.01	0.893	0.453	-3.434	-0.662	-1.341	-0.102	-2.494	-1.684	-0.102	-0.213	1.98	1.33	0.674	0.121	1.221	0.121	2.195	3.788	-0.887	0.121
01.19.17	06:00:00	0.563	0.232	0.563	2.624	-1.341	-1.914	-2.844	-0.437	-1.001	-1.341	-1.341	-1.684	-0.662	-3.553	-3.197	-2.03	1.98	-1.684	-3.079	-1.001	0.121	0.453	1.548	1.872	0.01	2.088	-0.774	-0.213	0.563	-0.325	-3.553	-1.114	-1.57	-1.001	-2.727	-1.799	-0.213	-0.662	1.98	1.439	0.563	0.121	1.112	0.121	2.195	3.788	-1.001	0.121
01.19.17	06:30:00	0.343	0.01	0.453	2.303	-1.341	-2.03	-2.844	-0.549	-1.001	-1.456	-1.684	-1.799	-0.774	-3.672	-3.553	-2.145	1.548	-1.914	-3.197	-1.001	-0.213	0.01	1.439	1.764	0.01	1.439	-1.341	-0.662	0.232	-1.001	-3.672	-1.341	-1.684	-1.114	-2.844	-1.914	-0.213	-0.887	1.98	1.33	0.674	0.121	1.112	0.121	2.195	3.788	-1.001	0.121
01.19.17	07:00:00	0.121	-0.437	0.343	1.764	-1.456	-2.145	-2.962	-0.887	-1.114	-1.456	-1.799	-1.914	-1.001	-3.792	-4.152	-2.261	1.221	-2.03	-3.316	-1.114	-0.437	-0.102	1.439	1.764	-0.102	0.893	-1.456	-0.662	0.01	-1.228	-3.792	-1.57	-1.914	-1.456	-2.962	-2.03	-0.437	-1.228	1.98	1.33	0.563	0.121	1.112	0.121	2.088	3.788	-1.114	0.121
01.19.17	07:30:00	-0.102	-0.662	0.232	1.548	-1.456	-2.145	-2.962	-1.001	-1.114	-1.57	-2.261	-2.03	-1.228	-3.792	-4.514	-2.377	1.221	-2.145	-3.316	-1.228	-0.437	-0.774	1.33	1.764	-0.213	0.563	-1.799	-0.774	-0.213	-1.684	-3.792	-1.684	-2.03	-1.799	-3.079	-2.145	-0.437	-1.341	1.98	1.112	0.563	0.121	1.003	0.01	2.088	3.788	-1.114	0.01
01.19.17	08:00:00	-0.213	-0.662	0.121	1.439	-1.684	-2.145	-3.079	-1.341	-1.228	-1.684	-2.727	-2.145	-1.341	-3.911	-4.88	-2.494	0.893	-2.145	-3.316	-1.341	-0.662	-0.774	1.33	1.764	-0.325	0.232	-1.914	-1.114	-0.549	-1.914	-3.911	-1.799	-2.03	-1.914	-3.316	-2.261	-0.549	-1.57	1.98	1.112	0.563	0.121	1.003	0.01	2.088	3.788	-1.114	0.01
01.19.17	08:30:00	-0.325	-0.774	0.121	1.548	-1.684	-2.261	-3.079	-1.456	-1.228	-1.684	-2.844	-2.261	-1.57	-3.911	-5.249	-2.494	0.784	-2.145	-3.434	-1.341	-0.662	-1.456	1.33	1.764	-0.437	-0.102	-2.145	-1.341	-0.549	-2.03	-3.911	-2.145	-2.261	-1.914	-3.197	-2.261	-0.662	-1.57	1.98	1.112	0.343	0.121	0.893	-0.102	1.98	3.788	-1.114	-0.102
01.19.17	09:00:00	-0.549	-1.001	0.01	1.33	-1.799	-2.261	-3.197	-1.57	-1.228	-1.684	-3.316	-2.261	-1.684	-4.031	-5.496	-2.61	0.563	-2.261	-3.553	-1.456	-0.887	-1.799	1.221	1.656	-0.662	-0.325	-2.377	-1.57	-0.662	-2.261	-4.031	-2.261	-2.377	-2.03	-2.962	-2.377	-0.662	-1.684	1.98	1.112	0.343	0.121	0.893	-0.213	1.98	3.788	-1.114	-0.213
01.19.17	09:30:00	-0.549	-1.114	-0.102	1.112	-1.799	-2.261	-3.197	-1.684	-1.341	-1.799	-3.553	-2.377	-1.914	-4.031	-5.745	-2.61	0.343	-2.377	-3.553	-1.456	-0.887	-1.799	1.33	1.656	-0.662	-0.662	-2.61	-1.684	-0.774	-2.377	-4.031	-2.377	-2.377	-2.03	-2.727	-2.377	-0.549	-1.799	1.98	1.112	0.343	0.121	0.893	-0.102	1.764	3.683	-1.228	-0.325
01.19.17	10:00:00	-0.774	-1.228	-0.102	0.784	-1.914	-2.494	-3.316	-1.914	-1.341	-1.799	-3.792	-2.377	-2.145	-4.152	-5.87	-2.727	0.343	-2.61	-3.553	-1.456	-0.887	-2.261	1.221	1.656	-0.662	-0.662	-2.727	-1.799	-0.887	-2.61	-4.152	-2.494	-2.494	-2.377	-2.727	-2.494	-0.774	-1.914	1.872	1.003	0.232	0.121	0.893	-0.325	1.872	3.683	-1.228	-0.325
01.19.17	10:30:00	-0.774	-1.456	-0.102	0.232	-2.03	-2.377	-3.316	-2.145	-1.456	-1.799	-4.152	-2.494	-2.261	-4.152	-6.12	-2.844	0.121	-2.844	-3.672	-1.57	-0.887	-2.61	1.221	1.656	-0.887	-1.001	-2.962	-2.03	-1.001	-2.844	-4.152	-2.61	-2.61	-2.844	-2.962	-2.494	-0.887	-2.03	1.872	1.003	0.232	0.121	0.893	-0.325	1.872	3.683	-1.341	-0.213
01.19.17	11:00:00	-1.001	-1.57	-0.213	0.01	-2.145	-2.494	-3.434	-2.377	-1.456	-1.914	-4.514	-2.494	-2.494	-4.272	-6.246	-2.962	-0.102	-2.962	-3.792	-1.684	-1.228	-2.962	1.112	1.656	-0.887	-1.341	-3.079	-2.03	-1.001	-3.079	-4.152	-2.844	-2.61	-2.727	-3.079	-2.61	-0.774	-2.145	1.872	1.112	0.121	0.121	0.784	-0.325	1.872	3.683	-1.341	-0.213
01.19.17	11:30:00	-1.114	-1.799	-0.213	0.01	-2.145	-2.494	-3.434	-2.494	-1.456	-2.03	-4.636	-2.61	-2.727	-4.272	-6.373	-2.962	-0.437	-2.962	-3.911	-1.684	-1.228	-3.316	1.221	1.656	-1.114	-1.456	-3.316	-2.377	-1.114	-3.434	-4.272	-2.962	-2.727	-2.727	-3.197	-2.727	-1.001	-2.261	1.872	1.112	0.121	0.121	0.893	-0.325	1.98	3.683	-1.228	-0.213
01.20.17	12:00:00	-1.228	-1.914	-0.437	-0.437	-2.377	-2.61	-3.553	-2.844	-1.57	-2.03	-5.003	-2.727	-2.844	-4.272	-6.373	-2.962	-0.437	-3.197	-3.911	-1.799	-1.341	-3.434	1.112	1.656	-1.228	-1.914	-3.316	-2.494	-1.228	-3.434	-4.272	-3.079	-2.727	-3.079	-3.434	-2.727	-1.001	-2.377	1.872	1.003	0.232	0.121	0.784	-0.213	1.872	3.683	-1.341	-0.213
01.20.17	12:30:00	-1.341	-2.03	-0.437	-0.549	-2.377	-2.61	-3.553	-2.962	-1.57	-2.145	-5.249	-2.727	-2.962	-4.393	-6.754	-3.079	-0.662	-3.316	-4.031	-1.914	-1.114	-3.672	1.112	1.548	-1.228	-2.03	-3.553	-2.844	-1.228	-3.672	-4.272	-3.197	-2.844	-3.316	-3.553	-2.844	-1.228	-2.61	1.872	0.893	0.121	0.121	0.674	-0.325	1.872	3.578	-1.341	-0.213
01.20.17	01:00:00	-1.456	-2.261	-0.549	-0.887	-2.494	-2.61	-3.553	-2.727	-1.57	-2.145	-5.372	-2.844	-3.197	-4.393	-6.882	-3.197	-0.774	-3.434	-4.152	-1.914	-1.114	-4.031	1.112	1.548	-1.456	-2.145	-3.553	-2.962	-1.341	-3.911	-4.393	-3.316	-2.962	-3.792	-3.672	-2.844	-1.114	-2.727	1.872	0.893	0.121	0.121	0.674	-0.437	1.872	3.578	-1.341	-0.325
01.20.17	01:30:00	-1.456	-2.377	-0.662	-1.001	-2.61	-2.727	-3.672	-3.197	-1.684	-2.261	-5.62	-2.844	-3.316	-4.514	-7.01	-3.197	-0.774	-3.434	-4.152	-2.03	-1.456	-4.272	1.112	1.548	-1.456	-2.377	-3.792	-3.079	-1.57	-4.152	-4.393	-3.434	-3.079	-4.031	-3.792	-2.962	-1.228	-2.962	1.872	0.784	0.121	0.121	0.563	-0.325	1.872	3.578	-1.456	-0.437
01.20.17	02:00:00	-1.57	-2.377	-0.662	-1.228	-2.61	-2.61	-3.672	-3.197	-1.684	-2.261	-5.745	-2.962	-3.553	-4.514	-7.01	-3.316	-0.774	-3.672	-4.272	-2.03	-1.456	-4.393	1.112	1.548	-1.57	-2.494	-3.911	-2.962	-1.684	-4.152	-4.393	-3.672	-3.197	-4.393	-3.911	-3.079	-1.341	-2.962	1.764	0.784	0.121	0.121	0.453	-0.437	1.764	3.578	-1.456	-0.437
01.20.17	02:30:00	-1.684	-2.494	-0.774	-1.341	-2.727	-2.727	-3.792	-3.553	-1.684	-2.377	-5.87	-2.962	-3.553	-4.514	-7.397	-3.316	-0.887	-3.911	-4.272	-2.145	-1.57	-4.393	1.221	1.548	-1.799	-2.727	-4.031	-3.197	-1.684	-4.272	-4.514	-3.792	-3.197	-4.272	-4.031	-3.079	-1.341	-3.079	1.764	0.784	0.121	0.121	0.453	-0.437	1.764	3.578	-1.57	-0.549
01.20.17	03:00:00	-1.799	-2.61	-0.774	-1.341	-2.727	-2.61	-3.792	-3.553	-1.684	-2.494	-6.12	-3.079	-3.792	-4.636	-7.267	-3.316	-1.228	-4.152	-4.272	-2.145	-1.57	-4.393	1.112	1.439	-1.799	-2.844	-4.152	-3.197	-1.684	-4.393	-4.514	-3.911	-3.197	-4.272	-4.031	-3.079	-1.341	-3.197	1.764	0.784	0.121	0.121	0.453	-0.437	1.764	3.578	-1.57	-0.549
01.20.17	03:30:00	-1.914	-2.727	-1.001	-1.914	-2.727	-2.727	-3.792	-3.434	-1.799	-2.494	-6.246	-3.079	-3.911	-4.636	-7.527	-3.316	-1.114	-4.031	-4.393	-2.145	-1.456	-4.636	1.112	1.439	-1.914	-2.962	-4.272	-3.553	-1.684	-4.514	-4.514	-3.911	-3.316	-4.758	-4.152	-3.197	-1.456	-3.316	1.656	0.674	0.121	0.121	0.343	-0.437	1.656	3.578	-1.57	-0.662
01.20.17	04:00:00	-2.03	-0.437	-1.001	-1.799	-2.844	-2.727	-3.911	-3.792	-1.799	-2.61	-6.373	-3.079	-4.031	-4.758	-7.657	-3.434	-1.228	-4.152	-4.393	-2.261	-1.456	-4.88	1.003	1.439	-1.914	-3.197	-4.393	-3.553	-1.684	-4.514	-4.636	-4.031	-3.316	-4.758	-4.152	-3.197	-1.456	-3.316	1.656	0.784	0.01	0.121	0.453	-0.549	1.548	3.578	-1.456	-0.662
01.20.17	04:30:00	-2.03	-0.437	-1.001	-2.03	-2.962	-2.727	-3.911	-3.792	-1.914	-2.61	-6.373	-3.197	-4.152	-4.758	-7.657	-3.553	-1.456	-4.272	-4.514	-2.261	-1.341	-5.003	1.003	1.439	-1.914	-3.434	-4.393	-3.553	-1.684	-4.636	-4.636	-4.031	-3.316	-4.758	-4.272	-3.197	-1.456	-3.434	1.656	0.784	0.01	0.121	0.453	-0.549	1.548	3.578	-1.456	-0.662
01.20.17	05:00:00	-2.145	-0.549	-1.114	-2.03	-2.962	-2.727	-3.911	-3.911	-1.914	-2.727	-6.499	-3.197	-4.272	-4.758	-7.787	-3.553	-1.57	-4.514	-4.514	-2.261	-1.57	-5.249	0.893	1.439	-2.145	-3.434	-4.393	-3.672	-1.799	-4.636	-4.758	-4.152	-3.434	-4.636	-4.272	-3.316	-1.456	-3.434	1.656	1.003	0.01	0.121	0.453	-0.549	1.656	3.578	-1.57	-0.662
01.20.17	05:30:00	-2.145	-0.549	-1.114	-2.03	-3.079	-2.727	-4.031	-4.031	-1.914	-2.727	-6.754	-3.316	-4.272	-4.88	-7.918	-3.553	-1.684	-4.514	-4.636	-2.261	-1.684	-5.249	0.893	1.33	-2.145	-3.553	-4.514	-3.792	-1.799	-4.758	-4.758	-4.272	-3.434	-4.88	-4.272	-3.316	-1.456	-3.553	1.656	1.003	0.01	0.121	0.453	-0.549	1.656	3.578	-1.57	-0.549
01.20.17	06:00:00	-2.145	-0.549	-1.114	-2.145	-3.197	-2.727	-4.031	-4.272	-1.914	-2.727	-6.754	-3.316	-4.393	-4.88	-7.657	-3.672	-1.456	-4.636	-4.514	-2.377	-1.799	-5.249	0.893	1.33	-2.145	-3.672	-4.514	-3.434	-1.914	-4.758	-4.758	-4.393	-3.553	-4.88	-4.393	-3.316	-1.456	-3.553	1.656	0.784	0.01	0.121	0.563	-0.549	1.439	3.578	-1.684	-0.662
01.20.17	06:30:00	-2.03	-0.437	-1.114	-2.145	-3.079	-2.844	-4.152	-4.272	-2.03	-2.844	-6.882	-3.434	-4.514	-4.88	-7.787	-3.672	-1.684	-4.636	-4.636	-2.377	-1.684	-5.003	0.893	1.33	-1.914	-3.434	-4.636	-3.553	-1.914	-4.758	-4.88	-4.393	-3.553	-4.88	-4.393	-3.434	-1.57	-3.672	1.656	1.003	0.01	0.121	0.563	-0.662	1.439	3.578	-1.684	-0.662
01.20.17	07:00:00	-1.799	-0.437	-1.001	-2.03	-2.962	-2.844	-4.152	-4.393	-2.03	-2.962	-7.01	-3.434	-4.514	-4.88	-8.05	-3.792	-1.684	-4.88	-4.636	-2.494	-1.799	-4.758	1.003	1.33	-2.03	-3.316	-4.514	-3.553	-1.914	-4.758	-4.88	-4.514	-3.553	-5.125	-4.393	-3.434	-1.684	-3.672	1.656	1.003	-0.102	0.121	0.453	-0.662	1.439	3.472	-1.684	-0.662
01.20.17	07:30:00	-2.03	-0.549	-1.228	-2.03	-3.079	-2.844	-4.152	-4.636	-2.03	-2.844	-6.882	-3.434	-4.636	-5.003	-8.05	-3.792	-2.03	-5.003	-4.636	-2.494	-1.799	-4.88	0.784	1.33	-2.03	-2.962	-4.636	-3.316	-1.914	-4.758	-4.88	-4.514	-3.553	-5.125	-4.514	-3.434	-1.684	-3.672	1.656	0.893	0.01	0.121	0.453	-0.549	1.439	3.472	-1.684	-0.774
01.20.17	08:00:00	-2.145	-0.662	-1.114	-2.03	-3.197	-2.844	-4.152	-4.514	-2.03	-2.844	-7.01	-3.553	-4.636	-5.003	-8.182	-3.792	-1.914	-5.125	-4.758	-2.494	-1.914	-4.393	0.674	1.221	-1.914	-3.197	-4.758	-3.079	-1.914	-4.88	-4.88	-4.514	-3.553	-5.125	-4.514	-3.553	-1.799	-3.792	1.656	1.003	0.01	0.121	0.343	-0.549	1.439	3.472	-1.684	-0.887
01.20.17	08:30:00	-2.261	-0.662	-1.114	-2.145	-3.197	-2.844	-4.152	-4.152	-2.03	-2.962	-6.882	-3.553	-4.758	-5.003	-8.05	-3.792	-1.799	-4.636	-4.758	-2.377	-1.57	-4.88	0.674	1.221	-2.03	-3.316	-4.758	-3.197	-1.914	-4.758	-4.88	-4.514	-3.553	-5.125	-4.514	-3.553	-1.799	-3.672	1.548	0.893	0.01	0.121	0.453	-0.662	1.33	3.472	-1.684	-0.887
01.20.17	09:00:00	-2.261	-0.662	-1.228	-2.145	-3.197	-2.844	-4.152	-4.272	-1.914	-2.844	-6.499	-3.553	-4.514	-5.003	-7.657	-3.792	-1.799	-3.792	-4.758	-2.494	-1.57	-4.88	0.674	1.221	-2.03	-3.197	-4.514	-3.079	-1.799	-4.514	-4.88	-4.272	-3.434	-4.636	-4.393	-3.553	-1.799	-3.434	1.548	1.003	0.01	0.121	0.453	-0.662	1.439	3.472	-1.684	-0.887
01.20.17	09:30:00	-2.145	-0.662	-1.114	-1.914	-3.197	-2.844	-4.152	-3.792	-1.914	-2.844	-5.62	-3.434	-4.152	-4.88	-7.138	-3.553	-1.228	-3.197	-4.636	-2.377	-1.57	-4.514	0.674	1.221	-2.03	-2.962	-4.031	-2.962	-1.456	-4.152	-4.88	-3.911	-3.197	-4.152	-4.272	-3.434	-1.684	-2.962	1.548	0.893	0.121	0.121	0.453	-0.662	1.439	3.472	-1.684	-0.887
01.20.17	10:00:00	-2.03	-0.662	-1.001	-0.213	-3.079	-2.844	-4.031	-3.553	-1.684	-2.844	-4.152	-3.434	-3.434	-4.636	-6.754	-3.316	-0.887	-2.494	-4.636	-2.261	-1.341	-4.152	0.784	1.221	-1.684	-2.844	-3.316	-2.494	-0.887	-3.553	-4.758	-3.672	-2.962	-3.792	-4.272	-3.434	-1.456	-2.494	1.548	0.893	0.121	0.121	0.563	-0.662	1.439	3.472	-1.684	-0.774
01.20.17	10:30:00	-1.799	-0.662	-0.887	1.656	-2.962	-2.727	-3.911	-3.079	-1.57	-2.61	-2.494	-3.316	-2.61	-4.514	-6.246	-3.079	-0.437	-1.799	-4.514	-2.261	-1.114	-3.911	0.893	1.221	-1.456	-2.145	-2.145	-1.799	-0.213	-2.494	-4.514	-3.197	-2.61	-3.316	-4.152	-3.316	-1.341	-2.03	1.656	1.003	0.232	0.121	0.674	-0.662	1.439	3.578	-1.57	-0.662
01.20.17	11:00:00	-1.456	-0.549	-0.662	2.303	-2.844	-2.727	-3.911	-2.61	-1.456	-2.61	-0.437	-3.197	-1.684	-4.393	-4.758	-2.844	-0.213	-1.001	-4.393	-2.145	-1.341	-3.434	0.784	1.221	-0.549	-0.437	-1.001	-1.341	0.563	-1.456	-4.514	-2.844	-2.377	-2.727	-4.031	-3.316	-1.114	-1.57	1.656	1.003	0.121	0.121	0.893	-0.662	1.33	3.578	-1.456	-0.549
01.20.17	11:30:00	-0.887	-0.325	-0.549	2.088	-2.727	-2.727	-3.792	-2.03	-1.228	-2.727	1.98	-3.079	-0.549	-4.272	-2.61	-2.494	0.343	-0.213	-4.272	-1.914	-1.341	-2.962	1.112	1.221	-0.102	0.893	0.01	-0.887	0.893	0.01	-4.272	-2.377	-2.145	-1.914	-3.911	-3.079	-0.887	-1.228	1.656	1.112	0.232	0.121	1.003	-0.325	1.439	3.578	-1.341	-0.437
01.20.17	12:00:00	-0.549	-0.213	-0.437	2.303	-2.61	-2.727	-3.672	-1.456	-1.114	-2.494	3.788	-2.962	0.121	-4.152	-1.001	-2.145	1.003	0.343	-4.152	-1.799	-1.341	-1.684	1.548	1.33	0.01	2.303	0.893	-0.549	1.112	1.003	-4.152	-1.914	-1.799	-1.456	-3.792	-3.079	-0.774	-0.774	1.656	1.221	0.232	0.121	1.003	-0.102	1.656	3.683	-1.228	-0.437
01.20.17	12:30:00	-0.213	-0.102	-0.325	2.837	-2.494	-2.727	-3.434	-1.114	-1.114	-2.494	5.347	-2.727	0.563	-4.031	0.01	-1.914	1.872	1.112	-4.031	-1.684	-1.114	-1.001	2.41	1.33	0.121	3.893	1.656	-0.102	1.548	1.872	-3.792	-1.341	-1.57	-0.887	-3.672	-2.962	-0.662	-0.549	1.764	1.221	0.232	0.121	1.112	0.121	1.656	3.788	-1.228	-0.213
01.20.17	01:00:00	0.01	-0.102	-0.213	3.578	-2.261	-2.61	-3.434	-0.662	-1.001	-1.684	5.86	-2.377	0.784	-3.911	1.003	-1.684	2.73	1.656	-3.911	-1.57	-0.887	3.788	2.837	1.439	0.232	5.962	2.195	0.121	1.656	2.517	-3.672	-0.887	-0.662	0.121	-3.434	-2.727	-0.549	0.01	1.764	1.33	0.232	0.121	1.003	0.232	1.764	3.788	-1.114	-0.102
01.20.17	01:30:00	0.453	0.01	-0.102	4.207	-2.261	-2.61	-3.316	-0.213	-1.001	-1.228	4.727	-1.914	0.784	-3.911	4.415	-1.228	3.367	1.98	-3.792	-1.341	0.893	6.877	2.837	1.548	0.343	7.983	2.73	0.343	2.088	2.943	-3.434	2.73	-0.549	1.33	-3.316	-2.377	-0.437	0.343	1.764	1.33	0.343	0.121	1.221	0.121	1.872	3.893	-1.001	-0.102
01.20.17	02:00:00	1.003	0.121	0.121	4.831	-2.145	-2.494	-3.197	0.121	-0.887	-1.228	4.207	-1.684	0.784	-3.792	7.28	-1.114	3.683	1.548	-3.672	-1.228	1.98	7.28	2.41	1.548	0.453	9.866	3.155	0.563	2.837	3.049	-3.197	2.517	-0.549	2.517	-3.079	-1.799	-0.213	0.674	1.872	1.33	0.343	0.232	1.221	0.121	1.98	3.788	-1.001	0.01
01.20.17	02:30:00	1.112	0.121	0.232	5.141	-1.914	-2.377	-3.079	0.232	-0.887	-1.228	6.268	-1.684	0.674	-3.672	8.581	-1.228	3.683	1.221	-3.434	-1.114	2.195	6.064	2.41	1.656	0.563	10.846	2.943	1.003	3.367	3.261	-2.962	1.98	-0.662	3.155	-2.844	-1.114	-0.102	0.784	1.872	1.439	0.343	0.232	1.33	0.121	1.98	3.788	-0.887	0.121
01.20.17	03:00:00	1.221	0.121	0.343	5.141	-1.799	-2.261	-2.962	0.453	-0.887	-1.228	5.552	-1.57	0.563	-3.553	8.879	-1.114	3.998	1.003	-3.434	-1.001	1.98	2.517	2.195	1.764	0.563	10.944	2.195	1.003	3.261	3.155	-2.844	2.088	-0.774	3.261	-2.261	-1.001	0.01	1.112	1.872	1.439	0.343	0.232	1.33	0.121	1.98	3.788	-1.001	0.121
01.20.17	03:30:00	1.548	0.232	0.893	5.037	-1.684	-2.261	-2.962	0.563	-0.887	-1.114	2.517	-1.57	0.453	-3.553	2.837	-1.228	3.998	0.674	-3.316	-1.001	1.33	2.088	1.764	1.764	0.563	10.259	1.656	0.893	2.837	2.943	-2.844	1.764	-0.887	2.837	-1.914	-1.001	0.121	1.221	1.872	1.439	0.343	0.232	1.33	0.01	1.98	3.788	-1.001	0.121
01.20.17	04:00:00	1.656	0.343	1.112	4.623	-1.684	-2.145	-2.962	0.563	-0.887	-1.114	1.548	-1.57	0.121	-3.553	0.343	-1.456	3.788	0.343	-3.316	-1.001	1.003	2.088	1.656	1.872	0.453	9.669	1.439	0.893	2.195	2.73	-3.079	1.221	-0.887	2.517	-1.914	-1.114	0.121	1.112	1.872	1.439	0.343	0.232	1.221	0.01	1.872	3.893	-1.001	0.01
01.20.17	04:30:00	1.548	0.232	1.221	4.207	-1.341	-2.03	-2.962	0.453	-0.887	-1.114	1.003	-1.684	0.01	-3.553	-1.001	-1.57	3.683	-0.102	-3.197	-0.887	0.674	1.764	1.656	1.872	0.563	6.978	1.003	0.674	1.656	2.41	-3.316	0.563	-1.001	1.33	-1.914	-1.228	0.232	0.893	1.872	1.439	0.343	0.232	1.112	-0.213	1.872	3.893	-1.114	0.01
01.20.17	05:00:00	1.221	0.121	1.003	3.472	-1.228	-2.145	-2.844	0.121	-0.887	-1.228	0.343	-1.799	-0.213	-3.553	-1.914	-1.684	3.261	-0.549	-3.197	-0.887	0.453	1.33	1.439	1.872	0.674	3.788	0.343	0.343	1.112	1.221	-3.316	0.01	-1.114	0.674	-2.145	-1.456	0.121	0.453	1.872	1.439	0.232	0.121	0.893	-0.325	1.872	3.788	-1.228	-0.102
01.20.17	05:30:00	0.893	0.01	0.784	3.155	-1.57	-2.145	-2.962	-0.549	-1.001	-1.341	-0.549	-1.799	-0.325	-3.672	-2.727	-1.914	2.517	-1.114	-3.316	-1.114	0.232	0.784	1.439	1.872	0.453	2.41	-0.325	-0.102	0.674	-0.102	-3.553	-0.662	-1.456	0.121	-2.377	-1.684	0.01	-0.213	1.872	1.33	0.121	0.232	0.784	-0.325	1.764	3.788	-1.341	-0.213
01.20.17	06:00:00	0.563	-0.102	0.674	2.624	-1.57	-2.261	-3.079	-0.887	-1.001	-1.456	-1.228	-1.914	-0.549	-3.672	-3.316	-2.03	1.98	-1.228	-3.434	-1.228	-0.102	0.121	1.33	1.872	0.232	1.764	-0.774	-0.437	0.232	-0.774	-3.553	-1.001	-1.57	-0.549	-2.494	-1.914	-0.102	-0.662	1.764	1.221	0.121	0.121	0.674	-0.437	1.656	3.683	-1.456	-0.325
01.20.17	06:30:00	0.232	-0.102	0.453	2.303	-1.684	-2.377	-3.197	-0.887	-1.114	-1.456	-1.456	-2.03	-0.774	-3.792	-3.672	-2.145	1.548	-1.57	-3.553	-1.341	-0.437	-0.774	1.221	1.764	0.01	1.439	-1.228	-0.549	0.01	-1.228	-3.672	-1.228	-1.684	-1.001	-2.727	-2.03	-0.213	-1.001	1.764	1.221	0.121	0.121	0.674	-0.549	1.548	3.578	-1.57	-0.437
01.20.17	07:00:00	0.01	-0.213	0.343	1.764	-1.914	-2.494	-3.197	-1.001	-1.114	-1.57	-1.914	-2.145	-0.887	-3.792	-4.152	-2.261	1.221	-1.684	-3.553	-1.341	-0.437	-0.887	1.221	1.764	-0.213	0.893	-1.456	-0.662	-0.213	-1.228	-3.792	-1.57	-1.914	-1.341	-2.844	-2.03	-0.325	-1.228	1.656	1.221	0.121	0.121	0.563	-0.549	1.439	3.578	-1.684	-0.549
01.20.17	07:30:00	-0.213	-0.213	0.121	1.221	-1.914	-2.494	-3.197	-1.228	-1.228	-1.684	-2.145	-2.261	-1.114	-3.911	-4.393	-2.377	1.003	-1.57	-3.672	-1.456	-0.662	-1.228	1.221	1.764	-0.325	0.674	-1.684	-1.001	-0.325	-1.57	-3.792	-1.684	-2.03	-1.684	-3.079	-2.145	-0.437	-1.341	1.656	1.003	0.121	0.121	0.343	-0.662	1.33	3.578	-1.799	-0.549
01.20.17	08:00:00	-0.325	-0.213	0.01	1.003	-2.03	-2.494	-3.316	-1.228	-1.228	-1.684	-2.377	-2.261	-1.228	-3.911	-4.758	-2.377	0.893	-1.684	-3.792	-1.57	-0.774	-1.799	1.112	1.656	-0.549	0.121	-2.03	-1.341	-0.437	-1.914	-3.911	-1.799	-2.145	-2.03	-3.197	-2.261	-0.437	-1.57	1.548	1.112	0.121	0.121	0.343	-0.662	1.439	3.472	-1.914	-0.662
01.20.17	08:30:00	-0.549	-0.213	0.01	0.784	-2.145	-2.494	-3.434	-1.684	-1.228	-1.799	-2.727	-2.377	-1.456	-4.031	-5.003	-2.494	0.563	-2.03	-3.792	-1.57	-0.774	-1.914	1.003	1.656	-0.662	-0.437	-2.145	-1.456	-0.549	-2.03	-3.911	-2.03	-2.261	-2.03	-3.316	-2.377	-0.549	-1.684	1.439	1.003	0.01	0.121	0.343	-0.774	1.33	3.472	-1.914	-0.774
01.20.17	09:00:00	-0.662	-0.213	-0.102	0.893	-2.145	-2.61	-3.434	-1.799	-1.341	-1.799	-3.079	-2.377	-1.799	-4.031	-5.372	-2.61	0.563	-2.377	-3.911	-1.57	-1.001	-2.261	1.112	1.656	-0.774	-0.774	-2.494	-1.799	-0.774	-2.377	-4.031	-2.261	-2.377	-2.03	-3.434	-2.377	-0.662	-1.799	1.439	0.893	0.01	0.01	0.232	-0.774	1.112	3.367	-2.03	-0.774
01.20.17	09:30:00	-0.662	-0.213	-0.213	1.003	-2.261	-2.727	-3.553	-1.914	-1.341	-1.914	-3.316	-2.494	-1.914	-4.152	-5.496	-2.727	0.343	-2.494	-3.911	-1.684	-1.001	-2.261	1.112	1.656	-0.887	-0.774	-2.61	-1.914	-0.774	-2.61	-4.031	-2.377	-2.494	-2.377	-3.553	-2.494	-0.662	-1.914	1.33	0.784	0.01	0.01	0.121	-0.887	1.221	3.367	-2.03	-0.887
01.20.17	10:00:00	-0.774	-0.213	-0.213	0.453	-2.377	-2.844	-3.553	-2.03	-1.341	-1.914	-3.792	-2.494	-2.261	-4.152	-5.745	-2.727	0.121	-2.377	-3.911	-1.684	-1.114	-2.61	1.003	1.656	-0.887	-0.662	-2.844	-2.03	-0.887	-2.61	-4.152	-2.494	-2.494	-2.61	-3.553	-2.494	-0.774	-2.03	1.33	0.674	0.01	0.01	0.232	-0.887	1.112	3.261	-2.145	-0.887
01.20.17	10:30:00	-0.887	-0.325	-0.213	0.232	-2.377	-2.844	-3.672	-2.261	-1.456	-2.03	-4.031	-2.61	-2.494	-4.272	-5.995	-2.844	-0.102	-2.844	-4.152	-1.799	-1.001	-2.494	1.003	1.656	-1.001	-0.887	-2.844	-2.03	-1.001	-2.844	-4.152	-2.727	-2.61	-2.61	-3.553	-2.61	-0.774	-2.145	1.33	0.784	0.01	0.01	0.121	-1.001	1.112	3.261	-2.145	-1.001
01.20.17	11:00:00	-1.001	-0.325	-0.325	-0.102	-2.494	-2.727	-3.672	-2.261	-1.456	-2.03	-4.152	-2.727	-2.727	-4.272	-6.12	-2.844	-0.437	-2.962	-4.031	-1.799	-1.001	-2.727	0.893	1.656	-1.114	-1.228	-3.079	-2.261	-1.001	-2.962	-4.152	-2.844	-2.727	-2.962	-3.672	-2.61	-0.887	-2.261	1.221	0.784	0.01	0.01	0.121	-1.001	1.112	3.261	-2.145	-1.001
01.20.17	11:30:00	-1.114	-0.437	-0.437	0.01	-2.494	-2.844	-3.672	-2.377	-1.57	-2.145	-4.514	-2.727	-2.844	-4.393	-6.373	-2.962	-0.662	-2.962	-4.152	-1.799	-1.228	-3.197	0.893	1.548	-1.228	-1.456	-3.197	-2.494	-1.114	-3.316	-4.272	-3.079	-2.727	-3.316	-3.792	-2.727	-0.887	-2.377	1.221	0.674	0.01	0.01	0.121	-1.001	1.112	3.261	-2.261	-1.001
01.21.17	12:00:00	-1.114	-0.437	-0.549	-0.437	-2.61	-2.844	-3.792	-2.494	-1.57	-2.145	-4.636	-2.844	-3.079	-4.393	-6.246	-3.079	-0.774	-3.197	-4.152	-1.914	-1.228	-3.434	0.784	1.548	-1.228	-1.456	-3.316	-2.494	-1.228	-3.316	-4.272	-3.079	-2.844	-3.434	-3.792	-2.727	-1.001	-2.494	1.221	0.563	0.01	0.01	0.121	-1.001	1.003	3.155	-2.145	-1.001
01.21.17	12:30:00	-1.228	-0.437	-0.549	-1.001	-2.494	-2.844	-3.792	-2.494	-1.57	-2.261	-5.125	-2.844	-3.197	-4.393	-6.499	-3.197	-0.887	-3.434	-4.272	-2.03	-1.341	-3.434	0.784	1.548	-1.228	-1.456	-3.434	-2.727	-1.228	-3.553	-4.393	-3.197	-2.962	-3.553	-3.911	-2.844	-1.114	-2.61	1.221	0.563	0.01	0.01	0.121	-1.114	1.003	3.155	-2.261	-1.114
01.21.17	01:00:00	-1.341	-0.437	-0.549	-1.341	-2.61	-2.844	-3.792	-2.727	-1.684	-2.261	-5.249	-2.962	-3.316	-4.514	-6.754	-3.197	-1.001	-3.553	-4.393	-2.03	-1.456	-3.911	0.674	1.548	-1.228	-2.03	-3.553	-2.844	-1.341	-3.792	-4.393	-3.316	-2.962	-3.911	-4.031	-2.844	-1.114	-2.727	1.112	0.563	0.01	0.01	0.121	-1.114	1.112	3.155	-2.261	-1.001
01.21.17	01:30:00	-1.456	-0.549	-0.774	-1.684	-2.727	-2.962	-3.911	-3.197	-1.684	-2.377	-5.62	-2.962	-3.553	-4.636	-6.882	-3.316	-1.001	-3.792	-4.393	-2.03	-1.57	-4.152	0.893	1.548	-1.456	-2.494	-3.792	-3.079	-1.456	-4.031	-4.514	-3.553	-3.197	-3.911	-4.152	-2.962	-1.228	-2.844	1.112	0.343	0.01	0.01	0.121	-1.114	1.003	3.261	-2.03	-1.001
01.21.17	02:00:00	-1.57	-0.549	-0.887	-1.799	-2.844	-3.079	-3.911	-3.079	-1.684	-2.494	-5.745	-3.079	-3.553	-4.636	-7.01	-3.316	-1.114	-3.911	-4.514	-2.261	-1.341	-4.393	1.003	1.548	-1.57	-2.494	-3.792	-3.079	-1.57	-4.031	-4.393	-3.553	-3.197	-4.152	-4.152	-2.962	-1.114	-2.962	1.112	0.343	0.01	0.01	0.01	-1.114	1.003	3.155	-2.261	-1.114
01.21.17	02:30:00	-1.57	-0.662	-0.887	-1.914	-2.962	-3.079	-3.911	-3.197	-1.799	-2.377	-5.87	-3.079	-3.792	-4.636	-7.267	-3.316	-1.228	-4.031	-4.636	-2.261	-1.456	-4.514	0.893	1.439	-1.684	-2.727	-4.031	-3.316	-1.57	-4.272	-4.514	-3.792	-3.316	-4.393	-4.272	-3.079	-1.228	-3.079	1.112	0.453	0.01	0.01	-0.102	-1.001	1.003	3.155	-2.377	-1.114
01.21.17	03:00:00	-1.684	-0.887	-1.001	-1.684	-2.962	-3.079	-3.911	-3.197	-1.799	-2.494	-6.12	-3.079	-3.911	-4.636	-7.397	-3.434	-1.228	-4.152	-4.636	-2.261	-1.57	-4.393	0.893	1.439	-1.684	-2.962	-4.152	-3.316	-1.684	-4.272	-4.514	-3.792	-3.197	-4.514	-4.272	-3.197	-1.341	-3.197	1.003	0.453	0.01	0.01	-0.102	-1.114	1.003	3.155	-2.377	-1.114
01.21.17	03:30:00	-1.799	-1.001	-1.114	-1.914	-3.079	-3.197	-4.031	-3.197	-1.799	-2.61	-6.246	-3.197	-4.031	-4.758	-7.657	-3.434	-1.341	-3.911	-4.636	-2.261	-1.57	-4.393	1.003	1.439	-1.684	-2.962	-4.272	-3.553	-1.684	-4.272	-4.514	-4.031	-3.434	-4.393	-4.393	-3.197	-1.341	-3.197	1.003	0.563	0.01	0.01	0.01	-1.228	0.893	3.155	-2.377	-1.114
01.21.17	04:00:00	-1.914	-1.114	-1.114	-2.03	-2.962	-3.197	-4.031	-3.316	-1.799	-2.61	-6.499	-3.197	-4.152	-4.758	-7.527	-3.553	-1.57	-4.031	-4.758	-2.261	-1.57	-4.758	0.784	1.439	-1.914	-2.962	-4.393	-3.672	-1.684	-4.636	-4.636	-4.031	-3.434	-5.249	-4.393	-3.197	-1.341	-3.197	1.003	0.453	0.01	0.01	-0.102	-1.228	0.893	3.049	-2.494	-1.114
01.21.17	04:30:00	-2.03	-1.341	-1.114	-2.03	-3.079	-3.197	-4.152	-3.672	-1.914	-2.727	-6.499	-3.316	-4.272	-4.758	-7.657	-3.553	-1.684	-4.272	-4.758	-2.377	-1.684	-4.88	0.784	1.33	-2.145	-3.316	-4.393	-3.792	-1.799	-4.758	-4.636	-4.031	-3.434	-5.372	-4.514	-3.316	-1.341	-3.316	0.893	0.453	0.01	0.01	-0.102	-1.228	0.893	3.049	-2.494	-1.114
01.21.17	05:00:00	-2.145	-1.456	-1.228	-2.03	-3.079	-3.197	-4.152	-3.553	-1.914	-2.727	-6.754	-3.316	-4.272	-4.88	-7.787	-3.672	-1.799	-4.514	-4.758	-2.377	-1.57	-4.636	0.893	1.33	-2.03	-3.316	-4.393	-3.792	-1.684	-4.758	-4.758	-4.152	-3.553	-5.249	-4.514	-3.316	-1.456	-3.434	1.003	0.563	0.01	0.01	-0.102	-1.228	0.893	3.049	-2.494	-1.228
01.21.17	05:30:00	-2.03	-1.456	-1.341	-2.494	-3.197	-3.316	-4.152	-3.792	-1.914	-2.844	-6.754	-3.434	-4.393	-4.88	-7.918	-3.672	-1.799	-4.514	-4.758	-2.494	-1.57	-4.88	0.784	1.33	-2.145	-3.316	-4.514	-3.792	-1.914	-4.636	-4.758	-4.272	-3.553	-4.514	-4.393	-3.434	-1.456	-3.553	1.003	0.563	0.01	0.01	-0.102	-1.228	0.893	3.049	-2.494	-1.114
01.21.17	06:00:00	-2.145	-1.57	-1.228	-2.494	-3.316	-3.197	-4.272	-4.393	-1.914	-2.962	-6.882	-3.434	-4.514	-5.003	-7.918	-3.792	-1.799	-4.636	-4.88	-2.494	-1.57	-5.003	0.674	1.33	-2.03	-3.434	-4.636	-4.152	-1.914	-4.88	-4.758	-4.393	-3.672	-5.125	-4.514	-3.434	-1.684	-3.553	0.893	0.674	0.01	0.01	-0.102	-1.228	0.893	3.049	-2.494	-1.228
01.21.17	06:30:00	-2.261	-1.914	-1.341	-2.844	-3.197	-3.197	-4.272	-4.031	-2.03	-2.844	-6.882	-3.434	-4.636	-5.003	-8.182	-3.792	-1.799	-4.636	-4.88	-2.61	-1.57	-5.372	0.784	1.33	-2.145	-3.911	-4.88	-4.152	-2.03	-5.125	-5.003	-4.393	-3.792	-5.995	-4.636	-3.434	-1.684	-3.672	0.893	0.453	0.01	0.01	-0.102	-1.228	0.893	3.049	-2.61	-1.228
01.21.17	07:00:00	-2.261	-2.377	-1.57	-2.844	-3.316	-3.197	-4.272	-4.152	-2.03	-2.962	-7.01	-3.553	-4.636	-5.003	-8.314	-3.792	-1.684	-4.636	-5.003	-2.61	-2.03	-5.62	0.674	1.33	-2.377	-4.031	-4.88	-4.272	-2.03	-5.125	-5.003	-4.393	-3.672	-5.995	-4.636	-3.553	-1.799	-3.792	1.003	0.343	0.01	0.01	-0.102	-1.228	0.784	2.943	-2.61	-1.228
01.21.17	07:30:00	-2.261	-2.727	-1.341	-3.079	-3.434	-3.197	-4.393	-4.152	-2.03	-3.079	-7.267	-3.553	-4.636	-5.125	-8.447	-3.911	-2.03	-4.88	-5.003	-2.61	-1.57	-5.62	0.784	1.221	-2.377	-4.031	-4.758	-4.152	-2.145	-5.125	-5.003	-4.514	-3.672	-5.62	-4.636	-3.553	-1.684	-3.911	0.893	0.232	0.01	0.01	-0.213	-1.341	0.784	2.837	-2.727	-1.228
01.21.17	08:00:00	-2.377	-3.316	-1.456	-2.962	-3.434	-3.316	-4.393	-4.152	-2.03	-2.962	-7.267	-3.553	-4.758	-5.125	-8.447	-3.911	-2.03	-4.636	-5.003	-2.61	-1.684	-5.125	0.893	1.221	-2.377	-4.031	-4.88	-4.272	-1.914	-5.249	-5.125	-4.636	-3.792	-5.249	-4.636	-3.553	-1.799	-3.792	0.893	0.453	0.01	-0.102	-0.102	-1.456	0.784	2.837	-2.727	-1.228
01.21.17	08:30:00	-2.494	-3.553	-1.456	-2.727	-3.553	-3.197	-4.393	-4.031	-2.03	-2.962	-7.138	-3.672	-4.88	-5.125	-8.314	-3.792	-2.03	-4.636	-5.003	-2.61	-1.799	-5.125	0.784	1.221	-2.494	-4.031	-4.88	-4.272	-2.145	-5.125	-5.003	-4.514	-3.792	-5.125	-4.636	-3.553	-1.684	-3.792	0.893	0.453	0.01	-0.102	-0.102	-1.57	0.784	2.837	-2.727	-1.228
01.21.17	09:00:00	-2.494	-3.434	-1.57	-2.61	-3.434	-3.316	-4.393	-3.672	-2.03	-2.962	-7.01	-3.672	-4.514	-5.003	-7.918	-3.792	-2.03	-3.434	-5.003	-2.494	-1.684	-4.88	0.784	1.221	-2.261	-3.911	-4.514	-4.152	-2.03	-4.636	-5.003	-4.272	-3.672	-4.636	-4.636	-3.553	-1.799	-3.553	0.893	0.232	0.01	0.01	-0.102	-1.456	0.784	2.73	-2.61	-1.228
01.21.17	09:30:00	-2.494	-3.672	-1.456	-2.727	-3.434	-3.316	-4.272	-3.434	-1.914	-2.962	-6.12	-3.553	-4.031	-5.003	-7.527	-3.553	-1.456	-2.377	-5.003	-2.61	-1.799	-4.758	0.674	1.221	-2.261	-3.792	-4.152	-3.792	-1.57	-4.152	-5.003	-4.031	-3.434	-4.152	-4.514	-3.553	-1.684	-3.197	1.003	0.232	0.01	0.01	0.01	-1.456	0.893	2.73	-2.61	-1.228
01.21.17	10:00:00	-2.377	-3.553	-1.341	-0.662	-3.316	-3.316	-4.272	-3.553	-1.799	-2.844	-4.636	-3.553	-3.434	-4.758	-7.138	-3.316	-0.887	-1.57	-4.88	-2.494	-1.57	-4.514	0.893	1.221	-2.03	-3.553	-3.434	-2.844	-1.001	-3.553	-4.758	-3.672	-3.079	-3.672	-4.514	-3.553	-1.456	-2.61	1.003	0.563	0.01	0.01	0.01	-1.341	1.003	2.943	-2.377	-1.114
01.21.17	10:30:00	-2.03	-2.962	-1.228	1.548	-3.316	-3.197	-4.152	-3.197	-1.684	-2.61	-2.727	-3.553	-2.261	-4.636	-6.754	-3.079	-0.437	-0.662	-4.88	-2.377	-1.228	-4.393	0.563	1.221	-1.684	-2.61	-2.261	-1.799	-0.325	-2.494	-4.636	-3.316	-2.844	-3.434	-4.393	-3.434	-1.341	-2.261	1.112	0.784	0.01	0.01	0.232	-1.228	1.112	3.155	-2.145	-0.887
01.21.17	11:00:00	-1.57	-2.145	-1.001	2.624	-3.197	-3.197	-4.031	-2.61	-1.456	-2.494	-0.549	-3.434	-1.228	-4.514	-4.758	-2.844	-0.213	0.01	-4.758	-2.377	-1.456	-4.272	0.674	1.221	-0.774	-0.662	-1.114	-1.001	0.563	-1.456	-4.514	-2.962	-2.61	-2.844	-4.272	-3.316	-1.114	-1.914	1.221	0.674	0.121	0.01	0.232	-0.887	1.33	3.261	-2.03	-0.774
01.21.17	11:30:00	-1.114	-1.341	-0.662	2.195	-3.197	-3.079	-3.911	-2.03	-1.341	-2.261	2.088	-3.079	-0.213	-4.393	-2.61	-2.261	0.121	1.112	-4.636	-2.145	-1.57	-3.553	1.112	1.221	0.01	1.548	0.01	-0.102	1.003	-0.102	-4.393	-2.494	-2.261	-2.145	-4.152	-3.316	-1.001	-1.456	1.33	0.893	0.121	0.01	0.343	-0.549	1.439	3.367	-1.799	-0.662
01.21.17	12:00:00	-0.662	-0.774	-0.549	2.303	-3.079	-3.079	-3.911	-1.57	-1.341	-2.145	3.893	-2.844	0.343	-4.272	-1.001	-2.03	1.003	1.656	-4.636	-2.03	-1.456	-2.494	1.764	1.33	0.232	2.943	1.003	0.453	1.221	1.221	-4.272	-1.914	-2.03	-1.228	-4.031	-3.197	-0.887	-1.001	1.439	1.112	0.121	0.01	0.453	-0.213	1.548	3.472	-1.57	-0.549
01.21.17	12:30:00	-0.325	-0.437	-0.437	2.837	-2.962	-2.962	-3.672	-1.228	-1.228	-1.914	5.86	-2.61	0.674	-4.272	-0.102	-1.914	2.195	1.98	-4.514	-1.914	-1.341	-1.799	2.088	1.33	0.343	4.311	1.98	0.893	1.548	2.088	-4.152	-1.341	-1.799	-0.213	-3.911	-3.079	-0.662	-0.437	1.439	1.33	0.121	0.01	0.674	0.121	1.764	3.578	-1.456	-0.437
01.21.17	01:00:00	0.121	-0.213	-0.325	3.472	-2.844	-2.844	-3.672	-0.662	-1.114	-1.456	6.471	-1.799	0.784	-4.152	1.003	-1.57	2.943	2.41	-4.393	-1.799	-1.001	4.519	2.837	1.439	0.343	6.471	2.303	1.439	1.656	2.73	-3.911	-0.774	-0.774	0.784	-3.672	-2.962	-0.549	0.01	1.548	1.33	0.121	0.01	0.784	0.232	1.872	3.683	-1.341	-0.102
01.21.17	01:30:00	0.453	-0.213	-0.213	4.311	-2.727	-2.844	-3.553	-0.213	-1.001	-1.001	5.244	-1.341	0.893	-3.792	5.45	-1.456	3.472	2.837	-4.272	-1.684	1.112	6.573	2.517	1.548	0.343	8.879	2.624	1.764	2.195	3.261	-3.672	3.261	-0.549	1.98	-3.553	-2.61	-0.437	0.453	1.548	1.33	0.121	0.01	1.003	0.232	1.98	3.788	-1.114	0.01
01.21.17	02:00:00	0.674	-0.102	-0.102	5.244	-2.494	-2.727	-3.434	0.01	-1.001	-0.887	4.519	-1.114	0.893	-3.316	8.182	-1.341	4.207	2.088	-4.152	-1.57	1.764	7.782	2.088	1.656	0.343	10.846	3.261	2.195	2.943	3.367	-3.316	3.261	-0.774	2.837	-3.434	-2.03	-0.325	0.674	1.548	1.439	0.232	0.121	1.221	0.343	2.195	3.788	-1.001	0.121
01.21.17	02:30:00	1.003	-0.102	0.121	5.757	-2.377	-2.494	-3.434	0.343	-1.001	-1.114	6.471	-1.001	0.893	-3.434	9.176	-1.228	4.623	1.764	-4.031	-1.456	1.98	6.775	2.088	1.764	0.453	12.207	2.943	2.624	3.472	3.578	-3.316	2.41	-0.887	3.049	-3.197	-1.456	-0.213	1.003	1.656	1.548	0.232	0.121	1.33	0.343	2.195	3.788	-1.001	0.232
01.21.17	03:00:00	1.112	0.01	0.232	5.757	-2.03	-2.494	-3.316	0.563	-1.001	-1.001	6.37	-1.001	0.893	-3.434	9.472	-1.456	4.519	1.003	-3.911	-1.341	1.548	2.837	1.872	1.764	0.563	12.11	2.41	2.303	3.578	3.472	-3.197	2.624	-0.887	2.943	-2.494	-1.228	-0.102	1.221	1.656	1.656	0.232	0.121	1.33	0.343	2.303	3.893	-1.001	0.232
01.21.17	03:30:00	1.221	0.121	0.674	5.655	-1.914	-2.377	-3.197	0.784	-1.001	-0.774	2.943	-1.001	0.784	-3.434	3.367	-1.57	4.311	0.784	-3.792	-1.228	1.003	2.303	1.764	1.872	0.674	11.916	1.764	1.764	3.155	3.261	-3.079	2.624	-0.887	3.367	-2.03	-1.114	0.01	1.221	1.764	1.656	0.232	0.121	1.439	0.343	2.41	3.893	-0.887	0.343
01.21.17	04:00:00	1.656	0.232	1.221	5.037	-1.684	-2.377	-3.197	0.674	-1.001	-0.887	1.764	-1.114	0.343	-3.553	0.453	-1.684	4.519	0.453	-3.672	-1.228	0.674	2.088	1.656	1.872	0.563	11.334	1.33	1.33	2.517	3.155	-3.316	1.872	-1.001	3.049	-1.914	-1.228	0.121	1.33	1.764	1.764	0.232	0.121	1.33	0.343	2.41	3.998	-0.887	0.232
01.21.17	04:30:00	1.656	0.121	1.439	4.519	-1.684	-2.261	-3.197	0.784	-1.001	-1.001	1.003	-1.228	0.01	-3.553	-1.001	-1.799	4.102	0.121	-3.672	-1.228	0.563	2.088	1.548	1.98	0.563	8.481	1.112	1.112	1.764	2.837	-3.434	1.112	-1.001	1.764	-2.03	-1.341	0.232	1.112	1.764	1.764	0.232	0.121	1.112	0.232	2.41	3.998	-0.887	0.121
01.21.17	05:00:00	1.221	0.01	1.221	3.998	-1.57	-2.261	-3.197	0.453	-1.114	-1.114	0.343	-1.341	-0.325	-3.553	-1.914	-1.914	3.472	-0.325	-3.672	-1.228	0.343	1.439	1.439	1.98	0.674	4.623	0.563	0.453	1.221	1.548	-3.672	0.453	-1.228	0.893	-2.145	-1.57	0.121	0.674	1.764	1.764	0.121	0.121	0.893	0.232	2.303	3.998	-1.001	-0.102
01.21.17	05:30:00	0.784	-0.102	1.003	3.367	-1.799	-2.377	-3.197	0.01	-1.114	-1.228	-0.549	-1.456	-0.437	-3.672	-2.61	-2.03	2.73	-0.887	-3.672	-1.228	0.01	1.112	1.33	1.98	0.453	3.049	-0.213	-0.102	0.674	0.453	-3.792	-0.213	-1.456	0.01	-2.377	-1.799	0.01	0.01	1.656	1.548	0.121	0.01	0.784	0.01	2.195	3.893	-1.228	-0.437
01.21.17	06:00:00	0.674	-0.102	0.674	2.943	-1.914	-2.494	-3.316	-0.437	-1.114	-1.341	-1.228	-1.684	-0.662	-3.672	-3.316	-2.145	2.303	-1.341	-3.792	-1.456	-0.213	0.563	1.33	1.872	0.343	2.303	-0.662	-0.437	0.232	-0.102	-3.792	-0.774	-1.684	-0.662	-2.61	-1.914	-0.102	-0.437	1.548	1.439	0.121	0.01	0.563	0.01	2.088	3.788	-1.341	-0.549
01.21.17	06:30:00	0.343	-0.213	0.453	2.195	-1.914	-2.61	-3.316	-0.662	-1.228	-1.341	-1.456	-1.799	-0.887	-3.792	-3.792	-2.261	1.872	-1.228	-3.911	-1.57	-0.549	-0.437	1.112	1.872	0.232	1.98	-1.001	-0.774	0.01	-0.662	-3.911	-1.114	-1.914	-0.662	-2.727	-2.03	-0.102	-0.774	1.548	1.33	0.121	0.01	0.563	-0.102	1.872	3.788	-1.456	-0.549
01.21.17	07:00:00	0.121	-0.213	0.343	2.303	-2.145	-2.727	-3.434	-0.887	-1.228	-1.456	-1.684	-1.914	-1.114	-3.911	-4.152	-2.377	1.548	-1.57	-3.911	-1.57	-0.662	-0.549	1.112	1.764	-0.102	1.221	-1.456	-1.001	-0.102	-1.114	-4.031	-1.341	-1.914	-1.001	-2.962	-2.145	-0.325	-1.114	1.548	1.221	0.121	0.01	0.343	-0.325	1.764	3.683	-1.684	-0.662
01.21.17	07:30:00	-0.213	-0.213	0.232	1.764	-2.261	-2.727	-3.434	-1.114	-1.228	-1.57	-2.03	-2.03	-1.341	-3.911	-4.393	-2.494	1.221	-1.57	-4.031	-1.57	-0.662	-0.887	1.112	1.764	-0.325	0.784	-1.57	-1.114	-0.325	-1.456	-4.031	-1.57	-2.03	-1.228	-3.079	-2.261	-0.325	-1.341	1.439	1.112	0.121	0.01	0.343	-0.325	1.656	3.578	-1.684	-0.774
01.21.17	08:00:00	-0.213	-0.213	0.121	1.33	-2.261	-2.727	-3.553	-1.228	-1.341	-1.684	-2.494	-2.145	-1.57	-4.031	-4.636	-2.61	0.893	-1.914	-4.031	-1.684	-0.774	-1.57	1.112	1.764	-0.549	0.343	-1.914	-1.228	-0.549	-1.799	-4.152	-1.684	-2.261	-1.684	-3.197	-2.261	-0.437	-1.456	1.439	1.112	0.121	0.01	0.232	-0.437	1.548	3.578	-1.799	-0.887
01.21.17	08:30:00	-0.437	-0.325	0.01	1.003	-2.377	-2.727	-3.553	-1.341	-1.341	-1.684	-2.844	-2.145	-1.684	-4.031	-5.003	-2.727	0.674	-2.377	-4.031	-1.684	-0.887	-1.57	1.112	1.764	-0.662	0.121	-2.261	-1.456	-0.549	-2.03	-4.152	-1.914	-2.377	-2.03	-3.316	-2.377	-0.437	-1.684	1.33	1.003	0.121	0.01	0.121	-0.549	1.439	3.472	-1.914	-1.001
01.21.17	09:00:00	-0.549	-0.325	-0.102	0.674	-2.494	-2.844	-3.672	-1.341	-1.456	-1.799	-3.197	-2.261	-1.914	-4.152	-5.372	-2.727	0.343	-2.494	-4.152	-1.799	-1.001	-2.03	1.112	1.764	-0.662	0.121	-2.377	-1.684	-0.662	-2.261	-4.272	-2.03	-2.494	-2.145	-3.553	-2.494	-0.549	-1.799	1.33	1.003	0.121	0.01	0.121	-0.662	1.33	3.472	-2.03	-1.001
01.21.17	09:30:00	-0.662	-0.325	-0.102	0.674	-2.494	-2.962	-3.672	-1.799	-1.456	-1.914	-3.434	-2.377	-2.145	-4.152	-5.496	-2.844	0.232	-2.61	-4.272	-1.799	-1.001	-2.494	1.003	1.764	-0.774	-0.325	-2.61	-1.799	-0.774	-2.494	-4.272	-2.261	-2.61	-2.261	-3.553	-2.494	-0.662	-1.914	1.33	0.893	0.121	0.01	0.121	-0.774	1.221	3.367	-2.145	-1.114
01.21.17	10:00:00	-0.774	-0.437	-0.213	0.784	-2.61	-2.962	-3.792	-1.914	-1.456	-1.914	-3.792	-2.494	-2.261	-4.272	-5.745	-2.962	0.121	-2.494	-4.393	-1.914	-1.114	-2.61	0.893	1.656	-0.774	-0.325	-2.844	-1.914	-0.774	-2.727	-4.272	-2.494	-2.727	-2.377	-3.672	-2.61	-0.774	-2.03	1.221	0.893	0.121	0.01	0.01	-0.774	1.112	3.261	-2.145	-1.114
01.21.17	10:30:00	-0.774	-0.437	-0.213	0.674	-2.727	-2.962	-3.792	-2.03	-1.57	-1.914	-4.031	-2.494	-2.494	-4.272	-5.62	-2.962	0.121	-2.377	-4.393	-1.914	-1.228	-2.61	1.003	1.656	-0.774	-0.325	-2.962	-2.03	-0.887	-2.962	-4.393	-2.61	-2.727	-2.727	-3.792	-2.727	-0.887	-2.145	1.221	0.893	0.01	0.01	-0.102	-0.887	1.003	3.261	-2.261	-1.228
01.21.17	11:00:00	-1.001	-0.437	-0.325	0.453	-2.844	-3.079	-3.911	-2.377	-1.57	-2.03	-4.272	-2.61	-2.844	-4.393	-5.87	-3.079	-0.102	-2.61	-4.393	-2.03	-1.114	-3.197	1.003	1.656	-1.001	-0.887	-3.197	-2.261	-1.001	-3.316	-4.393	-2.727	-2.727	-2.844	-3.911	-2.727	-0.887	-2.261	1.112	0.784	0.01	0.01	0.01	-0.774	1.112	3.261	-2.261	-1.228
01.21.17	11:30:00	-1.001	-0.549	-0.437	0.232	-2.727	-3.079	-3.911	-2.145	-1.57	-2.145	-4.636	-2.61	-3.079	-4.393	-6.12	-3.079	-0.325	-2.962	-4.514	-2.03	-1.114	-3.079	1.003	1.656	-1.114	-1.001	-3.316	-2.494	-1.114	-3.434	-4.393	-2.962	-2.844	-3.316	-4.031	-2.844	-0.774	-2.377	1.112	0.784	0.01	0.01	0.01	-0.887	1.003	3.155	-2.377	-1.228
01.22.17	12:00:00	-1.114	-0.549	-0.549	0.343	-2.844	-3.197	-3.911	-2.377	-1.684	-2.145	-4.88	-2.727	-3.197	-4.393	-5.995	-3.197	-0.437	-3.079	-4.514	-2.03	-1.228	-3.553	0.893	1.656	-1.114	-1.001	-3.434	-2.494	-1.114	-3.434	-4.514	-3.079	-2.844	-3.079	-4.031	-2.844	-1.001	-2.494	1.112	0.453	0.01	0.01	-0.102	-1.001	0.893	3.049	-2.494	-1.114
01.22.17	12:30:00	-1.001	-0.549	-0.549	0.121	-2.962	-3.197	-4.031	-2.844	-1.684	-2.261	-5.249	-2.844	-3.434	-4.514	-6.499	-3.197	-0.549	-3.197	-4.636	-2.145	-1.228	-3.434	0.893	1.656	-1.114	-1.001	-3.553	-2.727	-1.228	-3.672	-4.514	-3.197	-2.962	-3.316	-4.031	-2.962	-0.887	-2.494	1.003	0.343	0.01	-0.102	-0.102	-1.001	0.893	3.049	-2.494	-1.228
01.22.17	01:00:00	-1.114	-0.662	-0.549	-0.325	-2.844	-3.316	-4.031	-2.61	-1.684	-2.145	-5.372	-2.844	-3.553	-4.514	-6.626	-3.316	-0.662	-3.316	-4.636	-2.145	-1.456	-3.197	0.893	1.548	-1.228	-1.228	-3.672	-2.727	-1.228	-3.672	-4.636	-3.316	-2.962	-2.962	-4.152	-2.962	-1.001	-2.727	1.003	0.232	0.01	-0.102	-0.102	-1.001	0.893	3.049	-2.494	-1.341
01.22.17	01:30:00	-1.228	-0.774	-0.549	-0.774	-2.844	-3.316	-4.031	-2.377	-1.799	-2.145	-5.496	-2.962	-3.672	-4.636	-6.499	-3.434	-0.887	-3.434	-4.636	-2.145	-1.341	-3.434	0.893	1.548	-1.228	-1.228	-3.792	-2.962	-1.228	-4.152	-4.636	-3.434	-3.079	-3.197	-4.272	-2.962	-1.114	-2.727	1.003	0.232	0.01	-0.102	-0.325	-0.887	0.893	3.049	-2.61	-1.341
01.22.17	02:00:00	-1.341	-0.887	-0.662	-1.001	-2.962	-3.316	-4.031	-2.844	-1.799	-2.261	-5.62	-2.962	-3.792	-4.636	-6.754	-3.434	-0.887	-3.553	-4.758	-2.261	-1.341	-4.152	0.893	1.548	-1.456	-1.456	-3.911	-3.079	-1.341	-4.031	-4.636	-3.553	-3.079	-3.316	-4.272	-3.079	-1.114	-2.844	0.893	0.343	0.01	0.01	-0.213	-1.001	0.893	3.049	-2.61	-1.341
01.22.17	02:30:00	-1.341	-1.001	-0.662	-1.114	-2.962	-3.316	-4.152	-3.079	-1.799	-2.377	-5.87	-2.962	-3.911	-4.636	-6.882	-3.434	-1.001	-3.672	-4.758	-2.261	-1.456	-4.152	0.453	1.548	-1.456	-2.145	-3.911	-2.844	-1.456	-3.911	-4.758	-3.553	-3.197	-3.434	-4.272	-3.079	-1.114	-2.844	0.893	0.232	0.01	-0.102	-0.325	-1.114	0.893	3.049	-2.61	-1.341
01.22.17	03:00:00	-1.456	-1.114	-0.774	-1.57	-3.079	-3.434	-4.152	-3.434	-1.914	-2.377	-5.995	-3.079	-4.031	-4.636	-7.01	-3.553	-1.001	-3.792	-4.758	-2.261	-1.456	-4.272	0.674	1.548	-1.456	-2.377	-4.031	-3.079	-1.57	-4.031	-4.88	-3.672	-3.316	-3.792	-4.272	-3.197	-1.114	-2.962	0.893	0.232	0.01	-0.102	-0.325	-1.114	0.784	3.049	-2.727	-1.341
01.22.17	03:30:00	-1.684	-1.228	-0.887	-1.799	-3.079	-3.316	-4.152	-3.079	-1.914	-2.494	-6.12	-3.197	-4.152	-4.758	-7.397	-3.553	-1.001	-3.792	-4.88	-2.377	-1.57	-4.272	0.674	1.439	-1.57	-2.962	-4.152	-3.316	-1.57	-4.272	-4.88	-3.792	-3.316	-4.031	-4.393	-3.197	-1.228	-3.079	0.893	0.121	0.01	-0.102	-0.437	-1.114	0.784	3.049	-2.494	-1.456
01.22.17	04:00:00	-1.684	-1.456	-1.001	-1.799	-3.197	-3.434	-4.152	-2.962	-1.914	-2.494	-6.12	-3.197	-4.272	-4.758	-7.267	-3.553	-1.228	-3.911	-4.88	-2.377	-1.799	-4.758	0.893	1.439	-1.799	-3.197	-4.272	-3.434	-1.684	-4.514	-4.88	-3.911	-3.553	-4.152	-4.393	-3.316	-1.341	-3.197	0.893	0.121	0.01	-0.102	-0.325	-1.114	0.784	2.943	-2.61	-1.456
01.22.17	04:30:00	-1.799	-1.799	-1.001	-1.799	-3.197	-3.434	-4.272	-3.553	-1.914	-2.494	-6.373	-3.197	-4.393	-4.758	-7.397	-3.553	-1.228	-3.911	-5.003	-2.494	-1.914	-4.758	0.893	1.439	-1.914	-3.079	-4.393	-3.672	-1.684	-4.636	-5.003	-3.911	-3.434	-4.636	-4.514	-3.316	-1.341	-3.316	0.893	0.01	0.01	-0.102	-0.325	-1.228	0.893	2.837	-2.61	-1.456
01.22.17	05:00:00	-2.03	-2.145	-1.114	-1.914	-3.316	-3.553	-4.272	-3.316	-2.03	-2.61	-6.373	-3.316	-4.272	-4.758	-7.657	-3.672	-1.228	-3.792	-5.003	-2.494	-1.799	-4.636	0.893	1.439	-2.03	-2.962	-4.393	-3.553	-1.799	-4.636	-5.125	-4.152	-3.434	-4.636	-4.514	-3.316	-1.341	-3.316	0.893	0.121	0.01	-0.102	-0.325	-1.341	0.784	2.73	-2.494	-1.456
01.22.17	05:30:00	-2.261	-2.61	-1.114	-1.799	-3.316	-3.434	-4.272	-3.316	-2.03	-2.61	-6.626	-3.316	-4.514	-4.88	-7.787	-3.672	-1.228	-3.672	-5.003	-2.494	-1.799	-4.393	0.784	1.33	-2.145	-3.079	-4.636	-3.792	-1.799	-4.514	-5.125	-4.152	-3.434	-4.758	-4.636	-3.434	-1.456	-3.434	0.893	0.121	0.01	-0.102	-0.325	-1.341	0.893	2.624	-2.61	-1.456
01.22.17	06:00:00	-1.914	-2.494	-1.114	-2.03	-3.316	-3.553	-4.272	-3.197	-2.03	-2.727	-6.754	-3.434	-4.514	-4.88	-7.787	-3.792	-1.341	-3.911	-5.125	-2.494	-1.57	-4.636	0.674	1.33	-2.145	-2.844	-4.636	-3.911	-1.799	-4.514	-5.249	-4.152	-3.434	-4.636	-4.514	-3.434	-1.456	-3.553	0.893	0.121	0.01	-0.102	-0.213	-1.456	0.784	2.624	-2.727	-1.456
01.22.17	06:30:00	-2.145	-2.844	-1.228	-2.145	-3.434	-3.553	-4.393	-3.792	-2.03	-2.844	-6.882	-3.434	-4.88	-4.88	-7.787	-3.792	-1.456	-4.272	-5.125	-2.61	-1.684	-4.758	0.343	1.33	-2.03	-2.962	-4.758	-4.031	-1.799	-4.88	-5.249	-4.272	-3.672	-5.003	-4.636	-3.553	-1.57	-3.434	0.893	0.121	0.01	-0.102	-0.213	-1.57	0.893	2.41	-3.316	-1.456
01.22.17	07:00:00	-2.261	-2.962	-1.341	-2.494	-3.434	-3.553	-4.393	-3.911	-2.03	-2.844	-7.01	-3.553	-5.003	-5.003	-8.05	-3.792	-1.57	-4.272	-5.249	-2.61	-1.914	-5.249	0.453	1.33	-2.03	-3.672	-4.758	-3.911	-1.799	-4.758	-5.249	-4.393	-3.553	-5.003	-4.636	-3.553	-1.57	-3.553	0.893	0.232	-0.102	-0.102	-0.213	-1.684	0.893	2.195	-3.316	-1.341
01.22.17	07:30:00	-2.261	-3.197	-1.341	-2.727	-3.434	-3.553	-4.514	-4.031	-2.03	-2.962	-7.01	-3.553	-4.88	-5.003	-8.314	-3.792	-1.341	-4.272	-5.249	-2.727	-1.914	-5.372	0.563	1.221	-2.261	-4.031	-4.88	-4.031	-1.914	-5.125	-5.249	-4.393	-3.672	-4.758	-4.758	-3.672	-1.684	-3.672	0.893	0.232	0.01	-0.102	-0.213	-1.684	0.784	2.303	-2.962	-1.456
01.22.17	08:00:00	-2.377	-3.434	-1.456	-2.494	-3.553	-3.553	-4.514	-4.152	-2.03	-2.962	-7.138	-3.553	-5.125	-5.125	-8.182	-3.792	-1.684	-4.152	-5.249	-2.727	-2.03	-5.125	0.563	1.221	-2.377	-3.792	-4.88	-4.152	-1.914	-5.125	-5.372	-4.393	-3.672	-5.496	-4.758	-3.672	-1.684	-3.672	0.784	0.232	-0.102	-0.102	-0.437	-1.799	0.784	2.303	-2.962	-1.456
01.22.17	08:30:00	-2.377	-3.672	-1.341	-2.145	-3.553	-3.672	-4.514	-3.792	-2.03	-3.079	-7.138	-3.672	-5.003	-5.125	-8.182	-3.792	-1.456	-3.672	-5.249	-2.727	-1.914	-5.003	0.563	1.221	-2.145	-3.672	-4.88	-4.152	-1.914	-4.88	-5.372	-4.393	-3.553	-5.003	-4.758	-3.672	-1.684	-3.553	0.784	0.232	-0.102	-0.102	-0.437	-1.799	0.674	2.41	-2.844	-1.456
01.22.17	09:00:00	-2.494	-3.792	-1.341	-2.145	-3.434	-3.553	-4.393	-3.197	-2.03	-3.079	-6.754	-3.672	-4.88	-5.003	-7.657	-3.792	-1.456	-2.377	-5.249	-2.61	-2.145	-4.88	0.674	1.221	-2.377	-3.672	-4.514	-3.911	-1.684	-4.636	-5.372	-4.152	-3.553	-4.758	-4.758	-3.672	-1.684	-3.197	0.784	0.232	0.01	-0.102	-0.437	-1.799	0.784	2.303	-2.844	-1.57
01.22.17	09:30:00	-2.377	-3.792	-1.456	-2.261	-3.434	-3.553	-4.393	-3.079	-1.914	-3.079	-5.745	-3.672	-4.152	-4.88	-7.397	-3.553	-1.228	-0.887	-5.249	-2.61	-1.684	-4.272	0.453	1.221	-2.377	-3.792	-4.031	-3.434	-1.456	-4.272	-5.125	-3.911	-3.316	-3.672	-4.636	-3.553	-1.57	-2.844	0.784	0.343	-0.102	-0.102	-0.437	-1.799	0.784	2.41	-2.727	-1.456
01.22.17	10:00:00	-2.03	-3.197	-1.341	0.01	-3.434	-3.553	-4.393	-2.962	-1.799	-2.844	-4.152	-3.553	-3.079	-4.758	-6.882	-3.316	-0.887	-0.437	-5.125	-2.494	-1.57	-3.672	0.453	1.221	-2.377	-3.197	-3.079	-2.377	-0.887	-3.316	-5.003	-3.553	-3.079	-3.316	-4.514	-3.434	-1.341	-2.494	0.784	0.453	0.01	-0.102	-0.102	-1.57	0.893	2.624	-2.61	-1.341
01.22.17	10:30:00	-1.57	-2.494	-1.114	2.41	-3.316	-3.553	-4.272	-2.61	-1.684	-2.727	-2.145	-3.553	-2.261	-4.636	-6.626	-2.962	-0.437	0.343	-5.125	-2.377	-1.57	-3.553	0.232	1.221	-1.57	-1.341	-1.799	-1.341	-0.102	-2.145	-5.003	-3.197	-2.844	-2.962	-4.514	-3.434	-1.228	-2.03	0.893	0.674	0.01	-0.102	-0.102	-1.456	1.112	2.837	-2.377	-1.228
01.22.17	11:00:00	-0.887	-1.684	-0.887	3.578	-3.197	-3.553	-4.152	-2.145	-1.456	-2.61	0.453	-3.316	-1.114	-4.514	-4.758	-2.727	-0.213	1.003	-4.88	-2.261	-1.57	-3.434	0.453	1.221	-0.549	0.893	-0.662	-0.437	0.784	-1.001	-4.88	-2.844	-2.61	-2.145	-4.393	-3.434	-1.114	-1.57	1.003	0.784	0.01	-0.102	0.121	-1.114	1.33	2.943	-2.145	-1.114
01.22.17	11:30:00	-0.549	-1.001	-0.437	3.155	-3.197	-3.434	-4.031	-1.456	-1.456	-2.494	3.049	-2.844	0.01	-4.393	-2.494	-2.261	0.343	1.872	-4.758	-2.145	-1.57	-2.727	1.221	1.221	0.121	2.517	0.343	0.453	1.112	0.453	-4.758	-2.377	-2.261	-1.57	-4.272	-3.316	-1.001	-1.114	1.112	0.784	0.01	0.01	0.121	-0.774	1.439	3.155	-2.03	-1.001
01.22.17	12:00:00	-0.213	-0.549	-0.437	3.367	-3.079	-3.434	-4.031	-1.114	-1.341	-2.377	4.934	-2.61	0.784	-4.393	-0.662	-2.03	1.221	2.624	-4.636	-2.03	-1.456	-1.57	2.303	1.33	0.232	4.102	1.548	1.112	1.221	1.764	-4.514	-1.914	-2.03	-0.549	-4.152	-3.197	-0.887	-0.549	1.112	1.003	0.121	0.01	0.232	-0.437	1.548	3.261	-1.799	-0.887
01.22.17	12:30:00	-0.102	-0.213	-0.213	3.893	-3.079	-3.197	-3.911	-0.549	-1.228	-2.145	6.674	-2.377	1.33	-3.911	1.003	-1.684	2.303	3.155	-4.636	-1.914	-1.341	-0.774	2.943	1.33	0.232	5.552	2.303	1.764	1.548	2.943	-4.272	-1.228	-1.799	0.674	-4.031	-3.197	-0.662	-0.213	1.221	1.112	0.121	0.01	0.232	-0.102	1.764	3.367	-1.684	-0.887
01.22.17	01:00:00	0.453	0.01	0.121	4.415	-2.962	-3.079	-3.792	-0.102	-1.114	-1.684	7.682	-1.57	1.656	-3.316	2.41	-1.001	3.049	3.578	-4.514	-1.799	-0.887	6.674	3.578	1.439	0.453	7.882	3.049	2.195	1.656	3.578	-3.792	-0.662	-0.549	1.764	-3.911	-3.079	-0.662	0.343	1.33	1.112	0.121	0.01	0.453	0.121	1.872	3.472	-1.57	-0.774
01.22.17	01:30:00	1.003	0.121	0.453	5.037	-2.844	-2.962	-3.553	0.232	-1.114	-1.001	6.166	-1.228	1.656	-3.316	6.37	-0.887	4.207	4.102	-4.272	-1.57	1.439	7.882	3.367	1.548	0.674	9.768	3.367	2.41	1.98	3.788	-3.672	3.155	-0.437	2.837	-3.792	-2.61	-0.549	0.784	1.33	1.33	0.121	0.01	0.674	0.121	1.98	3.367	-1.456	-0.662
01.22.17	02:00:00	1.33	0.232	0.784	5.757	-2.145	-2.727	-3.553	0.674	-1.114	-0.887	5.552	-1.001	1.656	-3.197	8.978	-1.114	4.519	3.049	-4.152	-1.456	2.517	8.978	3.788	1.656	0.674	12.207	4.415	2.41	2.73	4.207	-3.316	3.578	-0.325	4.415	-2.962	-1.799	-0.325	1.439	1.439	1.33	0.121	0.01	0.784	0.121	2.195	3.261	-1.228	-0.437
01.22.17	02:30:00	1.764	0.343	0.784	6.064	-1.684	-2.61	-3.434	1.221	-1.001	-1.114	7.682	-0.887	1.439	-3.079	10.259	-1.001	4.831	2.517	-4.031	-1.341	2.41	8.879	2.837	1.764	0.674	14.134	4.623	2.517	3.155	5.037	-2.844	3.261	-0.325	5.552	-2.261	-0.887	0.01	1.872	1.439	1.548	0.121	0.01	0.893	0.232	2.303	3.367	-1.228	-0.325
01.22.17	03:00:00	1.872	0.343	0.893	6.268	-1.341	-2.377	-3.316	1.548	-1.001	-0.774	7.582	-0.774	1.439	-3.197	10.357	-1.228	5.655	1.98	-3.911	-1.228	1.872	4.207	2.624	1.764	0.563	14.134	3.893	2.41	3.367	4.934	-2.844	3.578	-0.437	5.655	-1.57	-0.213	0.232	1.872	1.439	1.548	0.121	0.01	1.003	0.343	2.303	3.367	-1.114	-0.102
01.22.17	03:30:00	1.98	0.453	1.439	6.064	-1.001	-2.261	-3.197	1.656	-1.001	-0.549	3.893	-0.662	1.33	-3.197	4.727	-1.341	4.934	1.656	-3.672	-1.114	1.439	3.261	2.088	1.872	0.453	13.942	3.578	2.303	3.261	5.037	-2.61	3.367	-0.549	5.244	-0.774	-0.213	0.563	2.303	1.548	1.656	0.121	0.01	1.112	0.343	2.41	3.367	-1.114	0.121
01.22.17	04:00:00	1.764	0.453	1.439	5.757	-0.774	-1.914	-3.197	1.764	-1.001	-0.662	2.517	-0.662	0.784	-3.316	1.33	-1.456	5.244	1.439	-3.672	-1.114	1.112	3.155	1.872	1.872	0.563	12.594	3.049	1.98	2.517	4.831	-2.727	2.73	-0.549	5.141	-0.213	-0.774	0.674	2.41	1.548	1.656	0.121	0.01	1.003	0.232	2.41	3.472	-1.114	0.121
01.22.17	04:30:00	1.548	0.343	1.439	5.141	-1.228	-1.914	-3.197	1.656	-1.001	-0.662	1.548	-0.662	0.232	-3.316	-0.102	-1.456	4.727	1.33	-3.672	-1.114	0.784	2.943	1.656	1.98	0.343	9.866	2.303	1.548	1.872	3.472	-2.962	1.656	-0.774	3.683	-0.887	-1.114	0.563	1.872	1.548	1.656	0.121	0.01	0.893	0.121	2.303	3.472	-1.228	0.01
01.22.17	05:00:00	1.003	0.121	1.112	4.207	-1.228	-2.03	-3.316	1.003	-1.114	-0.774	0.893	-0.774	-0.102	-3.434	-1.228	-1.684	3.998	0.674	-3.672	-1.114	0.563	2.624	1.548	1.98	0.232	5.655	1.112	0.784	1.221	1.98	-3.434	0.784	-1.001	2.195	-1.456	-1.341	0.343	1.112	1.548	1.548	0.121	0.01	0.674	0.01	2.195	3.367	-1.228	-0.213
01.22.17	05:30:00	0.893	0.01	1.003	3.472	-1.228	-2.145	-3.316	0.674	-1.114	-1.001	-0.102	-0.774	-0.213	-3.434	-1.914	-1.799	3.155	0.343	-3.672	-1.114	0.343	1.656	1.439	1.98	0.121	3.683	0.343	0.121	0.784	0.893	-3.672	0.121	-1.228	0.674	-1.684	-1.57	0.232	0.343	1.548	1.439	0.121	0.01	0.563	-0.102	1.98	3.367	-1.456	-0.325
01.22.17	06:00:00	0.563	-0.102	0.674	2.41	-1.57	-2.377	-3.434	0.343	-1.114	-1.114	-0.774	-1.001	-0.437	-3.553	-2.377	-2.03	2.624	0.01	-3.792	-1.341	0.01	0.893	1.33	1.872	-0.102	2.73	-0.325	-0.325	0.453	-0.437	-3.792	-0.437	-1.456	-0.213	-1.914	-1.799	0.121	0.01	1.548	1.33	0.121	0.01	0.563	-0.213	1.872	3.155	-1.57	-0.437
01.22.17	06:30:00	0.343	-0.102	0.453	2.41	-1.799	-2.494	-3.434	0.232	-1.228	-1.341	-1.456	-1.114	-0.662	-3.553	-3.197	-2.145	2.303	-0.213	-3.911	-1.341	-0.213	1.112	1.221	1.872	-0.102	2.517	-0.549	-0.549	0.232	-0.662	-3.911	-0.774	-1.684	-0.325	-2.145	-1.914	0.01	-0.437	1.439	1.33	0.121	0.01	0.453	-0.213	1.872	3.155	-1.57	-0.549
01.22.17	07:00:00	0.232	-0.213	0.343	2.624	-1.57	-2.494	-3.316	0.232	-1.228	-1.341	-1.799	-1.228	-0.887	-3.672	-3.553	-2.145	2.088	-0.325	-3.911	-1.341	-0.325	0.232	1.112	1.872	-0.213	1.872	-1.114	-0.887	0.01	-0.774	-3.911	-1.114	-1.799	-0.549	-2.261	-2.03	0.01	-0.662	1.33	1.221	0.121	0.01	0.343	-0.437	1.764	3.049	-1.799	-0.662
01.22.17	07:30:00	0.121	-0.213	0.232	2.41	-1.914	-2.61	-3.434	-0.437	-1.228	-1.456	-1.914	-1.341	-1.114	-3.672	-4.031	-2.261	1.872	-0.325	-4.031	-1.456	-0.549	-0.213	1.112	1.872	-0.102	1.548	-1.456	-1.001	-0.102	-0.887	-4.031	-1.228	-1.914	-0.887	-2.377	-2.03	0.01	-0.774	1.33	1.112	0.121	0.01	0.232	-0.437	1.656	2.943	-1.799	-0.774
01.22.17	08:00:00	-0.102	-0.213	0.232	2.195	-2.03	-2.61	-3.434	-0.662	-1.341	-1.57	-2.03	-1.456	-1.341	-3.792	-4.272	-2.377	1.872	-0.774	-4.031	-1.57	-0.662	-0.662	1.112	1.872	-0.213	1.003	-1.684	-1.228	-0.213	-1.341	-4.152	-1.456	-2.03	-1.114	-2.61	-2.145	-0.102	-1.001	1.33	1.003	0.01	-0.102	0.121	-0.549	1.439	2.943	-1.914	-0.887
01.22.17	08:30:00	-0.213	-0.213	0.121	1.98	-2.261	-2.844	-3.553	-0.774	-1.341	-1.684	-2.261	-1.684	-1.456	-3.911	-4.272	-2.377	1.439	-1.341	-4.152	-1.57	-0.662	-1.341	1.003	1.872	-0.437	0.674	-1.914	-1.341	-0.325	-1.456	-4.152	-1.57	-2.145	-1.57	-2.727	-2.261	-0.213	-1.114	1.221	1.003	0.01	-0.102	0.121	-0.549	1.548	2.837	-2.03	-1.001
01.22.17	09:00:00	-0.325	-0.213	0.01	1.112	-2.261	-2.844	-3.553	-1.114	-1.341	-1.684	-2.377	-1.799	-1.57	-3.911	-4.514	-2.494	1.33	-1.456	-4.152	-1.684	-1.001	-1.799	1.003	1.764	-0.549	0.453	-2.145	-1.456	-0.549	-1.914	-4.152	-1.799	-2.261	-2.03	-2.962	-2.377	-0.213	-1.341	1.221	0.893	0.01	-0.102	0.01	-0.549	1.33	2.624	-2.03	-1.001
01.22.17	09:30:00	-0.437	-0.213	-0.102	0.893	-2.377	-2.844	-3.672	-1.114	-1.456	-1.799	-2.727	-1.914	-1.799	-4.031	-4.88	-2.61	1.112	-1.57	-4.272	-1.684	-0.887	-2.03	0.893	1.764	-0.662	0.121	-2.145	-1.57	-0.437	-1.799	-4.272	-1.799	-2.145	-2.145	-2.962	-2.377	-0.325	-1.456	1.221	0.893	0.01	-0.213	-0.213	-0.662	1.221	2.517	-2.145	-1.114
01.22.17	10:00:00	-0.662	-0.325	-0.102	0.232	-2.494	-2.962	-3.792	-1.341	-1.456	-1.799	-2.844	-1.914	-1.914	-4.031	-5.125	-2.727	0.784	-1.57	-4.272	-1.799	-1.114	-2.261	0.784	1.764	-0.774	0.01	-2.377	-1.57	-0.549	-1.914	-4.272	-1.914	-2.261	-2.03	-3.079	-2.377	-0.325	-1.57	1.112	0.784	0.01	-0.102	-0.437	-0.662	1.112	2.303	-2.494	-1.228
01.22.17	10:30:00	-0.774	-0.437	-0.213	0.343	-2.61	-2.962	-3.792	-1.684	-1.456	-1.914	-3.197	-2.03	-2.145	-4.031	-5.372	-2.727	0.563	-1.684	-4.393	-1.799	-1.114	-1.684	0.784	1.764	-0.887	-0.549	-2.494	-1.57	-0.662	-1.914	-4.393	-2.145	-2.261	-1.914	-3.197	-2.494	-0.437	-1.684	1.112	0.563	0.01	-0.213	-0.549	-0.774	1.003	2.088	-2.377	-1.114
01.22.17	11:00:00	-0.774	-0.437	-0.325	0.343	-2.61	-3.079	-3.792	-1.684	-1.456	-1.914	-3.553	-2.145	-2.261	-4.152	-5.62	-2.727	0.453	-1.914	-4.393	-1.914	-1.228	-2.494	0.784	1.656	-1.001	-0.887	-2.61	-1.684	-0.774	-2.261	-4.272	-2.261	-2.494	-2.261	-3.316	-2.494	-0.549	-1.684	1.112	0.563	-0.102	-0.213	-0.774	-0.887	1.003	2.303	-2.494	-1.228
01.22.17	11:30:00	-0.887	-0.437	-0.325	0.232	-2.727	-3.197	-3.911	-2.03	-1.456	-2.03	-3.672	-2.261	-2.494	-4.152	-5.745	-2.844	0.232	-2.03	-4.514	-1.914	-1.228	-2.727	0.893	1.656	-1.001	-0.662	-2.727	-1.684	-0.774	-2.377	-4.393	-2.377	-2.494	-2.494	-3.316	-2.494	-0.437	-1.799	1.003	0.453	0.01	-0.213	-0.774	-0.887	1.003	2.195	-2.494	-1.57
01.23.17	12:00:00	-1.001	-0.437	-0.437	-0.325	-2.727	-3.197	-3.911	-2.03	-1.57	-2.03	-3.911	-2.261	-2.61	-4.152	-5.745	-2.844	0.343	-2.03	-4.514	-2.03	-1.228	-2.844	1.003	1.656	-1.114	-0.887	-2.844	-2.03	-0.774	-2.494	-4.514	-2.494	-2.494	-2.61	-3.434	-2.61	-0.549	-1.799	0.893	0.343	-0.102	-0.213	-1.114	-0.887	0.784	2.088	-2.844	-2.145
01.23.17	12:30:00	-1.001	-0.549	-0.437	-0.325	-2.844	-3.197	-3.911	-1.914	-1.57	-2.03	-4.031	-2.377	-2.844	-4.272	-5.87	-2.962	0.232	-2.261	-4.636	-2.03	-1.228	-3.197	1.003	1.656	-1.228	-1.228	-2.844	-2.145	-0.887	-2.61	-4.514	-2.61	-2.61	-2.61	-3.553	-2.61	-0.549	-2.03	0.893	0.453	0.01	-0.213	-0.887	-1.001	0.784	1.98	-3.079	-2.145
01.23.17	01:00:00	-1.228	-0.662	-0.549	-0.549	-2.844	-3.197	-4.031	-2.145	-1.57	-2.145	-4.272	-2.494	-2.962	-4.272	-6.12	-2.962	0.121	-2.494	-4.636	-2.03	-1.341	-3.197	0.893	1.548	-1.228	-1.341	-2.962	-2.261	-0.774	-2.727	-4.636	-2.727	-2.727	-2.727	-3.553	-2.727	-0.662	-2.03	0.784	0.453	0.01	-0.213	-0.774	-0.887	0.893	1.98	-3.079	-2.261
01.23.17	01:30:00	-1.341	-0.662	-0.662	-0.774	-2.844	-3.316	-4.031	-2.145	-1.684	-2.145	-4.393	-2.494	-3.079	-4.272	-6.12	-2.962	0.121	-2.61	-4.636	-2.145	-1.228	-3.672	0.893	1.548	-1.341	-1.799	-3.079	-2.261	-0.887	-2.844	-4.636	-2.844	-2.727	-2.61	-3.672	-2.727	-0.662	-2.145	0.784	0.453	0.01	-0.213	-0.774	-0.887	0.893	2.088	-2.962	-2.145
01.23.17	02:00:00	-1.341	-0.774	-0.662	-0.887	-2.962	-3.434	-4.031	-2.61	-1.684	-2.145	-4.514	-2.61	-3.197	-4.393	-6.12	-3.079	0.01	-2.261	-4.758	-2.261	-1.456	-3.553	0.893	1.548	-1.456	-1.914	-3.316	-2.494	-1.114	-3.079	-4.636	-2.962	-2.727	-2.727	-3.792	-2.844	-0.774	-2.145	0.784	0.343	-0.102	-0.213	-0.549	-0.887	0.674	2.088	-2.962	-1.799
01.23.17	02:30:00	-1.341	-0.887	-0.662	-1.114	-2.962	-3.434	-4.152	-2.494	-1.684	-2.261	-4.514	-2.61	-3.434	-4.393	-6.246	-3.079	-0.102	-2.494	-4.758	-2.261	-1.341	-3.672	0.893	1.548	-1.341	-1.914	-3.434	-2.494	-1.114	-3.079	-4.758	-3.079	-2.727	-2.844	-3.792	-2.844	-0.774	-2.261	0.893	0.232	-0.102	-0.102	-0.437	-1.001	0.453	1.98	-3.079	-1.57
01.23.17	03:00:00	-1.456	-1.001	-0.774	-1.228	-2.844	-3.434	-4.152	-2.61	-1.684	-2.261	-4.636	-2.727	-3.553	-4.393	-6.499	-3.079	0.121	-2.261	-4.758	-2.261	-1.799	-4.031	0.784	1.439	-1.57	-2.261	-3.434	-2.61	-1.228	-3.316	-4.636	-3.079	-2.844	-3.316	-3.911	-2.962	-0.774	-2.261	0.893	0.121	-0.102	-0.213	-0.437	-1.001	0.453	2.088	-2.962	-1.684
01.23.17	03:30:00	-1.57	-1.114	-0.774	-1.341	-3.079	-3.553	-4.152	-2.962	-1.684	-2.261	-5.003	-2.727	-3.672	-4.514	-6.499	-3.079	0.01	-2.261	-4.88	-2.261	-1.57	-3.911	0.893	1.439	-1.684	-2.377	-3.553	-2.61	-1.228	-3.197	-4.758	-3.197	-2.844	-3.434	-3.911	-2.962	-0.774	-2.377	0.893	0.01	-0.102	-0.213	-0.437	-1.001	0.563	2.195	-2.844	-1.57
01.23.17	04:00:00	-1.57	-1.228	-0.887	-1.114	-3.197	-3.434	-4.152	-2.844	-1.799	-2.261	-5.003	-2.844	-3.792	-4.514	-6.882	-3.197	-0.102	-2.61	-4.88	-2.377	-1.684	-4.031	0.784	1.33	-1.684	-2.377	-3.553	-2.844	-1.001	-3.434	-4.758	-3.316	-2.844	-3.911	-4.031	-2.962	-0.887	-2.377	0.893	0.01	-0.102	-0.213	-0.437	-1.114	0.453	2.195	-2.844	-1.57
01.23.17	04:30:00	-1.456	-1.114	-0.887	-0.774	-3.079	-3.434	-4.152	-2.61	-1.799	-2.377	-5.249	-2.844	-3.792	-4.514	-6.754	-3.197	-0.437	-2.844	-4.88	-2.261	-1.684	-3.434	0.453	1.33	-1.57	-2.03	-3.672	-2.844	-1.341	-3.434	-4.758	-3.434	-2.844	-3.672	-4.031	-3.079	-0.887	-2.494	0.893	0.01	-0.102	-0.213	-0.437	-1.228	0.343	2.088	-2.962	-1.684
01.23.17	05:00:00	-1.456	-1.228	-0.887	-0.662	-3.197	-3.553	-4.272	-2.962	-1.799	-2.494	-5.496	-2.962	-4.031	-4.636	-6.882	-3.197	-0.437	-2.61	-4.88	-2.377	-1.57	-4.031	0.453	1.33	-1.57	-1.684	-3.672	-2.61	-1.341	-3.672	-4.88	-3.434	-2.844	-3.553	-4.152	-3.079	-0.887	-2.61	0.893	-0.102	-0.102	-0.213	-0.437	-1.228	0.232	1.98	-2.962	-1.799
01.23.17	05:30:00	-1.57	-1.456	-0.887	-1.114	-3.079	-3.553	-4.272	-2.844	-1.799	-2.494	-5.62	-2.962	-4.152	-4.636	-7.138	-3.316	-0.662	-3.079	-4.88	-2.377	-1.799	-4.272	0.563	1.33	-1.57	-1.684	-3.792	-2.844	-1.341	-4.152	-4.88	-3.672	-2.962	-4.031	-4.152	-3.197	-1.001	-2.61	0.893	-0.102	-0.102	-0.213	-0.437	-1.341	0.343	1.872	-3.197	-1.799
01.23.17	06:00:00	-1.799	-1.799	-0.887	-1.114	-3.197	-3.553	-4.272	-3.197	-1.799	-2.61	-5.496	-3.079	-4.152	-4.636	-7.138	-3.316	-0.662	-3.316	-5.003	-2.377	-1.57	-4.393	0.674	1.221	-1.684	-2.145	-3.911	-2.962	-1.341	-4.031	-5.003	-3.553	-2.962	-4.152	-4.152	-3.197	-1.001	-2.494	0.893	0.01	-0.102	-0.213	-0.549	-1.228	0.232	1.872	-3.197	-1.684
01.23.17	06:30:00	-1.799	-2.03	-0.887	-1.228	-3.197	-3.672	-4.393	-3.316	-1.799	-2.61	-5.62	-3.079	-4.272	-4.636	-7.01	-3.316	-0.662	-3.079	-5.003	-2.494	-1.799	-4.393	0.674	1.221	-1.914	-2.377	-3.911	-3.079	-1.341	-4.031	-4.88	-3.553	-2.962	-4.272	-4.152	-3.197	-1.001	-2.494	0.893	0.01	-0.102	-0.213	-0.549	-1.341	0.232	1.98	-3.079	-1.914
01.23.17	07:00:00	-1.799	-2.377	-1.001	-1.001	-3.197	-3.672	-4.514	-3.316	-1.799	-2.61	-5.62	-3.079	-4.272	-4.636	-6.882	-3.434	-0.549	-3.079	-5.003	-2.377	-1.684	-4.393	0.563	1.221	-1.799	-2.377	-3.792	-3.079	-1.228	-3.553	-5.003	-3.553	-2.962	-3.911	-4.152	-3.197	-1.114	-2.61	0.784	0.121	-0.213	-0.213	-0.549	-1.456	0.343	1.872	-3.079	-2.03
01.23.17	07:30:00	-1.799	-2.377	-1.114	-0.887	-3.316	-3.672	-4.514	-3.197	-1.799	-2.61	-5.62	-3.079	-4.393	-4.758	-7.138	-3.434	-0.662	-3.197	-5.125	-2.377	-1.799	-4.272	0.343	1.221	-1.799	-2.377	-3.911	-2.962	-1.341	-3.672	-5.003	-3.672	-3.079	-3.792	-4.152	-3.197	-1.114	-2.727	0.784	0.01	-0.102	-0.213	-0.437	-1.341	0.232	1.872	-3.079	-1.799
01.23.17	08:00:00	-1.799	-2.494	-1.001	-1.001	-3.316	-3.672	-4.514	-3.553	-1.914	-2.61	-5.745	-3.197	-4.514	-4.758	-7.01	-3.434	-0.549	-2.962	-5.125	-2.494	-1.57	-3.911	0.343	1.112	-1.799	-2.261	-3.911	-2.962	-1.456	-3.672	-5.003	-3.672	-3.197	-3.911	-4.272	-3.197	-1.228	-2.727	0.784	-0.102	-0.102	-0.325	-0.437	-1.456	0.232	1.872	-3.079	-1.799
01.23.17	08:30:00	-1.914	-2.727	-1.001	-1.001	-3.316	-3.672	-4.393	-2.962	-1.799	-2.61	-5.496	-3.197	-4.514	-4.636	-6.754	-3.316	-0.662	-2.61	-5.003	-2.377	-1.456	-3.792	0.453	1.112	-1.684	-2.145	-4.031	-2.962	-1.456	-3.672	-5.003	-3.672	-3.197	-4.031	-4.272	-3.197	-1.341	-2.61	0.784	-0.213	-0.213	-0.325	-0.437	-1.57	0.232	1.764	-3.197	-1.799
01.23.17	09:00:00	-1.799	-2.727	-1.001	-1.114	-3.316	-3.672	-4.393	-2.377	-1.684	-2.61	-4.758	-3.197	-4.152	-4.636	-6.12	-3.197	-0.437	-0.662	-4.88	-2.261	-1.341	-3.553	0.453	1.112	-1.684	-2.261	-3.434	-2.494	-1.001	-3.316	-4.758	-3.316	-2.962	-3.553	-4.031	-3.197	-1.114	-2.145	0.784	-0.325	-0.213	-0.325	-0.437	-1.456	0.121	1.764	-3.197	-1.914
01.23.17	09:30:00	-1.684	-2.494	-0.887	-1.001	-3.197	-3.672	-4.272	-2.03	-1.57	-2.377	-3.672	-3.079	-3.553	-4.393	-5.125	-2.727	0.343	0.893	-4.758	-2.145	-1.228	-2.962	0.453	1.112	-1.57	-1.799	-2.844	-2.145	-0.662	-2.61	-4.514	-2.844	-2.61	-2.844	-3.792	-2.962	-0.887	-1.456	0.784	-0.325	-0.213	-0.325	-0.437	-1.341	0.121	1.764	-3.197	-1.914
01.23.17	10:00:00	-1.57	-2.377	-0.774	1.003	-3.079	-3.553	-4.152	-1.341	-1.341	-2.261	-2.377	-2.962	-2.494	-4.272	-4.393	-2.494	0.563	0.674	-4.758	-2.03	-1.228	-2.261	0.563	1.112	-1.341	-1.456	-1.799	-1.456	-0.213	-1.684	-4.272	-2.494	-2.377	-2.494	-3.553	-2.844	-0.662	-1.001	0.784	-0.437	-0.213	-0.325	-0.437	-1.456	0.121	1.764	-3.197	-1.914
01.23.17	10:30:00	-1.341	-2.03	-0.662	2.624	-3.079	-3.434	-3.911	-1.001	-1.228	-2.145	0.01	-2.727	-1.57	-4.031	-3.672	-2.261	0.893	1.439	-4.636	-1.914	-1.228	-2.377	0.674	1.112	-1.001	-0.437	-0.662	-0.549	0.674	-0.213	-4.152	-2.145	-2.145	-1.799	-3.434	-2.844	-0.437	-0.662	0.784	-0.437	-0.213	-0.325	-0.325	-1.57	0.121	1.764	-3.197	-1.914
01.23.17	11:00:00	-0.887	-1.341	-0.549	3.788	-2.962	-3.434	-3.911	-1.341	-1.114	-2.03	2.73	-2.494	-0.437	-3.911	-2.145	-1.914	0.893	2.195	-4.514	-1.799	-1.114	-1.684	0.784	1.112	0.01	1.548	0.343	-0.102	1.33	0.674	-4.152	-1.799	-1.914	-1.001	-3.434	-2.727	-0.325	-0.325	0.784	-0.325	-0.102	-0.325	-0.325	-1.456	0.121	1.764	-3.197	-1.799
01.23.17	11:30:00	-0.102	-0.774	-0.213	3.578	-2.844	-3.316	-3.792	-0.662	-1.114	-1.914	4.831	-1.914	0.674	-3.792	-0.325	-1.456	1.439	3.049	-4.393	-1.799	-1.001	-1.114	1.548	1.112	0.674	3.472	1.439	0.674	1.656	2.088	-3.911	-1.341	-1.684	0.453	-3.197	-2.61	-0.102	0.01	0.784	-0.102	-0.102	-0.325	-0.102	-1.341	0.232	1.764	-3.079	-1.799
01.23.17	12:00:00	0.343	-0.325	0.232	3.998	-2.844	-3.079	-3.792	-0.102	-1.001	-1.799	5.962	-1.684	1.33	-3.553	1.548	-1.001	2.195	3.472	-4.272	-1.57	-0.887	0.01	2.41	1.221	0.784	5.037	2.41	1.112	1.764	2.943	-3.792	-0.774	-1.456	1.764	-3.197	-2.61	0.01	0.453	0.784	0.01	-0.102	-0.325	0.01	-1.341	0.343	1.872	-2.962	-1.914
01.23.17	12:30:00	0.893	-0.102	0.343	4.623	-2.727	-2.962	-3.672	0.343	-1.001	-1.456	6.877	-1.456	1.98	-3.434	2.41	-0.662	3.155	3.998	-4.152	-1.456	-0.662	0.893	3.049	1.33	0.784	6.674	3.367	1.656	1.764	3.578	-3.434	-0.213	-1.341	3.261	-3.079	-2.494	0.121	0.784	0.784	0.121	0.01	-0.325	0.121	-1.228	0.563	1.872	-2.727	-1.799
01.23.17	01:00:00	0.674	0.01	0.343	5.244	-2.261	-2.727	-3.553	1.112	-0.887	-1.114	8.082	-1.114	2.088	-3.197	3.683	-0.549	3.788	4.311	-4.031	-1.456	-0.102	8.382	3.261	1.439	0.563	8.282	3.367	2.088	1.98	4.102	-3.079	0.232	-0.662	3.788	-2.962	-2.377	0.232	1.003	0.784	0.232	0.01	-0.325	0.121	-1.114	0.674	2.088	-2.494	-1.799
01.23.17	01:30:00	0.784	0.121	0.343	5.962	-2.03	-2.61	-3.434	1.548	-0.887	-0.549	6.775	-0.887	1.98	-3.079	6.37	-0.662	4.623	4.934	-3.792	-1.228	1.98	8.978	3.472	1.548	0.674	10.944	3.578	1.98	2.41	4.102	-2.962	3.049	-0.325	4.102	-2.844	-2.03	0.453	1.221	0.893	0.453	0.01	-0.325	0.01	-1.114	0.674	2.088	-2.377	-1.684
01.23.17	02:00:00	1.221	0.343	0.343	6.674	-2.03	-2.261	-3.316	1.656	-0.887	-0.774	5.962	-0.662	1.872	-2.844	8.182	-0.662	5.347	3.472	-3.553	-1.001	2.73	9.965	2.624	1.764	0.893	13.558	3.683	2.624	3.049	4.727	-2.61	3.155	-0.437	4.207	-2.61	-1.684	0.563	1.656	0.893	0.343	0.121	-0.325	0.232	-1.001	0.784	2.303	-2.145	-1.57
01.23.17	02:30:00	1.221	0.343	0.453	7.079	-1.914	-1.914	-3.316	1.764	-0.774	-0.887	7.582	-0.549	1.656	-2.727	9.077	-0.774	4.623	2.837	-3.553	-0.887	2.73	8.68	2.41	1.872	0.893	14.421	3.998	3.155	3.472	4.934	-2.494	2.943	-0.437	4.311	-2.261	-1.228	0.563	1.98	0.893	0.563	0.121	-0.325	0.232	-0.774	0.893	2.41	-2.145	-1.57
01.23.17	03:00:00	1.33	0.343	0.674	7.079	-1.57	-1.914	-3.197	1.98	-0.774	-0.887	7.682	-0.549	1.656	-2.844	9.275	-0.887	5.244	2.195	-3.434	-0.887	2.41	5.655	2.088	1.98	0.674	13.654	3.367	3.155	3.683	5.037	-2.377	3.367	-0.437	3.998	-1.684	-1.001	0.674	2.303	0.893	0.563	0.121	-0.325	0.121	-0.887	1.003	2.303	-2.145	-1.684
01.23.17	03:30:00	1.221	0.343	1.112	7.079	-1.684	-1.799	-3.197	1.98	-0.774	-0.662	5.141	-0.437	1.548	-3.079	5.655	-0.887	5.45	1.872	-3.434	-0.887	1.872	4.311	1.872	2.088	0.674	12.883	2.73	2.73	3.155	4.831	-2.494	3.261	-0.662	3.893	-1.114	-1.001	0.784	2.517	0.893	0.563	0.121	-0.325	0.121	-1.001	1.003	2.303	-2.261	-1.684
01.23.17	04:00:00	1.439	0.343	1.33	6.573	-1.684	-1.799	-3.197	1.98	-0.774	-0.549	3.893	-0.437	1.112	-3.079	2.303	-1.001	5.552	1.439	-3.434	-0.774	1.439	3.893	1.872	2.088	0.674	11.041	1.872	1.872	2.624	4.415	-2.61	2.73	-0.437	3.683	-1.114	-1.114	0.893	2.517	0.893	0.453	0.121	-0.437	0.01	-1.114	1.003	2.195	-2.261	-1.799
01.23.17	04:30:00	2.088	0.232	1.221	5.655	-1.456	-2.03	-3.197	1.656	-0.774	-0.662	3.049	-0.437	0.563	-3.079	0.563	-1.114	5.037	1.221	-3.316	-0.662	1.003	3.155	1.764	2.195	0.674	9.571	1.656	1.656	2.195	3.578	-2.727	1.98	-0.437	2.73	-1.228	-1.114	0.893	2.195	0.784	0.453	0.121	-0.437	-0.102	-1.114	0.893	2.195	-2.494	-1.914
01.23.17	05:00:00	1.98	0.232	1.33	4.934	-1.341	-2.03	-3.079	1.33	-0.662	-0.887	1.98	-0.549	0.01	-3.197	-0.662	-1.228	4.415	1.112	-3.316	-0.774	0.563	2.303	1.548	2.195	0.453	5.655	1.112	1.33	1.656	2.517	-2.844	1.439	-0.662	1.439	-1.456	-1.341	0.893	1.656	0.784	0.343	0.121	-0.437	-0.325	-1.114	0.784	2.195	-2.61	-2.03
01.23.17	05:30:00	1.548	0.121	1.221	4.102	-1.57	-2.145	-3.079	0.674	-0.662	-1.001	0.893	-0.549	-0.213	-3.197	-1.914	-1.341	3.683	0.563	-3.434	-1.001	0.343	1.764	1.439	2.088	0.343	4.207	0.563	0.893	1.439	1.656	-2.962	0.674	-0.887	0.232	-1.684	-1.456	0.784	1.003	0.784	0.343	0.121	-0.437	-0.437	-1.228	0.674	1.98	-2.727	-2.03
01.23.17	06:00:00	1.33	0.01	1.003	3.472	-1.456	-2.145	-3.079	0.784	-0.774	-1.114	0.01	-0.662	-0.437	-3.316	-2.727	-1.57	3.049	0.343	-3.672	-1.114	0.232	1.764	1.221	2.088	0.453	3.578	-0.102	0.343	1.112	0.453	-3.079	0.01	-1.228	-0.549	-1.799	-1.684	0.674	0.343	0.784	0.343	0.121	-0.549	-0.549	-1.228	0.674	1.872	-2.727	-2.03
01.23.17	06:30:00	1.003	0.01	0.784	3.367	-1.57	-2.261	-3.197	0.453	-0.887	-1.114	-0.662	-0.887	-0.662	-3.434	-3.197	-1.684	2.837	0.232	-3.792	-1.228	-0.102	0.674	1.112	2.088	0.453	3.049	-0.549	0.121	0.674	-0.325	-3.197	-0.437	-1.456	-1.228	-2.03	-1.799	0.453	-0.102	0.674	0.343	0.01	-0.549	-0.437	-1.228	0.563	1.872	-2.727	-2.145
01.23.17	07:00:00	0.563	-0.102	0.563	3.049	-2.03	-2.494	-3.316	0.121	-0.887	-1.228	-1.114	-1.001	-0.887	-3.553	-3.672	-1.914	2.517	-0.102	-3.792	-1.341	-0.325	0.232	1.112	1.98	0.232	2.303	-0.887	-0.102	0.453	-0.887	-3.434	-0.887	-1.57	-1.228	-2.261	-1.914	0.343	-0.437	0.674	0.343	0.01	-0.662	-0.549	-1.114	0.563	1.764	-2.727	-2.145
01.23.17	07:30:00	0.232	-0.213	0.343	1.98	-2.145	-2.61	-3.434	-0.213	-1.001	-1.228	-1.341	-1.228	-1.114	-3.672	-4.152	-1.914	2.41	0.232	-3.911	-1.456	-0.549	-0.325	1.003	1.98	-0.102	1.764	-1.228	-0.325	0.232	-0.887	-3.553	-1.001	-1.684	-1.341	-2.377	-2.03	0.343	-0.549	0.674	0.232	0.121	-0.774	-0.437	-1.001	0.674	1.872	-2.844	-2.145
01.23.17	08:00:00	0.121	-0.213	0.232	1.872	-2.261	-2.727	-3.434	-0.437	-1.001	-1.341	-1.684	-1.456	-1.341	-3.672	-4.272	-2.03	2.41	0.01	-3.911	-1.456	-0.549	-0.662	0.893	1.98	-0.213	1.221	-1.456	-0.662	0.121	-1.114	-3.553	-1.228	-1.799	-1.228	-2.377	-2.03	0.121	-0.774	0.674	0.343	0.01	-0.887	-0.437	-1.114	0.674	1.872	-2.844	-2.145
01.23.17	08:30:00	-0.102	-0.213	0.121	1.872	-2.377	-2.727	-3.553	-0.549	-1.001	-1.341	-1.684	-1.684	-1.456	-3.792	-4.152	-1.914	2.517	0.01	-4.031	-1.456	-0.662	-1.001	0.893	1.872	-0.325	0.784	-1.684	-0.887	0.01	-1.228	-3.672	-1.456	-1.914	-1.341	-2.377	-2.03	0.121	-0.887	0.674	0.232	0.01	-0.887	-0.549	-1.114	0.563	1.98	-2.844	-2.145
01.23.17	09:00:00	-0.102	-0.213	0.121	1.764	-2.377	-2.844	-3.553	-0.662	-1.114	-1.456	-1.914	-1.799	-1.57	-3.792	-4.514	-1.914	2.303	-0.437	-4.031	-1.57	-0.887	-1.456	0.893	1.872	-0.437	0.784	-1.914	-1.114	-0.102	-1.456	-3.672	-1.57	-2.03	-1.799	-2.377	-2.145	0.121	-1.001	0.674	0.232	0.01	-1.114	-0.437	-1.228	0.563	1.872	-2.844	-2.261
01.23.17	09:30:00	-0.213	-0.213	0.01	1.548	-2.61	-2.962	-3.672	-1.001	-1.114	-1.456	-2.261	-1.914	-1.799	-3.911	-4.88	-2.145	2.088	-0.662	-4.152	-1.684	-0.887	-1.684	0.893	1.872	-0.325	0.893	-2.03	-1.228	-0.213	-1.799	-3.672	-1.684	-2.145	-2.03	-2.494	-2.261	0.01	-1.228	0.674	0.232	0.01	-1.114	-0.549	-1.114	0.563	1.872	-2.962	-2.145
01.23.17	10:00:00	-0.325	-0.325	0.01	1.439	-2.494	-2.844	-3.672	-1.001	-1.114	-1.57	-2.494	-2.03	-1.914	-3.911	-4.88	-2.261	1.98	-0.887	-4.272	-1.684	-1.001	-1.341	0.784	1.872	-0.437	0.674	-2.261	-1.341	-0.437	-2.03	-3.792	-1.799	-2.145	-2.145	-2.61	-2.261	0.01	-1.341	0.674	0.121	0.01	-1.114	-0.549	-1.228	0.563	1.872	-3.079	-2.03
01.23.17	10:30:00	-0.437	-0.325	-0.102	1.221	-2.494	-2.844	-3.672	-0.774	-1.114	-1.57	-2.494	-2.145	-2.145	-4.031	-5.372	-2.377	1.439	-1.341	-4.272	-1.684	-1.114	-2.03	0.893	1.872	-0.437	0.563	-2.377	-1.341	-0.437	-2.03	-3.911	-1.914	-2.145	-2.261	-2.727	-2.377	-0.102	-1.341	0.674	0.121	0.01	-1.114	-0.549	-1.341	0.453	1.656	-3.079	-1.799
01.23.17	11:00:00	-0.437	-0.325	-0.102	1.112	-2.61	-3.079	-3.792	-1.341	-1.228	-1.684	-2.727	-2.261	-2.261	-4.031	-5.496	-2.494	1.221	-1.684	-4.272	-1.799	-1.114	-2.03	0.784	1.764	-0.549	0.343	-2.494	-1.456	-0.437	-2.261	-3.911	-2.03	-2.261	-2.494	-2.844	-2.377	-0.213	-1.456	0.674	0.01	0.01	-1.114	-0.437	-1.341	0.453	1.656	-3.079	-1.799
01.23.17	11:30:00	-0.549	-0.325	-0.213	1.003	-2.61	-3.079	-3.792	-1.57	-1.228	-1.799	-2.962	-2.261	-2.377	-4.152	-5.745	-2.494	1.003	-1.914	-4.393	-1.799	-1.114	-2.377	0.784	1.764	-0.662	0.01	-2.494	-1.456	-0.549	-2.145	-4.031	-2.261	-2.261	-2.377	-2.962	-2.377	-0.213	-1.57	0.674	0.01	0.01	-1.114	-0.549	-1.456	0.563	1.656	-3.079	-1.799
01.24.17	12:00:00	-0.437	-0.325	-0.213	0.893	-2.61	-3.079	-3.792	-1.57	-1.228	-1.799	-3.197	-2.377	-2.61	-4.152	-5.995	-2.61	0.893	-1.914	-4.393	-1.799	-1.228	-2.494	0.674	1.764	-0.662	0.01	-2.61	-1.57	-0.549	-2.261	-4.031	-2.261	-2.377	-2.494	-3.079	-2.377	-0.213	-1.684	0.674	0.121	0.01	-1.114	-0.549	-1.456	0.563	1.656	-3.079	-1.799
01.24.17	12:30:00	-0.437	-0.437	-0.213	0.674	-2.727	-3.197	-3.911	-1.799	-1.341	-1.799	-3.197	-2.494	-2.844	-4.272	-6.246	-2.61	0.784	-1.799	-4.393	-1.914	-1.114	-2.61	0.784	1.764	-0.774	0.01	-2.727	-1.684	-0.662	-2.494	-4.152	-2.494	-2.377	-2.727	-3.197	-2.494	-0.213	-1.684	0.674	0.121	-0.102	-1.114	-0.549	-1.456	0.563	1.656	-3.079	-1.799
01.24.17	01:00:00	-0.437	-0.437	-0.213	0.563	-2.727	-3.079	-3.911	-1.57	-1.341	-1.914	-3.434	-2.494	-3.079	-4.272	-6.12	-2.727	0.674	-2.03	-4.514	-1.914	-1.114	-2.261	0.784	1.764	-0.549	0.453	-2.494	-1.684	-0.662	-2.494	-4.152	-2.494	-2.377	-2.727	-3.197	-2.494	-0.437	-1.684	0.674	0.232	-0.102	-1.114	-0.549	-1.456	0.563	1.656	-2.962	-1.914
01.24.17	01:30:00	-0.437	-0.325	-0.213	0.784	-2.727	-3.079	-3.911	-1.114	-1.341	-1.914	-3.434	-2.61	-3.316	-4.272	-6.12	-2.727	0.453	-2.03	-4.514	-1.914	-1.114	-1.799	0.563	1.764	-0.662	0.232	-2.377	-1.799	-0.549	-2.377	-4.272	-2.61	-2.494	-2.727	-3.316	-2.494	-0.437	-1.799	0.674	0.232	-0.102	-1.114	-0.662	-1.456	0.563	1.656	-2.962	-2.03
01.24.17	02:00:00	-0.437	-0.325	-0.213	1.003	-2.61	-3.079	-3.911	-1.228	-1.341	-2.03	-3.553	-2.727	-3.434	-4.393	-6.373	-2.844	0.343	-2.145	-4.393	-1.799	-1.001	-1.799	0.674	1.656	-0.774	0.232	-2.61	-1.799	-0.774	-2.494	-4.272	-2.727	-2.494	-2.844	-3.434	-2.61	-0.437	-1.914	0.563	0.121	-0.102	-1.001	-0.662	-1.228	0.453	1.656	-2.962	-2.145
01.24.17	02:30:00	-0.662	-0.213	-0.213	1.003	-2.727	-3.197	-4.031	-1.684	-1.341	-2.03	-3.553	-2.727	-3.434	-4.393	-6.499	-2.844	0.232	-2.261	-4.393	-1.799	-1.001	-1.228	0.674	1.656	-0.662	0.453	-2.962	-1.914	-0.887	-2.727	-4.393	-2.844	-2.61	-3.079	-3.553	-2.61	-0.437	-1.914	0.563	0.121	-0.213	-1.114	-0.662	-1.114	0.453	1.656	-2.962	-2.03
01.24.17	03:00:00	-0.549	-0.325	-0.213	1.003	-2.61	-3.079	-4.031	-1.001	-1.456	-2.03	-3.672	-2.844	-3.792	-4.514	-6.882	-2.844	0.121	-2.377	-4.393	-1.799	-1.001	-1.57	0.453	1.656	-0.662	0.563	-3.079	-2.145	-0.774	-2.727	-4.393	-2.962	-2.61	-3.316	-3.553	-2.727	-0.437	-1.914	0.563	0.121	-0.102	-1.228	-0.662	-1.341	0.453	1.656	-3.079	-1.914
01.24.17	03:30:00	-0.325	-0.325	-0.102	1.003	-2.61	-3.197	-4.152	-1.456	-1.456	-2.145	-4.031	-2.962	-3.911	-4.514	-7.01	-2.962	0.01	-2.494	-4.393	-1.799	-1.114	-1.684	0.563	1.548	-0.549	0.893	-3.197	-2.261	-1.001	-2.844	-4.514	-2.962	-2.727	-3.553	-3.672	-2.727	-0.549	-2.03	0.563	0.121	-0.102	-1.114	-0.662	-1.456	0.453	1.656	-3.079	-1.914
01.24.17	04:00:00	-0.213	-0.213	-0.102	1.112	-2.61	-3.197	-4.152	-1.684	-1.456	-2.261	-4.272	-2.962	-4.031	-4.636	-7.138	-2.962	-0.102	-2.61	-4.393	-1.684	-1.114	-1.001	0.453	1.548	-0.549	0.893	-3.434	-2.377	-1.114	-2.962	-4.514	-3.079	-2.727	-3.672	-3.672	-2.844	-0.549	-2.145	0.563	0.01	-0.213	-1.228	-0.437	-1.341	0.453	1.656	-3.079	-1.799
01.24.17	04:30:00	-0.437	-0.325	-0.213	0.784	-2.61	-3.197	-4.152	-1.456	-1.456	-2.261	-4.393	-3.079	-4.152	-4.636	-7.138	-2.962	-0.213	-2.145	-4.393	-1.684	-1.114	-0.662	0.563	1.548	-0.662	0.232	-3.553	-2.494	-1.114	-3.553	-4.636	-3.197	-2.727	-3.911	-3.792	-2.844	-0.662	-2.261	0.674	-0.213	-0.213	-1.114	-0.437	-1.341	0.343	1.656	-2.962	-1.799
01.24.17	05:00:00	-0.662	-0.437	-0.213	0.343	-2.844	-3.316	-4.272	-2.03	-1.456	-2.261	-4.636	-3.079	-4.031	-4.636	-7.397	-2.962	-0.213	-2.145	-4.393	-1.799	-1.001	-1.684	0.563	1.548	-0.887	0.01	-3.792	-2.727	-1.114	-3.553	-4.636	-3.316	-2.727	-4.152	-3.911	-2.844	-0.662	-2.261	0.674	-0.213	-0.213	-1.114	-0.437	-1.341	0.343	1.656	-3.079	-1.799
01.24.17	05:30:00	-0.887	-0.549	-0.437	0.121	-2.844	-3.434	-4.272	-1.914	-1.456	-2.377	-4.758	-3.197	-4.393	-4.758	-7.397	-3.079	-0.437	-2.61	-4.514	-1.914	-1.228	-2.145	0.453	1.439	-1.001	-0.662	-3.672	-2.61	-1.114	-3.434	-4.636	-3.434	-2.962	-3.911	-3.911	-2.962	-0.774	-2.377	0.674	-0.213	-0.325	-1.114	-0.437	-1.228	0.232	1.656	-2.962	-1.799
01.24.17	06:00:00	-1.001	-0.662	-0.437	-0.102	-2.962	-3.434	-4.272	-1.914	-1.456	-2.494	-5.003	-3.316	-4.514	-4.758	-7.527	-3.197	-0.437	-2.844	-4.636	-1.914	-1.341	-2.145	0.453	1.439	-1.228	-1.228	-3.792	-2.727	-1.341	-3.553	-4.758	-3.553	-2.962	-4.031	-3.911	-2.962	-0.774	-2.61	0.563	-0.437	-0.437	-1.001	-0.437	-1.456	0.232	1.548	-3.079	-1.914
01.24.17	06:30:00	-1.114	-0.662	-0.549	-0.437	-2.962	-3.553	-4.393	-2.844	-1.456	-2.494	-5.249	-3.316	-4.514	-4.758	-7.657	-3.197	-0.437	-2.727	-4.758	-2.03	-1.228	-2.844	0.343	1.439	-1.341	-1.341	-3.911	-2.844	-1.228	-3.792	-4.758	-3.553	-3.079	-4.031	-4.031	-3.079	-0.887	-2.61	0.563	-0.549	-0.437	-1.001	-0.437	-1.456	0.121	1.548	-3.079	-1.914
01.24.17	07:00:00	-1.228	-0.774	-0.662	-0.325	-3.079	-3.553	-4.393	-2.61	-1.456	-2.494	-5.249	-3.434	-4.636	-4.88	-7.657	-3.316	-0.549	-3.079	-4.758	-2.261	-1.456	-3.079	0.453	1.439	-1.456	-1.456	-4.031	-2.61	-1.341	-3.553	-4.758	-3.672	-3.197	-4.272	-4.031	-3.079	-1.001	-2.61	0.563	-0.549	-0.437	-1.114	-0.437	-1.456	0.121	1.439	-3.197	-1.799
01.24.17	07:30:00	-1.456	-0.887	-0.662	-0.774	-3.197	-3.553	-4.393	-2.494	-1.57	-2.61	-5.372	-3.434	-4.88	-4.88	-7.787	-3.316	-0.437	-2.962	-4.88	-2.261	-1.684	-3.316	0.453	1.33	-1.456	-1.684	-4.152	-2.962	-1.456	-3.792	-4.88	-3.672	-3.197	-4.88	-4.152	-3.079	-1.001	-2.61	0.563	-0.662	-0.549	-1.001	-0.437	-1.456	0.01	1.439	-3.197	-1.914
01.24.17	08:00:00	-1.456	-1.114	-0.662	-1.114	-3.197	-3.672	-4.514	-2.844	-1.57	-2.61	-5.372	-3.434	-4.758	-4.88	-7.918	-3.434	-0.549	-3.197	-4.88	-2.261	-1.684	-3.434	0.453	1.33	-1.57	-1.684	-4.152	-2.962	-1.456	-3.792	-4.88	-3.792	-3.079	-4.758	-4.152	-3.079	-1.114	-2.727	0.563	-0.549	-0.437	-1.001	-0.549	-1.341	0.01	1.33	-3.197	-1.914
01.24.17	08:30:00	-1.57	-1.228	-0.774	-1.114	-3.197	-3.672	-4.514	-2.844	-1.57	-2.61	-5.249	-3.553	-4.758	-5.003	-7.787	-3.316	-0.549	-2.61	-4.88	-2.377	-1.684	-3.672	0.453	1.33	-1.684	-2.03	-3.911	-2.962	-1.341	-3.434	-4.88	-3.672	-3.079	-4.393	-4.152	-3.197	-1.114	-2.494	0.563	-0.549	-0.549	-0.887	-0.549	-1.456	0.121	1.33	-3.197	-1.914
01.24.17	09:00:00	-1.57	-1.228	-0.774	-1.228	-3.316	-3.672	-4.393	-2.61	-1.57	-2.61	-4.88	-3.553	-4.514	-4.88	-7.397	-3.316	-0.662	-0.549	-4.88	-2.377	-1.684	-3.553	0.453	1.33	-1.684	-1.914	-3.672	-2.727	-1.001	-3.316	-4.758	-3.434	-2.962	-3.672	-3.911	-3.079	-1.001	-2.261	0.563	-0.549	-0.662	-1.001	-0.549	-1.456	0.01	1.33	-3.197	-1.914
01.24.17	09:30:00	-1.57	-1.456	-0.774	-1.001	-3.316	-3.672	-4.393	-2.377	-1.456	-2.61	-3.672	-3.553	-3.911	-4.758	-6.754	-3.079	-0.213	0.784	-4.88	-2.377	-1.456	-3.553	0.232	1.221	-1.684	-1.914	-3.079	-2.145	-0.774	-2.962	-4.636	-3.197	-2.844	-2.962	-3.911	-3.079	-0.887	-1.914	0.563	-0.549	-0.774	-1.001	-0.662	-1.57	0.121	1.33	-3.197	-1.914
01.24.17	10:00:00	-1.57	-1.456	-0.662	1.33	-3.197	-3.553	-4.393	-1.914	-1.341	-2.377	-2.03	-3.434	-2.727	-4.636	-6.373	-2.962	0.01	1.439	-4.88	-2.261	-1.456	-2.844	0.343	1.221	-1.456	-1.57	-2.03	-1.114	-0.213	-2.03	-4.758	-2.844	-2.61	-2.261	-3.911	-3.079	-0.774	-1.341	0.563	-0.549	-0.774	-1.001	-0.662	-1.456	0.01	1.33	-3.197	-1.914
01.24.17	10:30:00	-1.228	-1.341	-0.662	3.155	-3.197	-3.553	-4.272	-1.684	-1.228	-2.261	0.563	-3.434	-1.684	-4.514	-5.62	-2.494	0.784	2.837	-4.758	-2.145	-1.228	-2.844	0.343	1.221	-0.774	0.453	-0.887	0.232	0.674	-0.437	-4.514	-2.494	-2.377	-1.57	-3.792	-3.079	-0.662	-0.887	0.563	-0.437	-0.662	-1.228	-0.662	-1.456	0.121	1.33	-3.197	-1.914
01.24.17	11:00:00	-0.774	-1.001	-0.437	4.415	-3.197	-3.434	-4.152	-1.228	-1.228	-2.145	3.155	-3.316	-0.549	-4.393	-3.672	-2.261	0.784	3.367	-4.636	-2.03	-1.228	-2.261	0.674	1.221	0.343	2.195	0.563	1.112	1.548	1.003	-4.393	-2.03	-2.03	-0.102	-3.672	-2.962	-0.437	-0.325	0.563	-0.325	-0.774	-1.114	-0.774	-1.57	0.232	1.221	-3.197	-1.914
01.24.17	11:30:00	-0.102	-0.549	-0.213	3.998	-3.079	-3.434	-4.152	-0.887	-1.114	-2.03	5.347	-3.197	0.784	-4.272	-1.341	-1.799	1.221	3.998	-4.636	-1.914	-1.228	-1.114	1.221	1.221	1.003	3.893	1.872	1.98	1.98	2.517	-4.272	-1.57	-1.799	1.656	-3.553	-2.844	-0.325	0.232	0.563	-0.325	-0.549	-1.228	-0.774	-1.341	0.232	1.221	-3.197	-1.914
01.24.17	12:00:00	0.453	-0.102	0.01	4.311	-2.962	-3.197	-4.031	-0.213	-1.001	-1.914	7.079	-3.079	1.764	-4.272	0.674	-1.456	2.088	4.519	-4.514	-1.799	-1.114	-0.213	2.624	1.33	0.893	5.141	3.049	2.73	2.303	3.893	-3.911	-0.887	-1.57	3.683	-3.434	-2.727	-0.102	0.674	0.563	-0.213	-0.437	-1.341	-0.887	-1.341	0.232	1.33	-3.079	-2.145
01.24.17	12:30:00	0.784	0.121	0.232	4.831	-2.962	-3.079	-3.911	0.232	-1.001	-1.799	8.481	-2.727	2.41	-4.031	2.088	-1.114	3.578	5.141	-4.393	-1.57	-0.887	0.563	3.683	1.33	1.221	6.674	3.893	3.261	2.303	4.831	-3.316	0.01	-1.341	5.037	-3.316	-2.727	0.01	1.112	0.563	-0.102	-0.437	-1.228	-1.001	-1.341	0.343	1.439	-2.962	-2.261
01.24.17	01:00:00	1.548	0.343	0.784	5.655	-2.844	-2.844	-3.792	0.893	-0.887	-1.341	9.866	-1.799	2.517	-3.792	3.367	-0.549	4.727	5.86	-4.152	-1.456	-0.213	10.455	4.623	1.439	1.548	8.779	4.727	2.943	2.41	5.347	-3.079	0.453	-0.325	5.552	-3.197	-2.61	0.232	1.439	0.563	0.01	-0.325	-1.228	-0.774	-1.456	0.343	1.548	-2.962	-2.145
01.24.17	01:30:00	2.195	0.453	1.112	6.37	-2.494	-2.61	-3.672	1.439	-0.887	-0.774	8.481	-1.341	2.624	-3.553	7.983	-0.549	5.655	6.573	-3.672	-1.114	2.088	9.866	3.261	1.548	1.656	11.528	5.552	2.943	3.049	5.655	-2.61	4.831	0.01	5.86	-3.079	-2.145	0.453	1.764	0.563	0.01	-0.325	-1.228	-0.774	-1.341	0.343	1.548	-2.962	-2.03
01.24.17	02:00:00	2.73	0.674	1.221	7.179	-2.03	-2.261	-3.553	2.088	-0.774	-0.774	7.782	-1.001	2.41	-3.316	10.357	-0.549	6.37	5.45	-3.434	-1.001	2.943	11.334	2.517	1.656	1.656	14.23	5.347	3.367	3.788	5.86	-2.261	5.037	-0.102	5.757	-2.962	-1.57	0.563	2.195	0.563	0.01	-0.325	-1.228	-0.662	-1.341	0.343	1.656	-2.962	-1.799
01.24.17	02:30:00	2.943	0.784	1.548	7.481	-1.57	-2.145	-3.434	2.41	-0.774	-0.774	9.669	-0.774	1.98	-2.844	11.528	-0.437	6.573	4.831	-3.434	-0.887	4.207	10.944	2.517	1.872	1.656	16.427	5.45	3.788	4.623	6.166	-2.03	4.207	-0.102	5.552	-2.61	-1.114	0.674	2.517	0.563	0.01	-0.213	-0.774	-0.549	-1.228	0.453	1.548	-2.962	-1.914
01.24.17	03:00:00	3.261	1.003	1.98	7.582	-1.114	-1.799	-3.316	2.837	-0.774	-0.774	9.965	-0.662	2.088	-2.727	12.497	-0.549	6.674	3.683	-3.197	-0.662	4.207	7.983	2.624	1.98	1.548	15.187	4.311	3.578	4.934	6.268	-2.03	4.519	-0.325	5.141	-1.799	-0.887	0.784	2.837	0.563	0.121	-0.325	-0.102	-0.549	-1.228	0.453	1.656	-2.494	-1.799
01.24.17	03:30:00	3.578	1.003	2.303	7.381	-0.662	-1.684	-3.079	3.155	-0.774	-0.549	5.655	-0.662	2.195	-2.844	7.983	-0.662	7.381	3.472	-3.079	-0.549	3.578	5.552	2.195	2.088	1.764	14.517	4.311	3.367	4.519	6.064	-2.145	4.623	-0.437	5.037	-0.887	-0.774	0.893	2.943	0.674	0.121	-0.213	-0.102	-0.437	-1.228	0.453	1.548	-0.549	-1.799
01.24.17	04:00:00	3.578	1.112	2.624	6.978	-0.325	-1.456	-2.962	3.049	-0.774	-0.662	4.207	-0.549	1.548	-2.844	3.788	-0.774	7.28	2.624	-3.079	-0.549	2.837	5.037	1.98	2.195	1.764	13.461	3.683	3.261	3.998	5.757	-2.261	3.893	-0.662	4.831	-0.549	-0.887	1.003	2.943	0.674	0.121	-0.213	0.01	-0.437	-1.228	0.563	1.656	0.563	-1.684
01.24.17	04:30:00	3.472	1.003	2.624	6.37	0.121	-1.456	-2.962	2.943	-0.662	-0.887	3.472	-0.549	0.893	-3.079	1.548	-0.887	6.37	2.195	-3.079	-0.549	2.195	4.415	1.98	2.195	1.872	11.041	3.261	3.049	3.472	5.141	-2.494	2.943	-0.437	3.367	-0.887	-1.001	1.003	2.624	0.674	0.232	-0.213	0.01	-0.213	-1.228	0.563	1.764	1.439	-1.456
01.24.17	05:00:00	3.049	0.893	2.195	5.757	-0.774	-1.684	-2.962	2.73	-0.774	-1.001	2.41	-0.549	0.453	-3.197	0.01	-1.114	5.45	1.764	-3.079	-0.549	1.872	4.207	1.872	2.195	1.656	7.179	2.303	2.624	2.943	4.102	-2.494	2.195	-0.437	2.088	-1.228	-1.228	0.893	2.088	0.784	0.121	-0.325	0.01	-0.213	-1.001	0.674	1.764	1.98	-1.341
01.24.17	05:30:00	2.517	0.674	1.98	5.244	-0.887	-1.799	-3.079	2.088	-0.774	-1.001	1.439	-0.549	0.121	-3.197	-1.114	-1.228	4.727	1.548	-3.197	-0.662	1.33	3.261	1.548	2.195	1.548	5.757	1.548	1.33	2.517	2.195	-2.727	1.439	-0.662	1.112	-1.57	-1.341	0.784	1.548	0.784	0.121	-0.213	0.01	-0.325	-0.887	0.674	1.764	2.41	-1.341
01.24.17	06:00:00	2.088	0.343	1.656	4.727	-1.341	-1.914	-3.079	1.548	-0.774	-1.114	0.674	-0.662	-0.102	-3.316	-1.914	-1.456	4.207	1.33	-3.316	-0.774	0.893	2.624	1.439	2.088	1.112	4.727	1.003	0.784	2.088	1.221	-2.962	0.784	-1.001	0.453	-1.799	-1.57	0.784	1.003	0.784	0.01	-0.325	0.01	-0.325	-1.001	0.784	1.764	1.764	-1.341
01.24.17	06:30:00	1.656	0.343	1.439	4.415	-1.684	-2.03	-3.079	1.221	-0.887	-1.228	-0.102	-0.774	-0.213	-3.434	-2.261	-1.57	3.893	1.003	-3.434	-0.774	0.784	2.41	1.33	2.088	1.003	3.998	0.453	0.343	1.764	0.232	-3.197	0.232	-1.228	-0.662	-1.914	-1.684	0.674	0.674	0.784	0.01	-0.437	0.01	-0.437	-1.001	0.674	1.764	1.003	-1.228
01.24.17	07:00:00	1.221	0.232	1.221	4.102	-1.799	-2.145	-3.316	1.33	-0.887	-1.341	-0.662	-0.887	-0.549	-3.434	-2.61	-1.57	3.578	0.893	-3.434	-1.001	0.453	1.33	1.112	2.088	0.784	3.578	0.232	0.121	1.439	-0.213	-3.316	-0.213	-1.341	-0.887	-2.145	-1.799	0.563	0.343	0.784	0.01	-0.437	0.01	-0.325	-1.001	0.563	1.764	0.453	-1.341
01.24.17	07:30:00	1.112	0.121	1.003	3.578	-1.914	-2.145	-3.316	1.221	-0.887	-1.341	-1.001	-1.001	-0.662	-3.553	-3.197	-1.684	3.472	0.893	-3.553	-1.114	0.232	0.674	1.003	1.98	0.674	3.155	-0.213	-0.213	1.221	-0.662	-3.434	-0.549	-1.456	-1.57	-2.261	-1.914	0.453	0.121	0.784	0.01	-0.437	0.01	-0.213	-1.114	0.563	1.764	0.232	-1.341
01.24.17	08:00:00	0.784	-0.102	0.784	2.943	-2.03	-2.261	-3.316	1.003	-1.001	-1.341	-1.228	-1.228	-0.887	-3.553	-3.672	-1.799	3.049	0.563	-3.672	-1.228	0.01	0.343	1.003	1.98	0.453	2.517	-0.549	-0.437	0.893	-0.774	-3.553	-0.774	-1.57	-1.57	-2.377	-2.03	0.453	-0.102	0.784	0.01	-0.325	0.01	-0.213	-1.114	0.563	1.764	-0.102	-1.228
01.24.17	08:30:00	0.453	-0.213	0.674	2.195	-2.145	-2.377	-3.434	0.563	-1.001	-1.456	-1.456	-1.341	-1.001	-3.672	-3.792	-1.914	2.837	0.232	-3.792	-1.341	-0.213	-0.213	0.784	1.98	0.232	2.303	-0.774	-0.774	0.674	-0.887	-3.553	-1.001	-1.57	-1.57	-2.377	-2.03	0.343	-0.437	0.784	0.121	-0.213	0.01	-0.102	-1.001	0.674	1.872	-0.213	-1.228
01.24.17	09:00:00	0.232	-0.213	0.453	2.195	-2.261	-2.494	-3.434	0.232	-1.001	-1.57	-1.684	-1.456	-1.114	-3.672	-4.272	-1.914	2.624	0.121	-3.792	-1.456	-0.325	-0.437	0.784	1.98	0.01	2.088	-1.114	-0.887	0.453	-1.228	-3.672	-1.114	-1.684	-2.03	-2.03	-2.145	0.232	-0.549	0.893	0.232	-0.213	0.01	-0.213	-1.001	0.674	1.872	-0.437	-1.341
01.24.17	09:30:00	0.01	-0.325	0.343	1.872	-2.377	-2.61	-3.434	0.121	-1.114	-1.57	-1.914	-1.684	-1.228	-3.792	-4.393	-2.03	2.41	0.121	-3.911	-1.57	-0.437	-0.887	0.893	1.98	-0.102	1.221	-1.341	-1.114	0.343	-1.341	-3.672	-1.341	-1.799	-2.261	-1.914	-2.145	0.121	-0.662	0.893	0.343	-0.213	0.01	-0.213	-1.001	0.784	1.98	-0.325	-1.341
01.24.17	10:00:00	0.01	-0.213	0.232	1.33	-2.494	-2.61	-3.553	-0.213	-1.114	-1.684	-2.145	-1.684	-1.456	-3.792	-4.514	-2.145	2.303	0.01	-4.031	-1.57	-0.662	-0.774	0.674	1.98	-0.213	0.893	-1.456	-1.114	0.232	-1.341	-3.672	-1.456	-1.914	-2.61	-1.914	-2.261	0.232	-0.774	0.893	0.343	-0.213	0.01	-0.213	-0.887	0.784	2.088	-0.437	-1.341
01.24.17	10:30:00	-0.213	-0.213	0.232	1.112	-2.494	-2.727	-3.672	-0.213	-1.114	-1.799	-2.377	-1.799	-1.57	-3.911	-4.514	-2.145	2.195	0.453	-4.031	-1.57	-0.662	-1.228	0.784	1.98	-0.213	0.893	-1.57	-1.114	0.121	-1.456	-3.792	-1.456	-1.914	-2.61	-1.914	-2.261	0.121	-0.887	0.893	0.453	-0.102	0.01	-0.213	-0.887	0.893	2.088	-0.437	-1.341
01.24.17	11:00:00	-0.213	-0.213	0.121	0.784	-2.61	-2.844	-3.672	-0.549	-1.228	-1.799	-2.61	-1.914	-1.684	-3.911	-4.88	-2.261	1.98	-0.102	-4.152	-1.684	-0.662	-1.684	0.674	1.98	-0.213	0.893	-1.799	-1.228	0.01	-1.456	-3.911	-1.684	-1.914	-2.377	-1.914	-2.261	0.01	-1.001	0.893	0.453	-0.102	0.01	-0.213	-0.887	0.893	2.088	-0.662	-1.456
01.24.17	11:30:00	-0.437	-0.213	0.121	1.33	-2.61	-2.844	-3.672	-0.662	-1.228	-1.914	-2.727	-2.03	-1.914	-3.911	-4.88	-2.261	1.872	-0.437	-4.152	-1.684	-0.774	-1.114	0.784	1.98	-0.437	0.343	-1.799	-1.228	-0.102	-1.684	-3.911	-1.799	-2.03	-2.377	-2.145	-2.377	0.01	-1.001	0.893	0.453	-0.102	0.01	-0.102	-0.887	0.893	2.088	-0.662	-1.228
01.25.17	12:00:00	-0.437	-0.213	0.01	1.548	-2.61	-2.962	-3.792	-0.887	-1.228	-1.914	-3.079	-2.145	-1.914	-4.031	-5.125	-2.377	1.548	-1.114	-4.152	-1.684	-0.774	-1.57	0.674	1.872	-0.549	0.232	-1.799	-1.341	-0.102	-1.914	-3.911	-1.914	-2.03	-2.494	-2.377	-2.377	-0.102	-1.114	0.893	0.453	-0.102	0.01	-0.102	-0.887	0.893	2.088	-0.774	-1.228
01.25.17	12:30:00	-0.549	-0.213	0.01	1.439	-2.61	-2.962	-3.792	-1.001	-1.228	-2.03	-3.316	-2.145	-2.03	-4.031	-5.249	-2.494	1.439	-1.341	-4.272	-1.799	-0.887	-1.799	0.893	1.872	-0.549	0.232	-2.03	-1.456	-0.213	-2.03	-4.031	-1.914	-2.145	-2.61	-2.494	-2.377	-0.102	-1.228	1.003	0.453	-0.213	0.01	-0.102	-1.001	0.893	2.195	-0.774	-1.228
01.25.17	01:00:00	-0.549	-0.213	-0.102	1.112	-2.844	-2.962	-3.911	-0.774	-1.341	-2.03	-3.197	-2.261	-2.145	-4.152	-5.125	-2.494	1.439	-1.341	-4.393	-1.799	-0.887	-2.03	0.784	1.872	-0.549	0.343	-2.377	-1.684	-0.325	-2.61	-4.031	-2.145	-2.261	-2.844	-2.727	-2.494	-0.213	-1.341	1.003	0.453	-0.325	0.01	0.01	-1.001	0.893	2.195	-0.774	-1.228
01.25.17	01:30:00	-0.662	-0.325	-0.102	0.453	-2.844	-3.079	-3.911	-1.228	-1.341	-2.03	-3.553	-2.377	-2.145	-4.152	-5.496	-2.494	1.221	-1.57	-4.393	-1.914	-1.001	-2.261	0.784	1.872	-0.662	0.232	-2.261	-1.684	-0.549	-2.261	-4.031	-2.145	-2.377	-3.434	-2.844	-2.494	-0.213	-1.341	1.003	0.453	-0.437	0.01	0.01	-1.114	0.893	2.195	-0.887	-1.228
01.25.17	02:00:00	-0.774	-0.325	-0.102	0.121	-2.844	-3.079	-4.031	-1.456	-1.341	-2.03	-3.672	-2.377	-2.377	-4.152	-5.372	-2.61	1.112	-1.228	-4.393	-1.914	-1.001	-2.727	0.674	1.872	-0.774	-0.325	-2.494	-1.914	-0.549	-2.727	-4.152	-2.377	-2.377	-3.434	-2.962	-2.494	-0.325	-1.456	1.003	0.453	-0.437	0.01	0.01	-1.114	0.893	2.195	-0.887	-1.228
01.25.17	02:30:00	-0.887	-0.325	-0.213	-0.437	-2.727	-3.079	-4.031	-1.341	-1.341	-2.145	-3.792	-2.494	-2.61	-4.152	-5.496	-2.727	1.003	-1.341	-4.514	-2.03	-1.228	-2.962	0.453	1.764	-0.887	-1.001	-2.61	-1.914	-0.662	-2.727	-4.152	-2.377	-2.377	-3.553	-3.079	-2.61	-0.213	-1.57	1.003	0.343	-0.437	0.01	0.01	-1.114	0.893	2.195	-1.114	-1.228
01.25.17	03:00:00	-1.114	-0.437	-0.325	-0.662	-2.727	-3.197	-4.031	-1.57	-1.456	-2.261	-4.031	-2.494	-2.494	-4.272	-5.745	-2.727	0.893	-1.57	-4.636	-2.145	-1.228	-3.316	0.674	1.764	-1.114	-1.114	-2.727	-2.03	-0.662	-2.844	-4.272	-2.494	-2.494	-3.434	-3.197	-2.61	-0.437	-1.684	1.003	0.453	-0.437	0.01	-0.102	-1.114	0.893	2.195	-1.341	-1.341
01.25.17	03:30:00	-1.114	-0.437	-0.437	-0.887	-2.844	-3.197	-4.031	-1.799	-1.456	-2.261	-4.272	-2.61	-2.844	-4.272	-5.87	-2.727	0.784	-1.914	-4.636	-2.145	-1.341	-3.434	0.232	1.764	-1.114	-1.341	-2.844	-2.145	-0.774	-3.197	-4.272	-2.61	-2.494	-3.911	-3.316	-2.727	-0.437	-1.684	1.003	0.453	-0.549	0.01	-0.102	-1.228	0.893	2.195	-1.341	-1.228
01.25.17	04:00:00	-1.228	-0.437	-0.437	-0.887	-2.962	-3.316	-4.152	-1.914	-1.456	-2.261	-4.393	-2.61	-2.844	-4.272	-5.995	-2.844	0.563	-2.03	-4.636	-2.145	-1.684	-3.434	0.563	1.764	-1.228	-1.57	-2.844	-2.145	-0.774	-2.962	-4.393	-2.727	-2.61	-3.434	-3.316	-2.727	-0.437	-1.799	1.003	0.343	-0.549	0.01	-0.213	-1.114	0.784	2.195	-1.456	-1.456
01.25.17	04:30:00	-1.228	-0.437	-0.549	-1.001	-3.079	-3.316	-4.152	-2.145	-1.456	-2.377	-4.514	-2.727	-2.962	-4.393	-6.12	-2.844	0.563	-2.03	-4.758	-2.261	-1.341	-3.197	0.674	1.764	-1.341	-1.799	-3.079	-2.261	-0.887	-2.962	-4.393	-2.844	-2.61	-3.434	-3.434	-2.727	-0.549	-1.914	1.003	0.343	-0.437	0.01	-0.213	-1.228	0.784	2.195	-1.456	-1.341
01.25.17	05:00:00	-1.341	-0.549	-0.549	-1.228	-3.079	-3.434	-4.152	-2.261	-1.57	-2.494	-4.636	-2.727	-3.079	-4.393	-6.499	-2.962	0.563	-2.145	-4.758	-2.261	-1.341	-3.553	0.784	1.656	-1.456	-2.03	-3.079	-2.261	-0.887	-3.197	-4.393	-2.962	-2.727	-3.553	-3.553	-2.844	-0.662	-2.03	1.003	0.121	-0.437	0.01	-0.102	-1.114	0.893	2.195	-1.57	-1.228
01.25.17	05:30:00	-1.341	-0.549	-0.662	-1.114	-3.079	-3.434	-4.272	-2.261	-1.57	-2.494	-5.003	-2.844	-3.316	-4.393	-6.373	-2.962	0.343	-2.494	-4.88	-2.261	-1.228	-3.672	0.784	1.656	-1.456	-2.03	-3.316	-2.261	-1.114	-3.316	-4.393	-2.962	-2.727	-3.553	-3.553	-2.844	-0.662	-2.261	1.003	0.121	-0.437	0.01	-0.102	-1.228	0.784	2.195	-1.57	-1.228
01.25.17	06:00:00	-1.57	-0.662	-0.662	-1.341	-3.197	-3.553	-4.272	-2.61	-1.57	-2.61	-5.125	-2.844	-3.553	-4.393	-6.246	-2.962	0.121	-2.377	-4.88	-2.377	-1.456	-4.152	0.674	1.656	-1.57	-2.03	-3.434	-2.61	-1.114	-3.553	-4.514	-3.197	-2.844	-3.792	-3.672	-2.844	-0.662	-2.377	0.893	0.121	-0.437	0.01	-0.102	-1.228	0.784	2.195	-1.684	-1.341
01.25.17	06:30:00	-1.456	-0.662	-0.774	-1.228	-3.316	-3.553	-4.393	-2.61	-1.684	-2.61	-5.125	-2.962	-3.672	-4.514	-6.499	-3.079	0.232	-2.377	-5.003	-2.377	-1.57	-4.152	0.784	1.656	-1.684	-2.261	-3.553	-2.61	-1.114	-3.672	-4.514	-3.197	-2.962	-4.031	-3.792	-2.962	-0.774	-2.494	0.893	0.232	-0.549	0.01	-0.102	-1.228	0.893	2.195	-1.684	-1.341
01.25.17	07:00:00	-1.57	-0.662	-0.774	-1.341	-3.197	-3.553	-4.393	-2.61	-1.684	-2.61	-5.125	-2.962	-3.672	-4.514	-6.754	-3.079	0.01	-2.61	-5.003	-2.377	-1.57	-3.911	0.674	1.548	-1.684	-2.377	-3.792	-2.727	-1.228	-3.911	-4.636	-3.316	-3.079	-4.514	-3.911	-2.962	-0.887	-2.494	0.893	0.121	-0.549	0.01	-0.102	-1.341	0.784	2.088	-1.799	-1.341
01.25.17	07:30:00	-1.57	-0.662	-0.774	-1.57	-3.197	-3.672	-4.393	-2.844	-1.684	-2.61	-5.496	-3.079	-3.792	-4.636	-7.01	-3.079	0.01	-2.377	-5.003	-2.494	-1.456	-3.911	0.563	1.548	-1.684	-2.145	-3.792	-2.494	-1.228	-3.672	-4.636	-3.434	-3.197	-5.003	-3.792	-2.962	-0.887	-2.61	0.893	0.01	-0.662	0.01	-0.213	-1.341	0.784	2.088	-1.799	-1.456
01.25.17	08:00:00	-1.57	-0.662	-0.887	-1.341	-3.197	-3.553	-4.393	-2.61	-1.684	-2.727	-5.496	-3.079	-3.911	-4.636	-6.754	-3.079	-0.102	-2.03	-5.003	-2.377	-1.799	-3.792	0.453	1.548	-1.57	-1.57	-3.911	-2.61	-1.341	-3.672	-4.758	-3.553	-3.197	-4.758	-3.911	-3.079	-1.001	-2.61	0.893	-0.213	-0.662	0.01	-0.213	-1.456	0.674	2.088	-1.914	-1.456
01.25.17	08:30:00	-1.57	-0.774	-0.774	-1.001	-3.197	-3.672	-4.393	-2.494	-1.684	-2.727	-5.372	-3.197	-3.911	-4.636	-6.626	-3.079	0.453	-1.228	-5.003	-2.377	-1.456	-3.434	0.563	1.548	-1.341	-1.456	-3.672	-2.494	-1.228	-3.553	-4.636	-3.434	-3.079	-4.514	-3.911	-3.079	-1.001	-2.61	0.893	-0.213	-0.662	0.01	-0.213	-1.456	0.563	2.088	-1.914	-1.456
01.25.17	09:00:00	-1.57	-0.774	-0.662	-0.774	-3.197	-3.553	-4.393	-2.145	-1.684	-2.727	-5.003	-3.197	-3.792	-4.636	-6.373	-2.844	1.003	0.893	-5.003	-2.377	-1.228	-3.553	0.453	1.439	-1.341	-1.57	-3.316	-2.145	-1.001	-3.434	-4.758	-3.197	-2.844	-3.911	-3.792	-2.962	-1.001	-2.145	0.893	-0.102	-0.774	0.01	-0.325	-1.456	0.563	1.98	-1.914	-1.57
01.25.17	09:30:00	-1.341	-0.774	-0.662	-0.662	-3.197	-3.672	-4.393	-2.145	-1.57	-2.61	-3.911	-3.197	-3.079	-4.514	-5.87	-2.727	0.784	1.548	-4.88	-2.261	-1.228	-3.197	0.563	1.439	-1.341	-1.456	-2.377	-1.684	-0.662	-2.727	-4.636	-2.962	-2.61	-3.079	-3.553	-2.844	-0.774	-1.684	0.893	-0.102	-0.662	0.01	-0.325	-1.456	0.453	1.98	-1.914	-1.684
01.25.17	10:00:00	-1.228	-0.774	-0.549	1.656	-3.197	-3.553	-4.272	-1.684	-1.456	-2.494	-2.377	-3.079	-2.145	-4.393	-5.496	-2.61	0.893	2.303	-4.88	-2.261	-1.114	-3.079	0.563	1.439	-1.228	-1.456	-1.456	-1.114	0.01	-1.684	-4.514	-2.61	-2.494	-2.494	-3.553	-2.844	-0.549	-1.228	0.893	-0.102	-0.662	0.01	-0.325	-1.456	0.453	1.98	-2.03	-1.684
01.25.17	10:30:00	-1.001	-0.662	-0.437	3.578	-3.197	-3.553	-4.272	-1.799	-1.341	-2.261	0.01	-3.079	-1.228	-4.272	-4.514	-2.145	1.33	2.837	-4.758	-2.145	-1.001	-2.61	0.674	1.439	-0.774	0.121	-0.437	-0.549	0.784	-0.549	-4.393	-2.377	-2.261	-1.799	-3.553	-2.844	-0.437	-0.774	0.893	-0.102	-0.774	0.01	-0.213	-1.57	0.343	1.98	-2.03	-1.684
01.25.17	11:00:00	-0.549	-0.549	-0.213	4.727	-3.197	-3.553	-4.152	-1.341	-1.228	-2.261	2.517	-2.844	0.01	-4.152	-2.727	-1.914	1.439	3.788	-4.758	-2.03	-1.114	-2.261	0.784	1.439	0.453	2.303	0.563	0.121	1.439	0.674	-4.272	-1.914	-1.914	-1.001	-3.434	-2.844	-0.213	-0.325	0.784	-0.102	-0.662	0.01	-0.213	-1.456	0.343	1.98	-2.145	-1.684
01.25.17	11:30:00	0.121	-0.213	0.01	4.311	-2.962	-3.316	-4.031	-0.437	-1.114	-2.03	4.934	-2.261	1.221	-4.031	-0.549	-1.57	1.872	4.623	-4.636	-1.914	-0.887	-1.456	1.33	1.439	1.221	4.311	1.548	0.674	1.98	2.195	-4.152	-1.341	-1.684	0.453	-3.316	-2.727	-0.102	0.121	0.784	-0.102	-0.662	0.01	-0.213	-1.57	0.343	1.98	-2.03	-1.799
01.25.17	12:00:00	0.674	0.01	0.121	4.623	-2.844	-3.197	-3.911	0.01	-1.114	-1.799	6.37	-2.03	2.195	-3.911	1.439	-0.887	2.73	5.347	-4.514	-1.684	-0.774	-0.325	2.088	1.548	1.221	5.655	2.624	1.439	2.303	3.788	-3.553	-0.549	-1.228	1.656	-3.197	-2.61	0.121	0.563	0.893	-0.102	-0.662	0.01	-0.213	-1.57	0.343	1.98	-2.145	-1.684
01.25.17	12:30:00	0.893	0.343	0.343	5.45	-2.844	-2.844	-3.792	1.548	-1.001	-1.456	7.983	-1.684	3.049	-3.792	2.624	-0.437	3.578	6.166	-4.272	-1.456	-0.549	1.439	3.261	1.656	1.112	7.381	3.261	1.656	2.517	4.727	-2.962	0.121	-1.001	2.624	-3.079	-2.494	0.343	1.003	0.893	-0.102	-0.662	0.01	-0.102	-1.57	0.343	1.98	-2.145	-1.684
01.25.17	01:00:00	1.872	0.563	0.893	6.064	-2.61	-2.61	-3.553	2.837	-0.887	-1.001	8.978	-1.228	3.049	-3.434	4.102	-0.213	4.727	6.775	-3.792	-1.001	1.003	13.173	3.998	1.764	1.548	9.176	4.311	2.195	2.624	5.244	-2.261	0.784	0.121	3.788	-2.844	-2.377	0.453	1.439	0.893	-0.213	-0.662	0.01	0.01	-1.684	0.232	2.088	-2.03	-1.57
01.25.17	01:30:00	2.517	0.674	1.548	5.962	-1.341	-1.456	-2.844	7.079	-0.887	-0.213	7.882	-0.887	3.261	-3.079	7.28	0.232	5.552	6.674	-2.145	0.121	3.049	10.651	3.893	1.872	1.656	9.571	4.727	2.517	3.367	5.45	-1.684	4.727	0.674	4.207	-2.727	-1.914	0.674	1.764	1.003	-0.213	-0.662	0.01	0.232	-1.57	0.232	2.088	-2.03	-1.456
01.25.17	02:00:00	2.73	0.784	1.33	6.573	-1.114	-1.341	-2.61	4.727	2.624	-0.549	7.079	-0.549	3.367	-3.079	11.431	0.343	6.471	6.166	-1.57	0.121	3.578	13.942	2.943	1.98	2.195	13.173	5.655	2.837	4.519	5.757	-1.341	5.244	0.343	5.244	-2.377	-1.228	1.003	2.088	1.003	-0.213	-0.549	0.01	0.232	-1.684	0.343	2.088	-1.914	-1.341
01.25.17	02:30:00	3.261	1.003	1.548	6.978	-0.774	-1.228	-2.61	4.934	1.548	-0.662	8.68	-0.437	3.049	-2.61	12.304	0.343	6.674	5.655	-1.341	0.453	4.727	13.365	2.41	2.088	1.98	13.365	5.244	3.155	5.037	5.86	-1.114	4.623	0.121	5.552	-2.03	-0.774	1.112	2.303	1.003	-0.325	-0.549	0.01	0.232	-1.57	0.343	2.088	-1.914	-1.456
01.25.17	03:00:00	3.367	1.112	1.656	6.775	-0.437	-0.774	-2.377	6.674	0.674	-0.549	9.077	-0.437	2.837	-2.61	12.401	0.453	6.573	5.757	-1.001	0.784	4.727	11.236	2.837	2.195	1.98	10.846	4.623	3.367	5.244	5.552	-1.001	4.934	0.01	5.244	-1.341	-0.549	1.33	2.517	1.003	-0.213	-0.549	0.01	0.232	-1.57	0.343	2.088	-1.914	-1.341
01.25.17	03:30:00	3.472	1.112	1.872	6.674	-0.549	-0.549	-2.261	5.347	0.343	-0.549	6.064	-0.325	3.049	-2.727	8.879	0.784	6.166	5.347	-0.887	0.674	4.831	8.282	2.837	2.195	2.088	10.944	4.519	3.472	5.141	5.655	-0.774	5.037	0.01	5.45	-1.001	-0.325	1.439	3.049	1.003	-0.102	-0.549	0.01	0.232	-1.57	0.232	2.195	-1.799	-1.456
01.25.17	04:00:00	3.049	1.112	2.303	6.775	-0.325	-0.549	-2.261	4.207	0.121	-0.662	4.727	-0.325	2.837	-2.261	6.573	0.121	6.37	3.367	-1.114	0.563	4.207	6.573	2.088	2.303	1.548	12.69	4.415	3.683	4.831	5.757	-0.662	4.519	0.121	5.141	-0.887	-0.437	1.548	3.155	1.003	-0.102	-0.662	0.01	0.232	-1.57	0.343	2.088	-1.914	-1.57
01.25.17	04:30:00	3.049	1.112	2.088	6.37	0.121	-0.662	-2.377	3.578	0.121	-0.887	5.347	-0.325	1.656	-2.494	3.049	-0.325	6.064	2.73	-1.341	0.453	3.261	5.655	1.98	2.303	1.33	11.916	3.893	3.261	4.311	5.037	-1.001	3.683	-0.102	3.683	-1.114	-0.662	1.548	2.41	0.893	-0.102	-0.662	0.01	0.121	-1.684	0.343	2.088	-1.914	-1.57
01.25.17	05:00:00	2.837	1.003	2.088	5.86	-0.549	-1.001	-2.261	2.943	0.01	-1.001	4.415	-0.325	1.003	-2.61	1.439	-0.549	5.45	2.303	-1.684	0.232	2.624	4.727	1.764	2.303	1.221	7.682	3.049	2.195	3.683	4.207	-1.57	2.624	-0.325	2.303	-1.228	-0.887	1.439	1.872	0.893	-0.213	-0.662	0.01	0.01	-1.684	0.343	2.088	-2.03	-1.57
01.25.17	05:30:00	2.303	0.674	1.764	4.831	-1.001	-1.228	-2.377	2.088	0.01	-1.228	2.837	-0.325	0.453	-2.727	0.784	-0.887	4.727	1.764	-1.914	0.01	1.98	3.893	1.656	2.303	1.112	5.347	1.98	1.003	3.049	2.195	-1.914	1.656	-0.662	1.112	-1.57	-1.228	1.33	1.112	0.893	-0.437	-0.774	0.01	-0.102	-1.799	0.232	2.088	-2.03	-1.684
01.25.17	06:00:00	1.98	0.453	1.656	4.519	-0.662	-1.341	-2.494	1.656	0.01	-1.341	1.548	-0.325	0.01	-2.844	-0.549	-1.114	4.207	1.003	-2.145	-0.213	1.656	3.367	1.439	2.195	0.893	5.037	1.439	0.453	2.517	1.112	-2.261	0.893	-1.001	-0.549	-1.799	-1.456	1.112	0.563	0.893	-0.325	-0.774	0.01	-0.437	-1.799	0.232	1.98	-2.145	-1.799
01.25.17	06:30:00	1.439	0.232	1.33	4.207	-0.662	-1.456	-2.494	1.548	0.01	-1.456	0.674	-0.325	-0.102	-2.962	-1.456	-1.228	3.788	0.674	-2.377	-0.437	1.221	2.303	1.221	2.195	0.674	4.102	0.893	0.01	2.088	0.343	-2.61	0.343	-1.114	-0.774	-1.914	-1.57	0.893	0.121	0.784	-0.325	-0.887	0.01	-0.549	-1.799	0.01	1.98	-2.261	-1.914
01.25.17	07:00:00	1.221	0.01	1.112	3.367	-0.887	-1.57	-2.61	1.112	0.01	-1.456	-0.325	-0.325	-0.325	-3.079	-2.145	-1.456	3.472	0.232	-2.61	-0.662	0.893	1.872	1.221	2.195	0.453	3.367	0.343	-0.213	1.764	-0.102	-2.727	-0.213	-1.341	-0.662	-2.145	-1.684	0.674	-0.213	0.784	-0.662	-0.887	0.01	-0.549	-1.914	0.01	1.872	-2.261	-1.914
01.25.17	07:30:00	1.003	0.01	1.003	3.367	-0.887	-1.684	-2.727	1.003	0.01	-1.57	-0.887	-0.437	-0.549	-3.197	-2.494	-1.57	3.261	0.343	-2.727	-0.774	0.563	1.003	1.003	2.195	0.453	2.943	0.01	-0.549	1.548	-0.549	-2.844	-0.662	-1.456	-1.001	-2.261	-1.799	0.563	-0.437	0.784	-0.549	-1.001	0.01	-0.549	-2.03	0.121	1.872	-2.261	-1.799
01.25.17	08:00:00	0.674	-0.213	0.893	2.943	-1.456	-1.914	-2.844	0.674	0.01	-1.57	-1.341	-0.549	-0.774	-3.316	-3.079	-1.684	3.049	0.563	-2.844	-0.774	0.453	0.784	1.003	2.195	0.343	2.624	-0.325	-0.774	1.221	-0.774	-2.962	-0.887	-1.57	-1.001	-2.494	-1.914	0.563	-0.662	0.784	-0.662	-1.001	0.01	-0.549	-1.914	0.232	1.98	-2.261	-1.799
01.25.17	08:30:00	0.563	-0.213	0.674	2.303	-1.456	-2.03	-2.844	0.453	0.01	-1.684	-1.57	-0.662	-0.887	-3.316	-3.434	-1.799	2.837	0.01	-2.962	-1.001	0.232	-0.213	1.003	2.195	0.232	2.195	-0.662	-0.887	1.003	-0.887	-3.079	-1.114	-1.684	-1.341	-2.494	-1.914	0.453	-0.774	0.784	-0.662	-1.001	0.121	-0.437	-1.799	0.232	1.872	-2.261	-1.684
01.25.17	09:00:00	0.343	-0.213	0.563	1.98	-1.799	-2.145	-2.962	0.121	0.01	-1.799	-1.799	-0.887	-1.114	-3.434	-3.792	-1.914	2.73	-0.549	-3.079	-1.114	-0.102	-0.549	0.893	2.195	0.01	1.439	-1.001	-0.887	0.784	-1.114	-3.197	-1.228	-1.799	-1.57	-2.261	-2.03	0.343	-1.001	0.784	-0.549	-1.001	0.121	-0.437	-1.799	0.232	1.872	-2.377	-1.684
01.25.17	09:30:00	0.121	-0.213	0.453	1.439	-1.914	-2.261	-3.079	-0.213	0.01	-1.799	-2.03	-1.001	-1.228	-3.553	-4.152	-2.145	2.41	-0.774	-3.197	-1.228	-0.102	-0.774	0.784	2.088	-0.102	1.33	-1.228	-1.114	0.563	-1.456	-3.316	-1.341	-1.914	-1.914	-2.377	-2.145	0.232	-1.114	0.893	-0.549	-1.114	0.121	-0.437	-1.914	0.343	1.872	-2.261	-1.684
01.25.17	10:00:00	-0.102	-0.213	0.343	1.112	-2.03	-2.377	-3.197	-0.213	0.01	-1.914	-2.261	-1.228	-1.456	-3.672	-4.152	-2.261	2.088	-1.001	-3.316	-1.228	-0.325	-1.456	0.784	2.088	-0.325	0.563	-1.341	-1.228	0.343	-1.799	-3.434	-1.57	-2.03	-2.03	-2.61	-2.145	0.121	-1.228	0.893	-0.549	-1.114	0.121	-0.437	-1.799	0.343	1.872	-2.377	-1.684
01.25.17	10:30:00	-0.213	-0.213	0.232	0.784	-2.145	-2.494	-3.316	-0.549	0.01	-1.914	-2.377	-1.456	-1.57	-3.672	-4.393	-2.261	1.872	-1.114	-3.434	-1.341	-0.549	-1.684	0.784	2.088	-0.437	0.343	-1.57	-1.341	0.121	-1.914	-3.434	-1.684	-2.145	-2.377	-2.727	-2.261	0.01	-1.341	0.893	-0.662	-1.001	0.121	-0.437	-1.799	0.343	1.872	-2.261	-1.57
01.25.17	11:00:00	-0.325	-0.213	0.232	0.784	-2.261	-2.61	-3.316	-0.662	0.01	-2.03	-2.844	-1.57	-1.57	-3.792	-4.514	-2.377	1.764	-1.114	-3.553	-1.456	-0.662	-1.799	0.674	2.088	-0.549	0.121	-1.799	-1.456	0.121	-2.261	-3.672	-1.799	-2.145	-2.61	-2.844	-2.261	0.01	-1.456	0.893	-0.662	-1.114	0.121	-0.325	-1.799	0.453	1.98	-2.261	-1.57
01.25.17	11:30:00	-0.437	-0.213	0.121	0.784	-2.377	-2.61	-3.316	-1.001	0.01	-2.03	-3.079	-1.684	-1.799	-3.792	-4.758	-2.494	1.656	-1.228	-3.553	-1.456	-0.662	-1.341	0.674	2.088	-0.662	-0.213	-1.914	-1.57	-0.102	-2.145	-3.672	-1.914	-2.377	-2.61	-2.962	-2.261	0.01	-1.57	0.893	-0.437	-1.001	0.121	-0.213	-1.799	0.343	1.98	-2.261	-1.57
01.26.17	12:00:00	-0.437	-0.213	0.01	0.453	-2.377	-2.727	-3.434	-1.114	0.01	-2.145	-3.197	-1.799	-1.914	-3.792	-5.003	-2.494	1.439	-1.456	-3.672	-1.456	-0.549	-1.799	0.563	1.98	-0.662	0.01	-2.145	-1.684	-0.213	-2.261	-3.792	-2.03	-2.377	-2.61	-3.079	-2.377	-0.102	-1.684	0.893	-0.437	-1.001	0.121	-0.325	-1.799	0.453	1.98	-2.145	-1.57
01.26.17	12:30:00	-0.662	-0.325	0.01	0.01	-2.494	-2.727	-3.553	-1.341	0.01	-2.145	-3.434	-1.914	-2.145	-3.911	-5.125	-2.61	1.33	-1.914	-3.672	-1.57	-0.662	-2.03	0.674	1.98	-0.774	-1.001	-2.261	-2.03	-0.102	-2.61	-3.792	-2.261	-2.494	-3.079	-3.197	-2.377	-0.213	-1.799	0.893	-0.437	-1.001	0.121	-0.325	-1.799	0.453	1.98	-2.261	-1.57
01.26.17	01:00:00	-0.774	-0.325	-0.102	0.121	-2.494	-2.844	-3.553	-1.57	0.01	-2.261	-3.672	-2.03	-2.261	-3.911	-5.372	-2.727	1.112	-2.145	-3.911	-1.684	-1.114	-2.727	0.674	1.98	-0.887	-1.114	-2.494	-1.914	-0.437	-2.727	-3.792	-2.377	-2.61	-3.079	-3.316	-2.494	-0.325	-1.799	0.893	-0.437	-1.114	0.121	-0.437	-1.799	0.563	1.98	-2.377	-1.57
01.26.17	01:30:00	-0.887	-0.325	-0.213	-0.325	-2.494	-2.844	-3.553	-1.341	0.01	-2.261	-3.911	-2.145	-2.261	-4.031	-5.62	-2.727	1.112	-2.261	-3.911	-1.684	-0.887	-2.962	0.563	1.98	-1.114	-1.684	-2.61	-2.03	-0.325	-2.844	-3.911	-2.494	-2.61	-3.079	-3.434	-2.494	-0.437	-2.03	0.893	-0.437	-1.114	0.121	-0.549	-1.799	0.453	1.98	-2.377	-1.684
01.26.17	02:00:00	-1.001	-0.325	-0.213	-0.662	-2.61	-2.962	-3.672	-1.57	0.01	-2.377	-4.031	-2.261	-2.61	-4.152	-5.62	-2.844	1.112	-2.377	-4.031	-1.799	-1.114	-3.197	0.563	1.98	-1.114	-1.57	-2.727	-2.261	-0.549	-3.079	-4.031	-2.61	-2.727	-3.197	-3.434	-2.61	-0.437	-2.145	0.893	-0.325	-1.114	0.121	-0.549	-1.799	0.453	1.872	-2.377	-1.684
01.26.17	02:30:00	-1.114	-0.437	-0.325	-0.549	-2.727	-3.079	-3.672	-1.684	0.01	-2.377	-4.031	-2.261	-2.61	-4.152	-5.745	-2.844	0.893	-2.377	-4.152	-1.914	-1.114	-3.079	0.674	1.98	-1.228	-1.456	-2.962	-2.261	-0.662	-3.197	-4.031	-2.727	-2.844	-3.672	-3.553	-2.61	-0.437	-2.261	0.893	-0.437	-1.114	0.121	-0.549	-1.684	0.453	1.98	-2.377	-1.684
01.26.17	03:00:00	-1.114	-0.437	-0.437	-0.774	-2.727	-3.079	-3.792	-2.03	0.01	-2.494	-4.393	-2.377	-2.962	-4.152	-5.745	-2.962	0.893	-2.377	-4.152	-1.914	-1.001	-3.197	0.674	1.872	-1.228	-1.684	-2.962	-2.494	-0.887	-3.316	-4.152	-2.962	-2.844	-4.272	-3.672	-2.727	-0.549	-2.261	0.784	-0.549	-1.114	0.121	-0.549	-1.799	0.343	1.872	-2.377	-1.684
01.26.17	03:30:00	-1.228	-0.437	-0.437	-0.887	-2.844	-3.079	-3.792	-2.145	0.01	-2.494	-4.636	-2.494	-2.844	-4.272	-6.246	-2.962	0.674	-2.494	-4.272	-2.03	-1.114	-3.553	0.674	1.872	-1.341	-1.684	-2.962	-2.494	-0.662	-3.672	-4.272	-2.962	-2.844	-4.031	-3.792	-2.727	-0.662	-2.377	0.784	-0.549	-1.228	0.121	-0.549	-1.799	0.453	1.872	-2.494	-1.684
01.26.17	04:00:00	-1.228	-0.437	-0.549	-1.341	-2.962	-3.197	-3.911	-2.261	0.01	-2.61	-4.88	-2.61	-2.962	-4.272	-6.373	-3.079	0.563	-2.61	-4.272	-2.03	-1.114	-3.672	0.563	1.872	-1.341	-2.03	-3.197	-2.494	-0.774	-3.316	-4.272	-3.079	-2.844	-3.672	-3.792	-2.844	-0.662	-2.377	0.784	-0.662	-1.228	0.121	-0.662	-1.684	0.453	1.872	-2.494	-1.684
01.26.17	04:30:00	-1.456	-0.549	-0.662	-1.684	-2.962	-3.197	-3.911	-2.145	-0.102	-2.727	-5.003	-2.61	-3.197	-4.272	-6.499	-3.079	0.453	-2.962	-4.393	-2.03	-1.684	-4.272	0.453	1.764	-1.456	-2.494	-3.316	-2.61	-1.114	-3.434	-4.272	-3.197	-2.962	-3.911	-3.792	-2.844	-0.662	-2.61	0.784	-0.549	-1.228	0.121	-0.662	-1.799	0.453	1.872	-2.494	-1.684
01.26.17	05:00:00	-1.57	-0.549	-0.662	-1.57	-3.079	-3.316	-4.031	-2.494	-0.102	-2.727	-5.125	-2.727	-3.316	-4.393	-6.499	-3.197	0.232	-3.079	-4.393	-2.261	-1.799	-4.152	0.563	1.764	-1.57	-2.61	-3.434	-2.844	-1.228	-3.553	-4.393	-3.316	-3.079	-4.031	-3.911	-2.962	-0.662	-2.61	0.784	-0.437	-1.228	0.121	-0.662	-1.799	0.453	1.872	-2.494	-1.684
[truncated: 277 more rows]
[truncated: 27 more columns]
